# Supplementary material for: l-Me­thion­yl-l-tyrosine monohydrate
Source: IUCrdata. 2023 Jun 30;8(Pt 6):x230551. doi: 10.1107/S2414314623005515 (PMC10626622; doi:10.1107/S2414314623005515)
Supplement: Supplementary file 1 [file x-08-x230551-sup1.cif]

##############################################################################
#                                                                            #
# This CIF contains the data for a data article accepted for                 #
# publication in IUCrData. It conforms to the requirements of                #
# Notes for Authors for IUCrData, and has been                               #
# peer reviewed under the auspices of IUCrData.                              #
#                                                                            #
# Full details of the Crystallographic Information File format               #
# are given in the paper "The Crystallographic Information File (CIF):       #
# a New Standard Archive File for Crystallography" by S. R. Hall, F. H.      #
# Allen and I. D. Brown [Acta Cryst. (1991), A47, 655-685].                  #
#                                                                            #
# The current version of the core CIF dictionary is obtainable from          #
# ftp://ftp.iucr.org/pub/cif_core.dic.                                       #
#                                                                            #
# Software is freely available for graphical display of the structure(s)     #
# in this CIF. For information consult the CIF software page                 #
# http://www.iucr.org/resources/cif/software.                                #
#                                                                            #
# This file may be used for bona fide research purposes within the           #
# scientific community so long as proper attribution is given to the data    # 
# article from which it was obtained.                                        #
#                                                                            #
##############################################################################
data_I
_audit_creation_method     SHELXL-2014/7
_chemical_name_systematic
;
L-Methionyl-L-tyrosine monohydrate
;
_chemical_name_common     'L-Methionyl L-tyrosine monohydrate'
_chemical_formula_moiety     'C14 H20 N2 O4 S, H2 O'
_chemical_formula_sum     'C14 H22 N2 O5 S'
_chemical_formula_iupac     'C14 H20 N2 O4 S, H2 O'
_chemical_formula_weight     330.39
_chemical_melting_point     ?
_chemical_absolute_configuration     rmad
_space_group_crystal_system     orthorhombic
_space_group_name_H-M_alt     'P 21 21 21'
_space_group_name_Hall     'P 2ac 2ab'
loop_
    _space_group_symop_operation_xyz
    'x, y, z'
    'x+1/2, -y+1/2, -z'
    '-x, y+1/2, -z+1/2'
    '-x+1/2, -y, z+1/2'
_cell_length_a     5.4826(3)
_cell_length_b     12.4971(7)
_cell_length_c     23.5451(13)
_cell_angle_alpha     90
_cell_angle_beta     90
_cell_angle_gamma     90
_cell_volume     1613.23(15)
_cell_formula_units_Z     4
_cell_measurement_reflns_used     7969
_cell_measurement_theta_min     3.75
_cell_measurement_theta_max     69.41
_cell_measurement_temperature     100.0(5)
_exptl_crystal_description     lath
_exptl_crystal_colour     colourless
_exptl_crystal_size_max     0.290
_exptl_crystal_size_mid     0.080
_exptl_crystal_size_min     0.020
_exptl_crystal_density_diffrn     1.360
_exptl_crystal_density_meas     ?
_exptl_crystal_density_method     ?
_exptl_crystal_F_000     704
_exptl_absorpt_coefficient_mu     2.011
_exptl_absorpt_correction_type     multi-scan
_exptl_absorpt_process_details
;
(SADABS; Krause <i>et al.</i>, 2015)
;
_exptl_absorpt_correction_T_min     0.777
_exptl_absorpt_correction_T_max     0.961
_diffrn_ambient_temperature     100.0(5)
_diffrn_radiation_type     CuK\a
_diffrn_radiation_wavelength     1.54184
_diffrn_radiation_source     'I\mS microfocus'
_diffrn_radiation_monochromator     'QUAZAR multilayer optics'
_diffrn_measurement_device_type     'Bruker Kappa APEXII DUO CCD'
_diffrn_measurement_method     '\f and \w scans'
_diffrn_detector_area_resol_mean     ?
_diffrn_reflns_number     14990
_diffrn_reflns_av_R_equivalents     0.0397
_diffrn_reflns_av_unetI/netI     0.0313
_diffrn_reflns_theta_min     4.005
_diffrn_reflns_theta_max     69.440
_diffrn_reflns_theta_full     66.600
_diffrn_measured_fraction_theta_max     0.992
_diffrn_measured_fraction_theta_full     0.999
_diffrn_reflns_limit_h_min     -4
_diffrn_reflns_limit_h_max     6
_diffrn_reflns_limit_k_min     -14
_diffrn_reflns_limit_k_max     15
_diffrn_reflns_limit_l_min     -28
_diffrn_reflns_limit_l_max     28
_refine_special_details
;
 All H atoms were located in difference maps and those on C atoms
were treated thereafter as riding in geometrically idealized positions, with
C---H = 0.95 \%A for phenyl, 0.99 \%A for CH~2~ and 0.98 \%A for methyl H
atoms. The coordinates of the N---H and O---H H atoms were refined. The
<i>U</i>~iso~(H) values were assigned as 1.5<i>U</i>~eq~ of the attached atom
methyl, OH, and ammonium H atoms, and as 1.2<i>U</i>~eq~ otherwise.
;
_reflns_number_total     3002
_reflns_number_gt     2854
_reflns_threshold_expression     'I > 2\s(I)'
_refine_ls_structure_factor_coef     Fsqd
_refine_ls_matrix_type     full
_refine_ls_R_factor_all     0.0271
_refine_ls_R_factor_gt     0.0252
_refine_ls_wR_factor_gt     0.0625
_refine_ls_wR_factor_ref     0.0635
_refine_ls_goodness_of_fit_ref     1.063
_refine_ls_restrained_S_all     1.063
_refine_ls_number_reflns     3002
_refine_ls_number_parameters     221
_refine_ls_number_restraints     0
_refine_ls_hydrogen_treatment     mixed
_refine_ls_weighting_scheme     calc
_refine_ls_weighting_details
              'w=1/[\s^2^(Fo^2^)+(0.0330P)^2^+0.2455P] where P=(Fo^2^+2Fc^2^)/3'
_atom_sites_solution_hydrogens     mixed
_atom_sites_solution_primary     direct
_atom_sites_solution_secondary     ?
_refine_ls_shift/su_max     0.001
_refine_ls_shift/su_mean     0.000
_refine_diff_density_max     0.215
_refine_diff_density_min     -0.176
_refine_ls_extinction_method     none
_refine_ls_extinction_coef     .
_refine_ls_abs_structure_details
;
Flack <i>x</i> determined using 1154 quotients [(I+)-(I-)]/[(I+)+(I-)]
(Parsons <i>et al.</i>,  2013)
;
_refine_ls_abs_structure_Flack     0.031(7)
loop_
    _atom_type_symbol
    _atom_type_description
    _atom_type_scat_dispersion_real
    _atom_type_scat_dispersion_imag
    _atom_type_scat_source
    C C 0.0181 0.0091 'International Tables Vol C Tables 4.2.6.8 and 6.1.1.4'
    H H 0.0000 0.0000 'International Tables Vol C Tables 4.2.6.8 and 6.1.1.4'
    N N 0.0311 0.0180 'International Tables Vol C Tables 4.2.6.8 and 6.1.1.4'
    O O 0.0492 0.0322 'International Tables Vol C Tables 4.2.6.8 and 6.1.1.4'
    S S 0.3331 0.5567 'International Tables Vol C Tables 4.2.6.8 and 6.1.1.4'
_computing_data_collection
;
APEX2 (Bruker, 2016)
;
_computing_cell_refinement
;
SAINT (Bruker, 2016)
;
_computing_data_reduction
;
SAINT (Bruker, 2016)
;
_computing_structure_solution
;
SHELXS97 (Sheldrick, 2008)
;
_computing_structure_refinement
;
SHELXL2014 (Sheldrick, 2015)
;
_computing_molecular_graphics
;
Mercury (Macrae <i>et al.</i>, 2020) and ORTEP-3 for Windows (Farrugia,
2012)
;
_computing_publication_material
;
publCIF (Westrip, 2010)
;
loop_
    _atom_site_type_symbol
    _atom_site_label
    _atom_site_fract_x
    _atom_site_fract_y
    _atom_site_fract_z
    _atom_site_U_iso_or_equiv
    _atom_site_adp_type
    _atom_site_calc_flag
    _atom_site_occupancy
    _atom_site_disorder_assembly
    _atom_site_disorder_group
    S S1 0.45672(10) 0.72942(4) 0.10139(2) 0.01932(13) Uani d 1 . .
    O O1 0.6522(3) 0.64462(13) 0.60560(7) 0.0234(3) Uani d 1 . .
    H H1OH 0.526(6) 0.613(2) 0.6171(13) 0.035 Uiso d 1 . .
    O O2 1.2758(2) 0.52566(10) 0.29568(6) 0.0150(3) Uani d 1 . .
    O O3 0.9501(3) 0.54361(10) 0.23911(6) 0.0152(3) Uani d 1 . .
    O O4 0.8826(2) 0.79919(11) 0.28382(6) 0.0159(3) Uani d 1 . .
    N N1 0.6958(3) 0.65289(13) 0.32141(7) 0.0131(3) Uani d 1 . .
    H H1N 0.543(5) 0.6144(19) 0.3235(10) 0.016 Uiso d 1 . .
    N N2 0.4517(3) 0.90575(13) 0.27842(7) 0.0143(3) Uani d 1 . .
    H H21N 0.507(5) 0.927(2) 0.3129(12) 0.022 Uiso d 1 . .
    H H22N 0.298(5) 0.938(2) 0.2718(11) 0.022 Uiso d 1 . .
    H H23N 0.557(5) 0.941(2) 0.2526(11) 0.022 Uiso d 1 . .
    C C1 0.6961(4) 0.61434(16) 0.55052(9) 0.0177(4) Uani d 1 . .
    C C2 0.9078(4) 0.65037(18) 0.52474(9) 0.0206(4) Uani d 1 . .
    H H2 1.0162 0.6960 0.5448 0.025 Uiso calc 1 . .
    C C3 0.9612(4) 0.61967(16) 0.46948(9) 0.0188(4) Uani d 1 . .
    H H3 1.1061 0.6452 0.4520 0.023 Uiso calc 1 . .
    C C4 0.8066(4) 0.55226(16) 0.43912(8) 0.0151(4) Uani d 1 . .
    C C5 0.5910(4) 0.52002(16) 0.46491(9) 0.0183(4) Uani d 1 . .
    H H5 0.4796 0.4765 0.4444 0.022 Uiso calc 1 . .
    C C6 0.5353(4) 0.55030(17) 0.52031(9) 0.0193(4) Uani d 1 . .
    H H6 0.3874 0.5272 0.5374 0.023 Uiso calc 1 . .
    C C7 0.8751(4) 0.51252(15) 0.38059(9) 0.0153(4) Uani d 1 . .
    H H7A 0.7422 0.4661 0.3663 0.018 Uiso calc 1 . .
    H H7B 1.0237 0.4679 0.3838 0.018 Uiso calc 1 . .
    C C8 0.9225(4) 0.60106(15) 0.33686(8) 0.0127(4) Uani d 1 . .
    H H8 1.0308 0.6558 0.3549 0.015 Uiso calc 1 . .
    C C9 1.0589(4) 0.55304(14) 0.28579(8) 0.0127(4) Uani d 1 . .
    C C10 0.6979(3) 0.74683(14) 0.29371(8) 0.0117(4) Uani d 1 . .
    C C11 0.4474(4) 0.78691(14) 0.27481(8) 0.0136(4) Uani d 1 . .
    H H11 0.3216 0.7592 0.3018 0.016 Uiso calc 1 . .
    C C12 0.3816(3) 0.75003(16) 0.21469(8) 0.0156(4) Uani d 1 . .
    H H12A 0.3336 0.6737 0.2163 0.019 Uiso calc 1 . .
    H H12B 0.2376 0.7912 0.2017 0.019 Uiso calc 1 . .
    C C13 0.5835(4) 0.76236(17) 0.17061(8) 0.0171(4) Uani d 1 . .
    H H13A 0.7207 0.7137 0.1796 0.020 Uiso calc 1 . .
    H H13B 0.6454 0.8368 0.1706 0.020 Uiso calc 1 . .
    C C14 0.7332(5) 0.7195(2) 0.06034(11) 0.0367(6) Uani d 1 . .
    H H14A 0.8149 0.7893 0.0596 0.055 Uiso calc 1 . .
    H H14B 0.6935 0.6976 0.0215 0.055 Uiso calc 1 . .
    H H14C 0.8415 0.6664 0.0776 0.055 Uiso calc 1 . .
    O O1W 0.2853(3) 0.50422(12) 0.64496(7) 0.0195(3) Uani d 1 . .
    H H1W 0.240(5) 0.447(2) 0.6281(13) 0.029 Uiso d 1 . .
    H H2W 0.372(6) 0.487(2) 0.6762(14) 0.029 Uiso d 1 . .
loop_
    _atom_site_aniso_label
    _atom_site_aniso_U_11
    _atom_site_aniso_U_22
    _atom_site_aniso_U_33
    _atom_site_aniso_U_12
    _atom_site_aniso_U_13
    _atom_site_aniso_U_23
    S1 0.0240(2) 0.0196(2) 0.0143(2) -0.0005(2) -0.0008(2) -0.00063(19)
    O1 0.0273(8) 0.0285(8) 0.0144(7) -0.0058(7) 0.0056(7) -0.0028(6)
    O2 0.0133(7) 0.0133(6) 0.0185(7) 0.0011(5) 0.0002(6) -0.0008(6)
    O3 0.0163(7) 0.0156(6) 0.0136(6) -0.0017(6) -0.0017(6) -0.0014(5)
    O4 0.0127(7) 0.0136(7) 0.0214(7) -0.0007(5) 0.0007(5) 0.0018(5)
    N1 0.0116(8) 0.0115(7) 0.0161(8) -0.0002(7) 0.0001(6) 0.0010(6)
    N2 0.0142(8) 0.0134(8) 0.0154(8) 0.0014(7) 0.0003(7) 0.0010(7)
    C1 0.0229(11) 0.0181(10) 0.0123(10) 0.0032(8) 0.0012(8) 0.0002(8)
    C2 0.0220(11) 0.0228(10) 0.0171(10) -0.0029(9) -0.0004(9) -0.0016(8)
    C3 0.0165(9) 0.0229(10) 0.0169(10) -0.0017(9) 0.0018(9) 0.0018(8)
    C4 0.0181(10) 0.0133(9) 0.0139(10) 0.0042(8) 0.0005(8) 0.0038(8)
    C5 0.0210(11) 0.0179(9) 0.0160(10) -0.0031(8) -0.0017(8) 0.0009(8)
    C6 0.0180(10) 0.0226(10) 0.0175(10) -0.0008(9) 0.0023(9) 0.0021(8)
    C7 0.0181(10) 0.0120(9) 0.0158(10) 0.0015(8) 0.0012(8) 0.0017(7)
    C8 0.0141(10) 0.0117(8) 0.0124(9) 0.0009(8) -0.0007(8) -0.0006(7)
    C9 0.0135(9) 0.0076(8) 0.0169(10) -0.0029(8) 0.0000(8) 0.0010(7)
    C10 0.0136(9) 0.0109(9) 0.0105(9) 0.0012(7) 0.0015(7) -0.0018(7)
    C11 0.0141(9) 0.0122(9) 0.0145(9) 0.0001(8) 0.0010(8) 0.0019(7)
    C12 0.0149(9) 0.0162(9) 0.0158(10) -0.0023(7) -0.0025(7) 0.0014(8)
    C13 0.0186(10) 0.0177(9) 0.0149(10) -0.0014(8) 0.0012(8) -0.0016(7)
    C14 0.0377(14) 0.0502(16) 0.0222(13) 0.0036(13) 0.0064(10) -0.0097(12)
    O1W 0.0249(8) 0.0188(7) 0.0147(7) -0.0028(6) -0.0006(6) -0.0001(6)
_geom_special_details
;
 All esds (except the esd in the dihedral angle between two l.s. planes)
 are estimated using the full covariance matrix.  The cell esds are taken
 into account individually in the estimation of esds in distances, angles
 and torsion angles; correlations between esds in cell parameters are only
 used when they are defined by crystal symmetry.  An approximate (isotropic)
 treatment of cell esds is used for estimating esds involving l.s. planes.
;
loop_
    _geom_bond_atom_site_label_1
    _geom_bond_atom_site_label_2
    _geom_bond_site_symmetry_2
    _geom_bond_distance
    _geom_bond_publ_flag
    S1 C14 . 1.802(3) ?
    S1 C13 . 1.819(2) ?
    O1 C1 . 1.372(3) ?
    O1 H1OH . 0.84(3) ?
    O2 C9 . 1.259(3) ?
    O3 C9 . 1.256(2) ?
    O4 C10 . 1.228(2) ?
    N1 C10 . 1.343(2) ?
    N1 C8 . 1.448(3) ?
    N1 H1N . 0.97(3) ?
    N2 C11 . 1.488(2) ?
    N2 H21N . 0.91(3) ?
    N2 H22N . 0.95(3) ?
    N2 H23N . 0.95(3) ?
    C1 C2 . 1.385(3) ?
    C1 C6 . 1.387(3) ?
    C2 C3 . 1.388(3) ?
    C2 H2 . 0.9500 ?
    C3 C4 . 1.392(3) ?
    C3 H3 . 0.9500 ?
    C4 C5 . 1.388(3) ?
    C4 C7 . 1.512(3) ?
    C5 C6 . 1.392(3) ?
    C5 H5 . 0.9500 ?
    C6 H6 . 0.9500 ?
    C7 C8 . 1.534(3) ?
    C7 H7A . 0.9900 ?
    C7 H7B . 0.9900 ?
    C8 C9 . 1.538(3) ?
    C8 H8 . 1.0000 ?
    C10 C11 . 1.528(3) ?
    C11 C12 . 1.532(3) ?
    C11 H11 . 1.0000 ?
    C12 C13 . 1.525(3) ?
    C12 H12A . 0.9900 ?
    C12 H12B . 0.9900 ?
    C13 H13A . 0.9900 ?
    C13 H13B . 0.9900 ?
    C14 H14A . 0.9800 ?
    C14 H14B . 0.9800 ?
    C14 H14C . 0.9800 ?
    O1W H1W . 0.85(3) ?
    O1W H2W . 0.90(3) ?
loop_
    _geom_angle_atom_site_label_1
    _geom_angle_atom_site_label_2
    _geom_angle_atom_site_label_3
    _geom_angle_site_symmetry_1
    _geom_angle_site_symmetry_3
    _geom_angle
    _geom_angle_publ_flag
    C14 S1 C13 . . 100.05(11) ?
    C1 O1 H1OH . . 109(2) ?
    C10 N1 C8 . . 120.38(16) ?
    C10 N1 H1N . . 117.9(14) ?
    C8 N1 H1N . . 120.5(14) ?
    C11 N2 H21N . . 110.3(16) ?
    C11 N2 H22N . . 113.9(16) ?
    H21N N2 H22N . . 109(2) ?
    C11 N2 H23N . . 116.0(16) ?
    H21N N2 H23N . . 104(2) ?
    H22N N2 H23N . . 104(2) ?
    O1 C1 C2 . . 118.13(19) ?
    O1 C1 C6 . . 122.15(19) ?
    C2 C1 C6 . . 119.7(2) ?
    C1 C2 C3 . . 119.8(2) ?
    C1 C2 H2 . . 120.1 ?
    C3 C2 H2 . . 120.1 ?
    C2 C3 C4 . . 121.3(2) ?
    C2 C3 H3 . . 119.3 ?
    C4 C3 H3 . . 119.3 ?
    C5 C4 C3 . . 117.98(19) ?
    C5 C4 C7 . . 120.98(19) ?
    C3 C4 C7 . . 121.01(19) ?
    C4 C5 C6 . . 121.2(2) ?
    C4 C5 H5 . . 119.4 ?
    C6 C5 H5 . . 119.4 ?
    C1 C6 C5 . . 119.9(2) ?
    C1 C6 H6 . . 120.1 ?
    C5 C6 H6 . . 120.1 ?
    C4 C7 C8 . . 114.64(16) ?
    C4 C7 H7A . . 108.6 ?
    C8 C7 H7A . . 108.6 ?
    C4 C7 H7B . . 108.6 ?
    C8 C7 H7B . . 108.6 ?
    H7A C7 H7B . . 107.6 ?
    N1 C8 C7 . . 110.24(16) ?
    N1 C8 C9 . . 113.30(16) ?
    C7 C8 C9 . . 109.01(15) ?
    N1 C8 H8 . . 108.0 ?
    C7 C8 H8 . . 108.0 ?
    C9 C8 H8 . . 108.0 ?
    O3 C9 O2 . . 125.79(19) ?
    O3 C9 C8 . . 119.33(17) ?
    O2 C9 C8 . . 114.87(17) ?
    O4 C10 N1 . . 124.39(18) ?
    O4 C10 C11 . . 120.75(16) ?
    N1 C10 C11 . . 114.86(16) ?
    N2 C11 C10 . . 107.23(16) ?
    N2 C11 C12 . . 110.91(15) ?
    C10 C11 C12 . . 112.47(16) ?
    N2 C11 H11 . . 108.7 ?
    C10 C11 H11 . . 108.7 ?
    C12 C11 H11 . . 108.7 ?
    C13 C12 C11 . . 115.31(16) ?
    C13 C12 H12A . . 108.4 ?
    C11 C12 H12A . . 108.4 ?
    C13 C12 H12B . . 108.4 ?
    C11 C12 H12B . . 108.4 ?
    H12A C12 H12B . . 107.5 ?
    C12 C13 S1 . . 108.02(14) ?
    C12 C13 H13A . . 110.1 ?
    S1 C13 H13A . . 110.1 ?
    C12 C13 H13B . . 110.1 ?
    S1 C13 H13B . . 110.1 ?
    H13A C13 H13B . . 108.4 ?
    S1 C14 H14A . . 109.5 ?
    S1 C14 H14B . . 109.5 ?
    H14A C14 H14B . . 109.5 ?
    S1 C14 H14C . . 109.5 ?
    H14A C14 H14C . . 109.5 ?
    H14B C14 H14C . . 109.5 ?
    H1W O1W H2W . . 110(3) ?
loop_
    _geom_torsion_atom_site_label_1
    _geom_torsion_atom_site_label_2
    _geom_torsion_atom_site_label_3
    _geom_torsion_atom_site_label_4
    _geom_torsion_site_symmetry_1
    _geom_torsion_site_symmetry_2
    _geom_torsion_site_symmetry_3
    _geom_torsion_site_symmetry_4
    _geom_torsion
    _geom_torsion_publ_flag
    O1 C1 C2 C3 . . . . 178.66(19) ?
    C6 C1 C2 C3 . . . . -1.9(3) ?
    C1 C2 C3 C4 . . . . -0.5(3) ?
    C2 C3 C4 C5 . . . . 2.7(3) ?
    C2 C3 C4 C7 . . . . -175.37(19) ?
    C3 C4 C5 C6 . . . . -2.7(3) ?
    C7 C4 C5 C6 . . . . 175.42(19) ?
    O1 C1 C6 C5 . . . . -178.65(19) ?
    C2 C1 C6 C5 . . . . 1.9(3) ?
    C4 C5 C6 C1 . . . . 0.4(3) ?
    C5 C4 C7 C8 . . . . 123.7(2) ?
    C3 C4 C7 C8 . . . . -58.3(3) ?
    C10 N1 C8 C7 . . . . 165.36(17) ?
    C10 N1 C8 C9 . . . . -72.2(2) ?
    C4 C7 C8 N1 . . . . -71.1(2) ?
    C4 C7 C8 C9 . . . . 163.90(16) ?
    N1 C8 C9 O3 . . . . -13.3(2) ?
    C7 C8 C9 O3 . . . . 109.8(2) ?
    N1 C8 C9 O2 . . . . 167.13(16) ?
    C7 C8 C9 O2 . . . . -69.7(2) ?
    C8 N1 C10 O4 . . . . -6.3(3) ?
    C8 N1 C10 C11 . . . . 174.12(16) ?
    O4 C10 C11 N2 . . . . -33.4(2) ?
    N1 C10 C11 N2 . . . . 146.24(16) ?
    O4 C10 C11 C12 . . . . 88.8(2) ?
    N1 C10 C11 C12 . . . . -91.57(19) ?
    N2 C11 C12 C13 . . . . 74.5(2) ?
    C10 C11 C12 C13 . . . . -45.6(2) ?
    C11 C12 C13 S1 . . . . -173.31(13) ?
    C14 S1 C13 C12 . . . . -167.63(16) ?
loop_
    _geom_hbond_atom_site_label_D
    _geom_hbond_atom_site_label_H
    _geom_hbond_atom_site_label_A
    _geom_hbond_site_symmetry_A
    _geom_hbond_distance_DH
    _geom_hbond_distance_HA
    _geom_hbond_distance_DA
    _geom_hbond_angle_DHA
    N1 H1N O2 1_455 0.97(3) 1.95(3) 2.863(2) 156(2)
    N2 H21N O1W 2_566 0.91(3) 2.01(3) 2.805(2) 145(2)
    N2 H22N O3 3_655 0.95(3) 1.91(3) 2.827(2) 162(2)
    N2 H23N O2 3_755 0.95(3) 1.80(3) 2.743(2) 171(2)
    C6 H6 O1W . 0.95 2.61 3.290(3) 129
    C11 H11 O1 2_466 1.00 2.66 3.359(2) 127
    C11 H11 O4 1_455 1.00 2.49 3.108(2) 119
    C12 H12A O2 1_455 0.99 2.65 3.440(2) 137
    C13 H13B O2 3_755 0.99 2.53 3.472(2) 159
    O1W H1W S1 4_565 0.85(3) 2.54(3) 3.3674(16) 165(3)
    O1W H2W O3 4_665 0.90(3) 1.82(3) 2.716(2) 179(3)
_shelx_space_group_comment
;
The symmetry employed for this shelxl refinement is uniquely defined
by the following loop, which should always be used as a source of
symmetry information in preference to the above space-group names.
They are only intended as comments.
;
_shelx_estimated_absorpt_T_min     0.593
_shelx_estimated_absorpt_T_max     0.961
_shelx_hkl_file
;
  -1   0   0   -0.08    0.10
   1   0   0   -0.01    0.20
   1   0   0   -0.10    0.10
   2   0   0   49.92    2.44
   2   0   0   50.80    2.61
  -2   0   0   48.47    2.43
  -3   0   0    0.00    0.26
   3   0   0   -0.27    0.54
   4   0   0    3.91    0.49
   4   0   0    4.69    0.47
   4   0   0    3.57    0.93
   4   0   0    5.53    0.61
   5   0   0   -0.36    0.94
   5   0   0   -0.47    0.26
   5   0   0   -0.31    0.25
   5   0   0    0.12    0.45
   5   0   0   -0.01    0.25
   6   0   0   13.22    0.83
   6   0   0   13.69    1.03
   6   0   0   13.89    0.85
   0   1   0    0.05    0.10
   0   1   0    0.04    0.06
   0  -1   0    0.02    0.10
   1   1   0   78.22    4.02
   1  -1   0   87.03    4.03
  -1   1   0   87.19    4.05
   1   1   0   85.40    4.05
   1  -1   0   82.86    4.14
  -2   1   0   56.54    2.78
   2  -1   0   53.87    2.74
   2   1   0   56.94    2.79
   2  -1   0   59.49    2.97
   3  -1   0  107.92    5.68
   3   1   0  110.58    5.73
   3  -1   0  115.98    5.78
   4  -1   0  114.71    6.31
   4   1   0  136.04    6.88
   4   1   0  134.24    6.33
   4  -1   0  135.20    6.43
   4   1   0  130.13    6.35
   4   1   0  115.80    6.31
   4   1   0  139.78    6.44
   4  -1   0  131.08    6.32
   4  -1   0  135.67    6.88
   5  -1   0    0.28    0.46
   5  -1   0    0.18    0.27
   5   1   0   -0.09    0.25
   5  -1   0    0.77    0.31
   5   1   0    0.01    0.28
   5   1   0   -0.07    0.44
   5  -1   0    0.56    0.27
   5   1   0    0.32    0.28
   5   1   0    0.67    1.01
   6   1   0    0.80    0.44
   6   1   0    0.91    0.26
   6  -1   0    0.89    0.26
   6   1   0    0.86    0.26
   6  -1   0    0.64    0.25
   0   2   0    1.34    0.18
   0   2   0    1.35    0.19
   0  -2   0    1.39    0.32
   1  -2   0   63.98    3.12
   1   2   0   62.63    3.00
  -1   2   0   58.96    2.94
  -1  -2   0   53.99    2.96
   1   2   0   63.44    2.96
  -1   2   0   66.40    3.00
  -2   2   0   15.90    0.89
   2  -2   0   16.30    1.09
   2   2   0   14.09    0.80
   2   2   0   16.00    0.89
   3  -2   0   82.35    4.29
   3  -2   0   88.96    4.58
   3   2   0   86.12    4.60
   3  -2   0   89.52    4.64
   4   2   0    8.39    0.62
   4  -2   0    7.28    0.62
   4  -2   0    9.28    1.30
   4   2   0    7.98    1.19
   4   2   0    7.59    0.62
   4   2   0    8.46    0.62
   4   2   0    8.51    0.84
   4  -2   0    9.08    0.81
   5  -2   0   10.42    0.92
   5   2   0   10.88    0.74
   5  -2   0   10.42    0.71
   5  -2   0   10.46    0.75
   5   2   0   10.80    1.51
   5  -2   0   10.69    0.93
   5  -2   0    6.99    1.39
   5   2   0    9.82    0.80
   5  -2   0   10.48    0.77
   5   2   0    9.82    0.96
   5   2   0   11.91    0.78
   6  -2   0    0.06    0.22
   6   2   0   -0.19    0.40
   6  -2   0   -0.08    0.21
   6   2   0    0.17    0.25
   6   2   0   -0.12    0.21
   0   3   0   -0.07    0.12
   0  -3   0   -0.07    0.24
   0   3   0    0.02    0.14
   1   3   0  167.27    8.34
   1  -3   0  184.23    8.48
   1   3   0  175.22    8.29
  -1   3   0  175.17    8.33
  -1   3   0  167.69    8.27
  -1  -3   0  170.40    8.38
   2  -3   0    6.98    0.74
   2   3   0    6.23    0.55
  -2   3   0    6.14    0.51
   2   3   0    6.39    0.43
   3  -3   0   86.96    4.31
   3  -3   0   75.36    3.91
  -3   3   0   78.72    3.97
   3  -3   0   79.21    3.96
   3   3   0   74.03    3.95
   3   3   0   82.41    4.31
   4   3   0   10.23    1.41
   4   3   0    9.25    0.87
   4  -3   0    9.29    0.67
   4  -3   0   10.10    0.83
   4   3   0    8.75    0.66
   4  -3   0    8.99    0.75
   4   3   0    9.18    0.66
   4   3   0    8.78    0.66
   5  -3   0    2.85    0.78
   5  -3   0    1.39    0.48
   5   3   0    1.32    0.49
   5  -3   0    1.23    0.35
   5  -3   0    1.28    0.32
   5   3   0    1.59    0.35
   5  -3   0    1.37    0.28
   5   3   0    1.14    0.99
   5   3   0    1.41    0.33
   6  -3   0    0.67    0.24
   6  -3   0    0.74    0.32
   6  -3   0    0.60    0.26
   6   3   0    0.76    0.25
   0  -4   0  441.59   20.89
   0   4   0  435.21   20.78
   0   4   0  431.06   20.76
  -1   4   0  138.18    6.84
   1  -4   0  141.30    7.00
  -1  -4   0  140.81    6.91
  -1   4   0  143.80    6.78
   1   4   0  148.11    6.80
   1   4   0  136.76    6.84
  -2  -4   0    0.65    0.36
  -2   4   0    0.42    0.24
   2  -4   0    0.31    0.34
   2   4   0    0.73    0.43
   2   4   0    0.31    0.18
  -3  -4   0    3.09    0.61
   3   4   0    1.97    0.69
   3  -4   0    2.44    0.58
   3   4   0    2.36    0.41
   3  -4   0    2.16    0.38
  -3   4   0    2.31    0.40
   3  -4   0    2.46    0.34
   4  -4   0    4.70    0.57
   4   4   0    4.50    0.50
   4   4   0    5.37    1.11
   4   4   0    5.13    0.49
   4  -4   0    4.68    0.51
   4  -4   0    5.23    0.51
   4  -4   0    3.77    0.43
   4  -4   0    4.88    0.46
   4   4   0    4.53    0.44
   4   4   0    4.89    0.62
   5   4   0   -0.11    0.26
   5   4   0    0.17    0.27
   5  -4   0   -0.07    0.28
   5   4   0    0.83    0.90
   5  -4   0    0.23    0.26
   5   4   0    0.88    0.47
   5  -4   0    0.17    0.25
   6  -4   0    6.42    0.50
   6  -4   0    6.26    0.50
   0  -5   0    0.11    0.26
   0   5   0    0.05    0.14
   0   5   0    0.04    0.18
  -1  -5   0   84.22    4.37
   1   5   0   83.66    4.21
  -1   5   0   87.41    4.30
  -1   5   0   87.20    4.22
   1   5   0   85.35    4.29
   1   5   0   92.30    4.25
   1  -5   0   90.27    4.48
  -2  -5   0   55.65    2.79
   2   5   0   49.99    2.55
   2  -5   0   52.96    2.91
  -2   5   0   50.64    2.64
   2  -5   0   48.17    2.56
   2   5   0   48.64    2.85
   3   5   0    7.36    0.63
  -3   5   0    8.08    0.71
   3  -5   0    7.52    0.63
   3   5   0    7.30    1.07
  -3  -5   0    8.90    0.92
   3  -5   0    7.35    0.68
   4   5   0    6.94    0.56
   4   5   0    6.41    0.56
   4  -5   0    7.43    0.61
   4  -5   0    6.65    0.59
   4   5   0    8.02    1.27
   4  -5   0    6.01    0.65
   4  -5   0    7.60    0.75
   5   5   0   12.16    1.71
   5  -5   0   11.95    0.82
   5   5   0   11.41    0.78
   5  -5   0   11.60    0.82
   5  -5   0   11.99    0.80
   6  -5   0    3.46    0.38
   6  -5   0    4.63    0.39
   6  -5   0    3.82    0.38
   0   6   0   11.69    0.69
   0   6   0   11.35    0.72
   0  -6   0   10.87    0.85
  -1   6   0   15.41    0.92
   1   6   0   14.72    0.85
  -1   6   0   14.55    0.82
   1  -6   0   14.71    1.09
   1   6   0   13.45    0.90
  -2   6   0  114.58    5.67
   2   6   0  112.28    5.57
   2  -6   0  115.03    5.59
   2   6   0  117.46    5.89
   2  -6   0  111.82    5.95
   3  -6   0   10.80    0.80
   3   6   0   11.31    1.43
   3   6   0   11.48    1.27
   4  -6   0    7.45    0.70
   4   6   0    7.20    1.26
   4  -6   0    6.72    0.64
   4  -6   0    7.07    0.65
   5  -6   0    1.45    0.30
   5  -6   0    1.54    0.31
   5   6   0    1.03    0.25
   5  -6   0    1.57    0.33
   5   6   0    0.37    0.88
   6  -6   0    0.56    0.24
   0   7   0    0.19    0.20
   0   7   0    0.00    0.17
   0  -7   0   -0.10    0.24
   1  -7   0    3.35    0.59
  -1   7   0    3.74    0.46
  -1   7   0    3.66    0.36
   1  -7   0    3.53    0.37
   1   7   0    3.81    0.40
   2   7   0    0.34    0.25
   2   7   0    0.33    0.54
  -2   7   0    0.25    0.26
   2  -7   0    0.41    0.22
   3   7   0   70.37    3.89
   3  -7   0   60.16    3.16
   3  -7   0   65.70    3.26
   3  -7   0   63.88    3.26
   3   7   0   60.77    3.17
   3  -7   0   68.41    3.31
   4  -7   0   54.11    2.89
   4   7   0   53.65    3.55
   4  -7   0   55.66    2.84
   4  -7   0   57.78    2.86
   5   7   0    1.63    0.92
   5  -7   0    2.12    0.33
   5  -7   0    1.91    0.35
   5  -7   0    2.22    0.33
   0   8   0   76.91    4.01
   0   8   0   83.51    3.99
   1   8   0    1.93    0.31
  -1   8   0    2.20    0.40
   1  -8   0    1.79    0.29
  -1   8   0    1.83    0.29
   1  -8   0    1.73    0.54
   2   8   0    4.92    0.48
   2  -8   0    6.11    0.54
   2  -8   0    5.77    0.48
   2   8   0    5.65    0.58
   2   8   0    5.66    0.49
   2   8   0    6.27    0.96
   3   8   0    4.60    1.05
   3   8   0    3.39    0.37
   3  -8   0    3.88    0.39
   3  -8   0    4.74    0.52
   3   8   0    3.99    0.43
   3  -8   0    4.59    0.53
   3  -8   0    4.18    0.49
   4   8   0    0.36    0.83
   4   8   0    0.07    0.21
   4  -8   0    0.14    0.28
   4  -8   0    0.09    0.27
   5  -8   0    0.28    0.24
   5  -8   0    0.55    0.28
   5  -8   0    0.27    0.24
   0   9   0   -0.25    0.19
   0   9   0    0.10    0.22
   1   9   0    5.34    0.50
  -1   9   0    6.49    0.53
   1  -9   0    5.82    0.52
   1   9   0    5.83    0.52
   1   9   0    6.15    0.55
   1   9   0    6.25    0.47
   1   9   0    5.96    0.59
  -1   9   0    5.94    0.50
   2   9   0    7.60    0.65
   2  -9   0    7.88    0.66
   2  -9   0    6.95    0.57
   2  -9   0    6.86    0.63
   2   9   0    7.74    0.54
   2   9   0    7.22    1.11
   2   9   0    7.38    0.68
   2   9   0    7.74    0.57
   3  -9   0    0.00    0.26
   3  -9   0   -0.13    0.26
   3  -9   0   -0.08    0.18
   3   9   0    0.13    0.23
   3   9   0    0.83    0.81
   3  -9   0    0.03    0.25
   3  -9   0    0.14    0.24
   3   9   0    0.01    0.21
   4   9   0    0.16    0.83
   4  -9   0    0.70    0.31
   4  -9   0    0.60    0.29
   4   9   0    0.10    0.20
   4   9   0    0.42    0.22
   5  -9   0    1.03    0.24
   5  -9   0    0.63    0.26
   5  -9   0    1.12    0.26
   5   9   0    0.63    0.19
   0  10   0   22.76    1.26
   0  10   0   20.97    1.29
   0  10   0   21.72    1.24
   1  10   0   11.64    0.77
   1  10   0   11.58    0.81
   1  10   0   11.05    0.87
   1 -10   0   11.41    0.79
   1  10   0   12.03    0.79
  -1  10   0   11.20    0.81
  -1  10   0   12.07    0.77
   1  10   0   11.72    0.73
   2  10   0    0.01    0.72
   2  10   0    0.51    0.24
   2  10   0    0.96    0.32
   2  10   0    0.61    0.26
   2 -10   0    0.62    0.26
   3  10   0    0.07    0.23
   3 -10   0    0.09    0.24
   3  10   0   -0.15    0.72
   3  10   0    0.25    0.23
   3 -10   0   -0.18    0.18
   4 -10   0    0.12    0.28
   4 -10   0    0.36    0.25
   4  10   0    0.18    0.21
   4  10   0    0.50    0.21
   4  10   0    0.38    0.79
   5 -10   0    4.27    0.46
   0  11   0    0.12    0.23
   0  11   0    0.08    0.25
   1  11   0    6.89    0.60
  -1  11   0    6.25    0.57
   1  11   0    7.01    0.57
   1  11   0    6.61    0.51
   1  11   0    6.90    0.63
  -1  11   0    6.35    0.62
   1 -11   0    6.33    0.58
   2  11   0   13.28    0.80
   2  11   0   13.98    1.62
   2  11   0   12.79    0.84
   2  11   0   11.62    0.89
   2 -11   0   12.69    0.81
   3  11   0   25.04    1.27
   3  11   0   24.56    1.29
   3  11   0   22.16    2.03
   3 -11   0   21.39    1.32
   3 -11   0   23.37    1.23
   4  11   0    0.18    0.19
   4 -11   0   -0.05    0.23
   4  11   0    0.04    0.19
  -4  11   0    0.22    0.21
   0  12   0    2.25    0.38
   0  12   0    2.84    0.38
   1  12   0    8.06    0.66
  -1  12   0    8.99    0.67
   1 -12   0    8.52    0.67
   1  12   0    8.27    0.64
  -1  12   0    8.43    0.70
   1  12   0    7.91    0.69
   2  12   0    6.47    0.63
   2  12   0    7.19    0.58
   2  12   0    7.81    1.27
   2 -12   0    7.04    0.56
   2  12   0    7.16    0.53
   3 -12   0    6.25    0.42
   3  12   0    6.15    0.48
   3  12   0    5.80    0.49
   4  12   0    2.58    0.29
   0  13   0   -0.13    0.24
   0  13   0    0.07    0.23
   1  13   0    0.06    0.23
   1  13   0    0.25    0.21
   1 -13   0   -0.16    0.23
  -1  13   0   -0.02    0.22
  -1  13   0    0.09    0.24
  -1  13   0   -0.30    0.18
   1  13   0    0.38    0.71
   1  13   0    0.09    0.22
   2  13   0    0.33    0.27
  -2  13   0    0.34    0.24
   2  13   0   -0.08    0.22
  -2  13   0    0.38    0.23
   2  13   0    0.56    0.23
   2 -13   0    0.27    0.20
  -3  13   0    5.26    0.46
   3  13   0    5.12    0.43
   3  13   0    4.96    0.38
   0  14   0    0.00    0.23
   0  14   0    0.17    0.21
  -1  14   0    5.17    0.51
   1  14   0    5.31    0.47
  -1  14   0    5.03    0.47
   1 -14   0    4.76    0.49
  -2  14   0    0.27    0.18
   2  14   0    0.19    0.19
   2 -14   0    0.10    0.16
   2  14   0   -0.29    0.22
  -2  14   0    0.11    0.21
   0  15   0   -0.21    0.28
  -1  15   0    0.20    0.27
   0   0   1    0.02    0.03
   0   0   1    0.02    0.03
   0   0  -1    0.01    0.03
   1   0  -1    8.26    0.49
   1   0  -1    8.73    0.59
   1   0   1    9.19    0.47
   1   0   1    8.24    0.58
  -1   0  -1    9.61    0.48
   2   0  -1    1.54    0.23
   2   0   1    1.89    0.39
   2   0   1    1.53    0.19
  -2   0  -1    1.46    0.19
  -2   0   1    1.45    0.20
  -3   0  -1    3.84    0.57
   3   0  -1    3.25    0.73
   3   0   1    4.15    0.77
   4   0   1    4.52    0.58
   4   0   1    5.58    1.05
   4   0  -1    4.73    0.57
   4   0   1    3.70    0.43
   4   0  -1    4.41    0.45
   4   0  -1    4.67    0.97
   4   0   1    4.44    0.43
   5   0   1    9.26    0.94
   5   0   1    8.74    0.72
   5   0   1    9.68    1.52
   5   0   1    9.43    0.70
   5   0  -1    9.68    0.73
   5   0   1    9.96    0.74
   5   0  -1    9.49    0.91
   5   0  -1   10.41    0.95
   5   0  -1    9.93    0.71
   5   0  -1    9.23    1.46
   6   0  -1    4.23    0.38
   6   0   1    3.22    0.53
   6   0  -1    3.53    0.39
   6   0   1    3.79    0.39
   6   0   1    3.67    0.39
   6   0   1    3.04    0.48
   6   0  -1    3.81    0.57
   0  -1  -1   36.82    1.81
   0   1   1   36.99    1.81
   0   1  -1   36.49    1.80
   0   1  -1   39.40    1.80
   1   1  -1   14.91    0.74
   1   1  -1   15.03    0.78
  -1  -1  -1   12.59    0.81
   1  -1   1   14.77    0.89
   1  -1  -1   15.38    0.89
  -1   1  -1   15.26    0.82
   1   1   1   14.05    0.74
   1   1   1   14.50    0.78
   1  -1  -1   15.21    0.78
  -1   1  -1   16.50    0.79
   2  -1   1    8.57    0.74
  -2   1   1    9.26    0.52
   2   1  -1    8.93    0.54
   2  -1  -1    7.64    0.71
   2  -1  -1    6.70    0.48
  -2   1  -1    7.31    0.51
   2   1   1    6.55    0.50
  -2   1  -1    7.46    0.61
   3  -1   1   21.20    1.59
   3  -1   1   21.37    1.46
   3   1  -1   22.09    1.57
   3   1   1   22.71    1.56
   3  -1  -1   21.54    1.58
   4   1  -1    9.25    0.64
   4   1  -1    9.18    1.29
   4  -1   1    7.79    0.63
   4  -1   1    7.50    0.64
   4  -1   1    7.44    0.80
   4  -1   1    9.59    1.28
   4   1  -1   10.41    0.87
   4   1  -1    9.07    0.64
   4  -1  -1    9.64    1.34
   4   1   1    7.25    0.64
   4  -1  -1    8.09    0.65
   4  -1  -1   10.46    0.83
   4   1   1    8.56    0.63
   4  -1  -1    9.50    0.66
   4   1   1    8.28    0.65
   4   1   1    8.89    0.85
   4   1   1    9.78    1.30
   5  -1   1    9.21    0.70
   5  -1   1    9.65    0.76
   5   1  -1    7.73    1.42
   5   1  -1    9.55    0.72
   5   1  -1   10.05    0.75
   5  -1   1    9.52    0.73
   5  -1   1    9.98    0.94
   5   1  -1   10.51    0.99
   5   1   1   11.14    0.77
   5   1   1   10.53    0.73
   5   1   1    9.46    0.74
   5  -1  -1    9.77    0.94
   5  -1  -1   10.45    0.72
   5  -1  -1   10.34    0.74
   5   1   1   11.08    0.98
   5   1   1    9.20    1.47
   5  -1  -1    9.69    0.75
   6   1  -1    1.16    0.27
   6   1  -1    1.16    0.46
   6  -1   1    1.00    0.28
   6  -1   1    1.22    0.26
   6  -1   1    0.82    0.26
   6   1  -1    0.89    0.28
   6   1   1    1.05    0.27
   6  -1  -1    0.86    0.26
   6  -1  -1    1.06    0.46
   6  -1  -1    0.88    0.27
   6   1   1    1.04    0.28
   6   1   1    0.66    0.44
   0  -2   1    9.09    0.60
   0   2   1    8.77    0.55
   0   2  -1    8.08    0.48
   0   2   1    8.06    0.46
   0   2  -1    8.51    0.47
   0  -2  -1    7.90    0.53
   0  -2   1    8.08    0.51
   0   2  -1    8.08    0.45
  -1  -2  -1  439.36   23.78
  -1  -2  -1  488.14   23.82
   1   2  -1  500.85   23.79
   1   2  -1  506.86   23.75
  -1   2   1  476.31   23.73
   1  -2   1  517.34   23.90
   1   2   1  473.09   23.80
  -1   2  -1  538.81   23.79
  -1   2  -1  484.68   23.73
   1  -2  -1  539.82   23.91
   1   2   1  506.63   23.75
   1  -2  -1  523.91   23.85
   2   2  -1   15.30    0.83
   2   2  -1   16.90    0.93
   2  -2   1   18.00    1.14
  -2   2   1   17.55    0.91
   2  -2  -1   16.32    1.10
  -2   2  -1   16.37    0.91
   2   2   1   14.40    0.82
   2  -2  -1   14.04    0.84
   3  -2   1   27.58    1.62
   3  -2   1   28.28    2.00
   3   2  -1   27.59    1.76
   3  -2   1   26.92    1.85
   3   2  -1   27.55    1.93
   3  -2  -1   29.16    1.61
  -3  -2   1   29.26    1.64
   3   2   1   34.64    1.96
   3  -2  -1   32.86    1.90
   3  -2  -1   31.93    1.99
   4  -2   1    8.45    0.82
   4   2  -1    7.53    0.62
   4  -2   1    7.92    0.62
   4   2  -1    5.89    0.60
   4   2  -1    8.89    1.29
   4  -2   1    9.56    1.35
   4   2  -1    7.46    0.77
   4  -2  -1    9.69    0.83
   4  -2  -1    8.88    0.63
   4   2   1    9.67    0.65
   4   2   1   10.15    1.39
   4  -2  -1    9.60    1.31
   4   2   1   10.01    0.85
   4   2   1    7.96    0.63
   4   2   1    9.68    0.64
   4  -2  -1    8.30    0.69
   5  -2   1    3.50    0.66
   5  -2   1    2.53    0.36
   5  -2   1    3.05    0.39
   5   2  -1    1.97    1.06
   5   2  -1    2.94    0.39
   5  -2   1    2.42    0.56
   5   2  -1    3.47    0.58
   5   2  -1    2.47    0.40
   5  -2   1    2.27    0.96
   5  -2   1    2.19    0.38
   5  -2  -1    2.79    0.56
   5   2   1    2.80    0.40
   5  -2  -1    3.20    0.59
   5  -2  -1    2.94    0.41
   5   2   1    3.35    0.58
   5  -2  -1    2.88    0.37
   5   2   1    2.78    1.08
   5  -2  -1    2.48    0.39
   5   2   1    2.79    0.40
   5   2   1    2.85    0.39
   6  -2   1    6.52    0.51
   6  -2   1    5.82    0.49
   6   2  -1    5.06    0.61
   6  -2   1    5.94    0.52
   6   2  -1    6.01    0.50
   6   2  -1    6.76    0.53
   6   2   1    4.75    0.61
   6   2   1    6.11    0.50
   6  -2  -1    6.15    0.52
   6  -2  -1    5.78    0.48
   0  -3   1 1000.00   45.58
   0   3  -1  944.75   45.16
   0  -3  -1  968.52   45.20
   0   3  -1  892.60   45.07
   0   3   1  931.78   45.07
   1   3  -1   80.14    3.80
   1   3  -1   77.26    3.84
  -1   3   1   82.82    3.84
   1  -3   1   84.69    4.01
  -1  -3  -1   77.47    3.90
  -1   3   1   76.96    3.78
   1   3   1   74.71    3.86
   1  -3  -1   79.69    3.97
  -1   3  -1   78.35    3.84
  -1   3  -1   75.67    3.78
   1   3   1   77.95    3.80
   2  -3   1   37.67    2.21
  -2  -3  -1   38.12    2.07
   2   3  -1   37.16    1.99
  -2   3   1   39.11    1.99
   2   3  -1   34.39    1.91
   2  -3  -1   43.43    2.23
  -2   3  -1   40.42    1.99
   2   3   1   38.73    1.91
   3   3  -1   52.84    2.77
   3   3  -1   59.16    3.15
   3  -3   1   58.52    3.11
  -3  -3  -1   59.19    2.94
   3  -3   1   50.58    2.71
   3  -3   1   54.23    2.77
  -3   3   1   56.34    2.78
   3  -3  -1   54.31    2.76
   3   3   1   50.59    3.07
   3  -3  -1   50.20    2.71
   3  -3  -1   55.82    3.09
   3   3   1   48.31    2.77
  -3   3  -1   52.51    2.77
   4   3  -1    4.11    0.44
   4  -3   1    4.75    0.57
   4  -3   1    5.17    0.49
   4   3  -1    4.77    0.45
   4   3  -1    3.26    0.93
   4   3  -1    5.23    0.62
   4  -3  -1    5.47    0.56
   4  -3  -1    4.80    0.56
   4  -3  -1    5.07    0.49
   4   3   1    4.49    0.45
   4  -3  -1    5.21    0.44
   4   3   1    5.06    0.60
   4   3   1    4.85    0.45
   4   3   1    4.88    1.04
   4   3   1    4.74    0.47
   5  -3   1    2.03    0.39
   5  -3   1    2.01    0.35
   5   3  -1    2.59    0.54
   5  -3   1    2.54    0.53
   5   3  -1    2.50    0.38
   5  -3   1    2.09    0.33
   5   3  -1    2.87    1.10
   5   3  -1    2.54    0.38
   5  -3   1    3.33    0.85
   5   3   1    2.84    1.05
   5   3   1    2.90    0.40
   5  -3  -1    2.73    0.40
   5   3   1    2.97    0.54
   5  -3  -1    2.89    0.38
   5  -3  -1    2.97    0.35
   5   3   1    2.84    0.40
   5  -3  -1    3.01    0.55
   5   3   1    3.03    0.39
   6  -3   1    0.73    0.34
   6  -3   1    0.56    0.26
   6  -3   1    0.84    0.24
   6   3  -1    0.94    0.25
   6   3   1    0.75    0.25
   6  -3  -1    0.55    0.33
   6  -3  -1    0.56    0.24
   0   4   1  131.54    6.15
   0  -4   1  134.81    6.32
   0   4   1  122.23    6.17
   0   4  -1  126.65    6.18
   0  -4  -1  126.59    6.26
   0   4  -1  127.39    6.15
  -1   4   1   39.81    1.92
   1  -4   1   42.76    2.19
   1   4  -1   42.05    1.95
  -1   4   1   38.88    1.97
   1  -4  -1   39.58    2.14
   1   4   1   35.68    2.00
  -1   4  -1   36.54    1.91
  -1  -4   1   37.02    2.05
  -1   4  -1   38.40    1.98
   1   4   1   38.93    1.94
  -2  -4  -1    6.01    0.64
   2  -4   1    5.65    0.73
   2   4  -1    5.53    0.55
  -2   4   1    5.72    0.52
   2   4  -1    6.05    0.43
   2   4  -1    5.13    0.71
   2  -4  -1    5.18    0.68
   2   4   1    4.39    0.41
  -2   4  -1    4.28    0.48
   2   4   1    3.97    0.64
  -3  -4  -1    1.16    0.48
  -3   4   1    1.38    0.35
   3  -4   1    0.54    0.24
   3   4  -1    0.34    0.60
   3   4  -1    0.79    0.35
   3  -4   1    0.70    0.33
   3  -4   1    1.20    0.48
   3  -4  -1    1.27    0.28
  -3  -4   1    1.58    0.52
   3  -4  -1    1.65    0.51
  -3   4  -1    1.33    0.33
   3  -4  -1    1.31    0.34
   3   4   1    1.65    0.64
   3   4   1    1.33    0.34
   4   4  -1   82.01    4.07
   4   4  -1   79.28    4.08
   4  -4   1   82.16    4.19
   4   4  -1   90.23    4.23
   4  -4   1   79.06    4.07
   4  -4   1   83.09    4.08
   4   4   1   77.31    4.08
   4   4   1   81.46    4.09
  -4  -4   1   84.54    4.46
   4  -4  -1   82.23    4.08
   4  -4  -1   85.29    4.18
   4   4   1   79.57    4.07
   4   4   1   94.69    4.81
   4   4   1   85.94    4.20
   4  -4  -1   81.91    4.14
   4  -4  -1   78.45    4.08
   5   4  -1    0.21    0.26
   5   4  -1    0.50    0.45
   5   4  -1    0.05    0.89
   5  -4   1    0.40    0.27
   5  -4   1    0.06    0.23
   5  -4   1    0.40    0.30
   5   4  -1    0.18    0.26
   5   4   1    0.36    0.30
   5  -4  -1    0.19    0.41
   5  -4  -1    0.51    0.25
   5   4   1    1.09    0.93
   5   4   1    0.63    0.29
   5   4   1    0.39    0.43
   5  -4  -1    0.32    0.28
   5  -4  -1    0.27    0.29
   5   4   1    0.44    0.29
   6  -4   1    6.17    0.50
   6   4  -1    6.78    0.51
   6  -4   1    6.08    0.51
   6  -4  -1    7.57    0.52
   6  -4  -1    7.35    0.51
   0   5   1   76.34    3.61
   0  -5  -1   71.80    3.73
   0   5  -1   74.80    3.60
   0  -5   1   73.93    3.79
   0   5   1   72.94    3.63
   0   5  -1   73.51    3.63
   1  -5   1    1.29    0.40
   1   5  -1    1.32    0.19
  -1   5   1    1.28    0.26
   1   5  -1    1.47    0.24
  -1   5   1    1.58    0.21
  -1  -5   1    2.36    0.46
   1   5   1    2.01    0.31
   1   5   1    1.94    0.21
   1  -5  -1    2.16    0.42
   1   5   1    1.95    0.26
  -1   5  -1    2.20    0.30
  -1   5  -1    2.05    0.22
   2  -5   1   16.84    1.30
   2   5  -1   15.82    0.97
   2   5  -1   17.07    1.36
   2  -5   1   14.74    0.98
  -2   5   1   15.99    1.06
  -2   5  -1   17.55    1.05
   2  -5  -1   16.72    0.99
   2   5   1   17.59    0.98
  -2  -5   1   19.74    1.22
   2   5   1   20.22    1.34
   2  -5  -1   18.61    1.30
  -3   5   1    0.21    0.30
   3  -5   1    0.21    0.30
   3   5  -1   -0.15    0.38
   3   5  -1    0.29    0.40
   3  -5   1    0.25    0.24
   3   5  -1    0.46    0.66
   3   5  -1    0.20    0.32
  -3  -5   1    0.44    0.47
   3   5   1   -0.02    0.27
  -3   5  -1   -0.01    0.27
   3  -5  -1   -0.20    0.22
   3   5   1    0.10    0.63
   3  -5  -1   -0.04    0.31
   4   5  -1    3.05    0.38
   4   5  -1    3.08    0.98
   4  -5   1    4.13    0.46
   4   5  -1    3.55    0.38
   4  -5   1    3.83    0.48
   4   5  -1    3.76    0.57
   4  -5   1    4.23    0.44
   4  -5  -1    2.97    0.50
   4   5   1    2.82    0.36
   4  -5  -1    3.12    0.40
   4   5   1    2.78    0.37
   4   5   1    3.46    1.03
   4  -5  -1    3.40    0.46
   4  -5  -1    3.06    0.42
   4   5   1    3.24    0.41
   4  -5  -1    2.98    0.40
   5  -5   1    7.25    0.58
   5   5  -1    5.68    0.55
   5   5  -1    6.08    1.25
   5   5  -1    6.03    0.56
   5  -5   1    6.11    0.57
   5  -5   1    6.28    0.60
   5   5  -1    6.55    0.98
   5  -5  -1    6.14    0.60
   5  -5  -1    6.04    0.58
   5  -5  -1    5.43    0.58
   5   5   1    5.95    0.55
   5   5   1    5.84    1.20
   6  -5   1    1.66    0.26
   6  -5   1    1.80    0.28
   6  -5  -1    1.87    0.27
   0   6  -1   35.13    1.83
   0  -6  -1   33.06    1.94
   0   6   1   37.26    1.81
   0   6   1   34.65    1.83
   0  -6   1   35.22    2.02
   0   6  -1   36.28    1.80
   1   6  -1   79.86    3.80
  -1   6   1   80.43    3.87
   1  -6   1   81.75    4.11
  -1   6   1   80.63    3.78
   1  -6  -1   76.92    4.04
  -1   6  -1   79.43    3.77
   1   6   1   72.14    3.85
  -1  -6   1   68.11    3.95
   1   6   1   77.12    3.80
  -1   6  -1   76.04    3.85
   2   6  -1    2.46    0.64
   2   6  -1    1.91    0.30
   2  -6   1    2.91    0.62
  -2   6   1    2.31    0.40
   2  -6   1    2.59    0.32
   2  -6  -1    1.40    0.27
  -2   6  -1    2.23    0.38
   2   6   1    1.81    0.30
   2   6   1    2.09    0.62
   2  -6  -1    1.44    0.47
   3  -6   1    9.13    0.72
   3   6  -1    9.87    1.17
   3   6  -1   10.01    1.38
   3  -6  -1   10.06    0.76
   3   6   1    9.03    1.24
   3   6   1    9.07    1.30
   4   6  -1   11.30    1.59
   4  -6   1   11.86    0.85
   4  -6   1   11.08    0.79
   4  -6   1   10.93    0.80
   4   6  -1    7.78    1.29
   4  -6  -1   11.36    0.85
   4   6   1   11.11    0.96
   4  -6  -1   12.60    0.81
   4   6   1   11.29    1.59
   4  -6  -1   10.71    0.79
   5   6  -1    1.58    0.30
   5   6  -1    2.46    1.00
   5  -6   1    1.62    0.33
   5  -6   1    2.22    0.35
   5  -6   1    2.17    0.34
   5  -6  -1    2.44    0.35
   5   6   1    1.77    0.30
   5  -6  -1    2.50    0.36
   5  -6  -1    2.71    0.35
   5   6   1    1.93    0.94
   6  -6   1    1.85    0.28
   6  -6  -1    1.70    0.27
   0   7  -1   37.01    1.93
   0   7   1   37.98    1.90
   0   7   1   37.01    1.94
   0   7  -1   39.15    1.91
   0  -7   1   32.78    2.10
  -1   7   1   14.11    0.80
  -1   7   1   13.23    0.90
   1  -7   1   13.50    0.82
   1   7  -1   13.22    0.83
   1  -7   1   12.58    1.08
  -1   7  -1   13.66    0.90
   1   7   1   13.22    0.90
   1  -7  -1   14.04    0.82
  -1   7  -1   13.92    0.79
   1  -7  -1   13.34    1.07
   1   7   1   13.83    0.83
  -2   7   1    6.20    0.65
   2   7  -1    7.10    0.96
   2  -7   1    6.46    0.56
   2   7  -1    5.97    0.59
  -2   7  -1    7.36    0.66
   2  -7  -1    7.80    0.60
   2   7   1    7.46    0.60
   2   7   1    9.52    1.08
   3  -7   1   20.14    1.25
   3   7  -1   18.22    1.13
   3   7  -1   21.28    1.92
   3  -7   1   20.74    1.22
   3  -7   1   20.97    1.28
   3  -7   1   19.49    1.13
   3  -7  -1   22.54    1.25
   3   7   1   21.25    1.14
   3   7   1   27.84    2.01
   3  -7  -1   24.86    1.32
   3  -7  -1   21.75    1.24
   3  -7  -1   23.36    1.26
   3  -7  -1   20.69    1.13
   4   7  -1    0.00    0.83
   4  -7   1    0.57    0.31
   4  -7   1    0.43    0.30
   4  -7  -1    0.18    0.30
   4  -7  -1   -0.08    0.27
   4  -7  -1    0.05    0.28
   4   7   1    0.56    0.81
   5  -7   1    9.71    0.65
   5   7  -1    6.75    1.20
   5  -7   1    9.21    0.66
   5  -7   1    8.86    0.64
   5  -7   1    9.39    0.64
   5   7   1    7.14    1.22
   5  -7  -1    7.02    0.62
   5  -7  -1    8.14    0.64
   5  -7  -1    7.99    0.63
   0   8   1   61.63    2.99
   0   8  -1   62.36    2.99
   0   8  -1   57.55    3.02
   0   8   1   54.45    3.00
   1   8  -1   38.91    1.99
   1  -8   1   34.66    2.30
  -1   8   1   38.29    2.06
   1  -8   1   40.48    1.97
  -1   8   1   39.33    1.96
   1   8   1   37.40    1.98
  -1   8  -1   35.71    2.04
  -1   8  -1   36.36    1.94
   1  -8  -1   35.73    1.95
   2   8  -1    2.19    0.36
   2   8  -1    3.22    0.83
   2   8  -1    2.37    0.34
   2  -8   1    2.41    0.32
   2  -8   1    2.35    0.36
   2   8  -1    2.14    0.29
   2   8   1    2.52    0.75
   2   8   1    1.71    0.35
   2  -8  -1    1.96    0.31
   2   8   1    1.42    0.27
   2  -8  -1    1.86    0.34
   2   8   1    1.85    0.32
   3  -8   1    1.89    0.36
   3  -8   1    2.33    0.37
   3  -8   1    1.78    0.27
   3   8  -1    1.70    0.88
   3  -8   1    1.16    0.34
   3   8  -1    1.82    0.27
   3   8  -1    1.43    0.28
   3   8   1    1.81    0.82
   3  -8  -1    2.00    0.36
   3  -8  -1    1.70    0.37
   3   8   1    1.99    0.28
   3  -8  -1    1.72    0.37
   3  -8  -1    1.76    0.26
   3   8   1    1.73    0.28
   4  -8   1    3.71    0.45
   4   8  -1    3.28    1.04
   4   8  -1    3.19    0.35
   4  -8   1    3.62    0.46
   4  -8  -1    3.97    0.47
   4   8   1    3.65    1.02
   4   8   1    3.39    0.35
   4  -8  -1    4.10    0.47
   4  -8  -1    4.04    0.51
   5  -8   1   10.26    0.68
   5  -8   1   10.25    0.69
   5  -8   1    9.23    0.70
   5  -8  -1   10.76    0.69
   5  -8  -1   10.04    0.71
   5  -8  -1   10.60    0.68
   5  -8  -1   10.26    0.68
   0   9  -1   14.65    0.91
   0   9   1   15.54    0.97
   0   9  -1   15.86    0.97
   0   9   1   14.50    0.91
   1   9  -1   21.51    1.22
  -1   9   1   20.95    1.22
   1   9  -1   22.36    1.25
   1   9  -1   23.16    1.19
  -1   9   1   20.72    1.25
   1   9  -1   22.21    1.23
   1   9  -1   21.94    1.30
   1   9   1   21.55    1.30
   1   9   1   22.69    1.19
   1   9   1   22.44    1.22
   1   9   1   22.51    1.25
  -1   9  -1   21.88    1.26
   1   9   1   21.64    1.22
  -1   9  -1   21.37    1.21
   1  -9  -1   23.20    1.27
   2  -9   1    8.48    0.69
   2   9  -1    8.67    0.60
   2   9  -1    9.12    0.65
   2  -9   1    8.44    0.71
   2  -9   1    9.53    0.65
   2   9  -1    7.71    0.72
   2   9  -1    8.41    0.70
   2   9  -1    9.35    1.34
   2   9   1    8.72    0.74
   2  -9  -1    8.58    0.70
   2   9   1    8.52    0.70
   2  -9  -1    9.11    0.64
   2   9   1    9.32    0.61
   2   9   1   10.52    1.38
   2   9   1    9.66    0.64
   2  -9  -1    8.85    0.72
   3  -9   1   22.05    1.27
   3  -9   1   20.42    1.26
   3   9  -1   22.18    1.18
   3  -9   1   21.29    1.17
   3   9  -1   21.91    1.20
   3   9  -1   21.21    2.02
   3  -9   1   21.76    1.24
   3   9   1   21.66    1.20
   3   9   1   21.06    1.18
   3  -9  -1   20.99    1.27
   3  -9  -1   22.12    1.26
   3  -9  -1   21.32    1.17
   3  -9  -1   20.71    1.31
   3   9   1   24.54    2.00
   4   9  -1    3.19    1.03
   4   9  -1    2.84    0.33
   4   9  -1    3.26    0.34
   4  -9   1    3.79    0.44
   4  -9   1    3.89    0.45
   4   9   1    3.04    0.97
   4  -9  -1    3.96    0.45
   4   9   1    3.02    0.34
   4  -9  -1    3.67    0.44
   4   9   1    3.37    0.38
   4  -9  -1    4.72    0.48
   5  -9   1    2.50    0.32
   5   9  -1    1.69    0.23
   5  -9   1    2.03    0.27
   5  -9   1    1.94    0.30
   5  -9  -1    1.98    0.28
   5   9   1    1.72    0.24
   5  -9  -1    1.86    0.30
   5  -9  -1    2.33    0.32
   0  10   1   15.26    0.97
   0  10  -1   14.87    1.00
   0  10  -1   16.56    0.96
   0  10   1   15.84    1.02
   0  10  -1   15.66    0.98
   0  10   1   15.31    0.96
   1  10  -1    4.07    0.42
  -1  10   1    3.46    0.44
   1 -10   1    3.47    0.41
   1  10  -1    3.03    0.49
   1  10  -1    3.99    0.43
   1  10  -1    3.47    0.41
  -1  10   1    3.80    0.41
   1  10  -1    3.72    0.41
   1  10   1    4.25    0.44
   1  10   1    3.53    0.48
   1 -10  -1    4.20    0.44
   1  10   1    3.82    0.43
   1  10   1    3.92    0.41
  -1  10  -1    3.86    0.45
   1  10   1    3.48    0.41
  -1  10  -1    3.46    0.38
   2  10  -1    9.43    1.31
   2  10  -1    9.13    0.64
   2  10  -1    8.24    0.59
   2 -10   1    8.45    0.63
   2  10  -1    8.91    0.71
   2  10   1    7.62    0.64
   2  10   1    7.69    0.59
   2  10   1    7.19    1.17
   2 -10  -1    8.12    0.61
   2 -10  -1    7.20    0.67
   2  10   1    6.67    0.69
   3 -10   1   48.13    2.61
   3  10  -1   47.61    3.29
   3  10  -1   49.56    2.56
   3  10  -1   49.54    2.54
   3 -10   1   47.99    2.52
   3 -10  -1   50.51    2.62
   3  10   1   51.04    3.28
   3 -10  -1   52.52    2.53
   3  10   1   54.45    2.56
   3  10   1   53.62    2.57
   4  10  -1    3.89    0.38
   4  10  -1    2.64    0.95
   4 -10   1    4.28    0.48
   4 -10   1    4.71    0.47
   4  10  -1    4.51    0.42
   4  10   1    5.02    1.05
   4 -10  -1    4.05    0.45
   4  10   1    3.95    0.41
  -4  10  -1    4.38    0.50
   4  10   1    4.23    0.40
   4 -10  -1    4.24    0.49
   5 -10   1    3.90    0.46
   0  11  -1    7.26    0.64
   0  11   1    6.84    0.61
   0  11  -1    6.25    0.60
   0  11   1    7.65    0.63
   1  11  -1    7.53    0.63
   1  11  -1    5.52    0.47
   1  11  -1    6.50    0.55
  -1  11   1    5.47    0.58
   1  11  -1    6.32    0.57
  -1  11   1    5.98    0.56
   1 -11   1    6.75    0.58
   1  11   1    5.76    0.53
  -1  11  -1    5.58    0.57
   1  11   1    5.18    0.54
   1  11   1    5.40    0.56
   1 -11  -1    5.59    0.56
  -1  11  -1    5.60    0.54
   1  11   1    5.06    0.47
   2  11  -1    7.20    0.56
   2 -11   1    6.91    0.57
   2  11  -1    6.82    0.59
   2  11  -1    6.88    1.22
   2  11  -1    7.25    0.65
   2  11   1    7.02    0.63
   2  11   1    6.60    1.18
   2 -11  -1    7.24    0.57
   2  11   1    7.29    0.60
   2  11   1    7.54    0.55
   3  11  -1   20.43    1.12
   3  11  -1   19.33    1.94
   3  11  -1   19.00    1.12
   3 -11   1   19.20    1.19
   3 -11   1   19.08    1.08
   3 -11  -1   20.82    1.09
   3  11   1   21.38    1.14
   3 -11  -1   20.06    1.18
   3  11   1   22.08    1.12
   3  11   1   20.42    1.90
   4  11  -1    3.02    0.34
   4 -11   1    3.54    0.38
  -4  11   1    2.93    0.37
   4  11  -1    2.77    0.30
   4  11   1    2.47    0.29
  -4  11  -1    2.46    0.35
   4 -11  -1    2.72    0.35
   4  11   1    2.68    0.29
   0  12   1    4.17    0.48
   0  12   1    3.97    0.46
   0  12  -1    3.81    0.46
   0  12  -1    4.45    0.46
   1 -12   1   18.77    1.13
   1  12  -1   19.67    1.16
   1  12  -1   19.30    1.12
  -1  12   1   19.44    1.13
  -1  12   1   19.65    1.17
   1  12  -1   18.62    1.11
   1  12   1   19.05    1.11
   1 -12  -1   18.26    1.13
  -1  12  -1   18.47    1.12
   1  12   1   19.70    1.16
   1  12   1   18.84    1.12
  -1  12  -1   19.15    1.17
   2  12  -1    3.01    0.37
   2 -12   1    3.05    0.36
   2  12  -1    3.12    0.34
   2  12  -1    2.70    1.00
   2  12  -1    2.98    0.40
   2 -12  -1    3.66    0.37
   2  12   1    3.50    0.40
   2  12   1    3.10    0.39
   2  12   1    4.38    1.05
   2  12   1    3.43    0.42
   3  12  -1    1.21    0.25
   3 -12   1    1.12    0.21
   3  12  -1    1.14    0.24
   3  12   1    1.51    0.26
   3 -12  -1    1.76    0.22
   3  12   1    1.45    0.26
  -3  12  -1    1.71    0.33
   4  12  -1    2.23    0.24
   4  12   1    2.17    0.23
   0  13  -1    0.09    0.25
   0  13   1    0.05    0.25
   0  13   1    0.13    0.24
   0  13  -1    0.16    0.24
   1  13  -1    7.34    0.60
   1  13  -1    7.13    0.56
   1 -13   1    7.37    0.60
   1  13  -1    6.27    0.55
  -1  13   1    7.26    0.62
  -1  13   1    6.37    0.55
  -1  13   1    6.90    0.59
   1  13  -1    8.57    1.20
  -1  13  -1    5.96    0.56
  -1  13  -1    6.59    0.58
   1  13   1    6.66    0.55
   1  13   1    7.47    1.14
   1  13   1    6.57    0.53
   1 -13  -1    7.43    0.59
   1  13   1    6.80    0.62
  -1  13  -1    7.29    0.62
  -2  13   1    0.38    0.26
   2  13  -1    0.33    0.28
   2 -13   1    0.09    0.20
   2  13  -1    0.59    0.28
   2  13  -1    0.69    0.25
  -2  13   1    0.53    0.24
   2  13   1    0.93    0.28
  -2  13  -1    0.72    0.27
  -2  13  -1    0.63    0.25
   2  13   1    0.20    0.27
   2  13   1    0.70    0.24
   2 -13  -1    0.74    0.22
  -3  13   1    4.69    0.41
   3  13  -1    4.13    0.35
   3  13  -1    4.05    0.39
   3  13   1    3.36    0.34
   3  13   1    3.93    0.39
  -3  13  -1    4.05    0.41
   0  14  -1    4.39    0.42
   0  14   1    4.46    0.42
   0  14  -1    4.91    0.44
   0  14   1    4.77    0.46
  -1  14   1    0.79    0.25
   1 -14   1    0.85    0.28
   1  14  -1    0.83    0.27
  -1  14   1    0.53    0.26
  -1  14  -1    0.82    0.27
   1 -14  -1    0.34    0.25
  -1  14  -1    1.13    0.24
   1  14   1    0.77    0.26
   2 -14   1    2.20    0.24
  -2  14   1    2.41    0.31
   2  14  -1    1.84    0.27
  -2  14   1    2.13    0.30
  -2  14  -1    2.11    0.29
   2  14   1    1.41    0.25
   2  14   1    1.75    0.30
  -2  14  -1    1.84    0.29
   2 -14  -1    2.33    0.24
   0  15   1    0.36    0.30
   1   0  -2   45.35    2.25
   1   0   2   43.71    2.31
  -1   0  -2   49.14    2.24
   2   0   2    0.13    0.29
   2   0  -2   -0.11    0.18
  -2   0  -2    0.16    0.15
   3   0  -2   10.16    1.13
   3   0   2   10.68    1.10
   4   0  -2    0.08    0.66
   4   0  -2    0.47    0.25
   4   0  -2    0.07    0.35
   4   0   2    0.64    0.76
   4   0   2    0.48    0.42
   4   0  -2    0.17    0.24
  -4   0   2    0.56    0.40
   4   0   2    0.16    0.25
   4   0   2    0.32    0.36
   4   0   2    0.55    0.25
   5   0   2    3.49    0.43
   5   0   2    2.83    0.42
   5   0   2    3.72    0.60
   5   0  -2    3.38    0.42
   5   0  -2    3.72    0.64
   5   0   2    3.89    1.16
   5   0   2    3.68    0.42
   5   0  -2    3.71    0.42
   5   0  -2    4.02    1.23
   6   0  -2    4.29    0.42
   6   0  -2    4.31    0.39
   6   0   2    3.72    0.40
   6   0   2    3.57    0.38
   6   0  -2    3.40    0.54
   6   0   2    3.40    0.40
   0   1  -2    4.81    0.29
   0   1  -2    4.89    0.28
   0   1  -2    5.26    0.30
   0   1   2    4.87    0.30
   0  -1  -2    4.92    0.29
   1  -1   2  401.08   19.41
  -1  -1  -2  405.74   19.35
   1   1  -2  426.75   19.33
   1   1  -2  415.32   19.30
   1  -1  -2  406.09   19.40
   1   1   2  368.87   19.34
   1   1   2  389.64   19.29
   1   1   2  422.23   19.34
  -1  -1   2  387.33   19.33
   1  -1  -2  403.92   19.33
  -1   1  -2  443.33   19.33
  -1   1  -2  397.74   19.37
   2   1  -2   20.72    1.15
   2  -1   2   21.15    1.34
   2  -1  -2   21.55    1.31
   2  -1  -2   20.62    1.12
  -2   1  -2   21.71    1.13
  -2   1  -2   21.95    1.25
   3  -1   2    4.60    0.63
   3  -1   2    7.13    0.91
   3   1  -2    5.87    0.83
   3  -1   2    5.40    0.75
   3   1   2    7.35    0.93
   3  -1  -2    6.90    0.90
   4  -1   2    2.50    0.35
   4  -1   2    1.96    0.46
   4   1  -2    2.34    0.82
   4  -1   2    2.70    0.86
   4   1  -2    2.78    0.52
   4   1  -2    2.53    0.35
   4  -1   2    2.65    0.38
   4   1  -2    3.00    0.35
   4   1   2    3.22    0.91
   4  -1  -2    2.51    0.46
   4   1   2    2.62    0.49
   4   1   2    2.67    0.35
   4  -1  -2    3.13    0.49
   4  -1  -2    2.45    0.35
   4  -1  -2    2.64    0.84
   4   1   2    3.60    0.40
   4   1   2    2.69    0.34
  -4  -1   2    2.38    0.51
   5  -1   2    2.33    0.35
   5   1  -2    2.57    0.39
   5   1  -2    2.24    0.56
   5  -1   2    2.04    0.36
   5  -1   2    2.38    0.40
   5   1  -2    2.71    1.13
   5  -1   2    2.50    0.53
   5   1  -2    2.35    0.38
   5   1   2    3.06    0.57
   5   1   2    2.71    0.40
   5   1   2    2.00    1.04
   5   1   2    2.76    0.38
   5  -1  -2    2.78    0.37
   5   1   2    1.91    0.39
   5  -1  -2    2.99    0.56
   5  -1  -2    1.93    0.36
   6   1  -2    4.40    0.43
   6  -1   2    5.07    0.46
   6   1  -2    5.61    0.62
   6   1  -2    4.88    0.43
   6  -1   2    4.35    0.43
   6  -1   2    4.17    0.48
   6   1   2    4.40    0.49
   6  -1  -2    4.75    0.62
   6  -1  -2    5.53    0.49
   6   1   2    5.57    0.48
   6  -1  -2    5.10    0.43
   0   2   2   16.31    0.83
   0   2  -2   16.21    0.85
   0   2  -2   16.72    0.85
   0   2  -2   16.51    0.83
   0   2   2   16.32    0.88
   0  -2  -2   16.34    0.87
   1   2  -2   76.39    3.48
  -1  -2  -2   68.25    3.54
  -1   2   2   71.80    3.46
   1  -2   2   74.60    3.64
   1   2  -2   72.36    3.51
   1   2   2   67.88    3.54
   1  -2  -2   74.01    3.50
   1   2   2   69.36    3.47
   1  -2  -2   74.87    3.61
  -1   2  -2   74.52    3.51
  -1   2  -2   69.09    3.45
   2   2  -2    0.77    0.25
  -2   2   2    0.80    0.24
   2  -2   2    0.93    0.39
  -2  -2  -2    0.94    0.32
   2   2  -2    0.86    0.16
   2   2   2    1.17    0.16
  -2  -2   2    0.99    0.23
   2  -2  -2    1.68    0.23
   2  -2  -2    1.38    0.38
  -2   2  -2    1.38    0.25
   3  -2   2   37.68    2.14
   3  -2   2   32.38    1.74
   3   2  -2   33.17    2.08
  -3  -2  -2   32.97    1.80
   3   2  -2   32.35    1.71
   3  -2   2   32.72    1.99
   3   2  -2   31.22    1.73
   3  -2  -2   28.99    1.70
   3  -2  -2   31.85    1.96
   3   2   2   28.99    1.99
  -3  -2   2   31.60    1.76
   3  -2  -2   26.76    2.00
   4  -2   2   37.19    1.99
   4  -2   2   39.46    2.11
   4   2  -2   36.83    1.97
   4   2  -2   37.00    1.96
   4  -2   2   36.17    1.96
   4   2  -2   39.42    2.12
   4  -2   2   38.70    2.72
   4   2  -2   35.39    2.62
   4  -2   2   37.67    1.98
   4   2   2   43.41    2.70
   4   2   2   40.32    1.99
   4   2   2   37.78    1.96
   4   2   2   39.35    2.11
   4  -2  -2   38.30    1.98
   4  -2  -2   36.89    2.09
   4  -2  -2   36.70    1.95
   4   2   2   34.91    1.97
   4  -2  -2   39.57    2.09
   4  -2  -2   37.74    2.65
   5   2  -2   11.45    0.79
   5  -2   2    8.86    1.37
   5   2  -2   12.18    0.79
   5  -2   2    9.83    0.74
   5  -2   2   11.24    0.81
   5   2  -2   12.22    1.03
   5  -2   2    9.88    0.99
   5   2  -2   12.33    1.63
   5  -2   2   11.50    0.79
   5   2   2   11.73    1.01
   5  -2  -2   11.80    0.79
   5   2   2   11.41    0.81
   5   2   2   12.23    1.73
   5  -2  -2   11.08    0.91
   5  -2  -2   10.42    0.74
   5  -2  -2   12.51    1.04
   5  -2  -2   11.81    0.99
   5   2   2   10.44    0.79
   5   2   2   11.85    0.80
   6  -2   2    1.23    0.29
   6   2  -2    1.39    0.28
   6   2  -2    1.06    0.42
   6   2  -2    1.42    0.29
   6  -2   2    1.76    0.29
   6  -2  -2    1.66    0.27
   6   2   2    1.22    0.28
   6  -2  -2    1.30    0.27
   0  -3  -2  139.30    6.59
   0   3   2  138.06    6.53
   0   3  -2  134.46    6.56
   0  -3   2  127.06    6.57
   0   3  -2  134.16    6.53
   0   3  -2  136.66    6.55
   0  -3   2  145.93    6.70
   1   3  -2   40.43    2.04
  -1   3   2   37.78    2.03
   1   3  -2   39.06    2.10
   1   3  -2   40.90    2.06
   1  -3   2   43.07    2.27
   1  -3  -2   44.48    2.23
  -1   3  -2   42.97    2.03
  -1   3  -2   44.55    2.10
   1   3   2   42.00    2.14
   1   3   2   43.00    2.06
   2   3  -2    6.08    0.46
   2  -3   2    7.98    0.81
  -2  -3  -2    7.60    0.66
   2   3  -2    6.20    0.57
  -2   3   2    6.65    0.54
   2  -3  -2    6.78    0.71
   2  -3  -2    6.72    0.52
   2   3   2    6.98    0.45
  -2   3  -2    7.33    0.54
   3   3  -2   33.80    1.82
  -3   3   2   36.37    1.83
   3   3  -2   37.29    2.23
   3   3  -2   34.27    1.83
   3  -3   2   34.67    2.14
   3  -3   2   31.09    1.74
   3  -3   2   35.46    1.83
  -3  -3  -2   37.34    1.96
  -3   3  -2   31.26    1.80
   3  -3  -2   31.03    1.79
   3  -3  -2   30.72    1.76
   3   3   2   31.12    1.99
   3  -3  -2   32.74    2.08
   3   3   2   33.67    2.16
   4   3  -2    7.29    1.16
   4   3  -2    7.51    0.59
   4  -3   2    7.70    0.58
   4   3  -2    8.20    0.82
   4  -3   2    7.12    0.70
   4  -3   2    7.44    0.59
   4   3  -2    7.48    0.57
   4   3   2    7.46    0.58
   4   3   2    7.01    0.59
   4  -3  -2    6.00    0.53
   4  -3  -2    7.08    0.73
   4   3   2    6.76    0.70
  -4  -3   2    6.84    0.89
   4   3   2    6.55    0.59
   4   3   2    8.30    1.23
   4  -3  -2    6.70    0.56
   4  -3  -2    7.52    0.59
   5  -3   2    6.57    0.71
   5   3  -2    4.93    0.50
   5  -3   2    5.94    0.60
   5   3  -2    5.44    1.24
   5  -3   2    6.13    0.52
   5   3  -2    5.40    0.68
   5  -3   2    5.87    0.56
   5   3  -2    5.00    0.52
   5   3   2    6.20    0.69
   5  -3  -2    6.59    0.59
   5   3   2    6.18    0.55
   5  -3  -2    6.66    0.69
   5  -3  -2    6.06    0.52
   5   3   2    5.32    0.59
   5   3   2    5.82    0.58
   5  -3  -2    6.29    0.57
   5   3   2    5.99    1.23
   6   3  -2   11.71    0.70
   6   3  -2   10.93    0.73
   6  -3   2   10.50    0.72
   6  -3   2   11.61    0.85
   6  -3   2   10.61    0.70
   6  -3  -2   11.26    0.83
   6  -3  -2   10.53    0.70
   0   4  -2  130.56    6.49
   0   4   2  135.41    6.49
   0  -4   2  142.41    6.70
   0  -4  -2  135.20    6.58
   0   4  -2  132.74    6.52
  -1   4   2  216.94   10.68
   1   4  -2  228.80   10.70
   1   4  -2  222.80   10.75
   1  -4   2  226.50   10.93
  -1   4   2  223.17   10.74
   1   4  -2  214.42   10.67
   1  -4  -2  247.02   10.91
   1   4   2  211.91   10.76
  -1   4  -2  222.56   10.68
   1   4   2  225.09   10.69
  -1   4  -2  221.34   10.74
   2  -4   2   43.12    2.38
   2   4  -2   39.56    2.33
   2   4  -2   39.09    2.01
   2   4  -2   40.28    2.10
  -2   4   2   40.82    2.10
  -2   4  -2   40.21    2.09
   2  -4  -2   41.56    2.31
   2  -4  -2   38.88    2.05
   2   4   2   38.05    2.01
   2   4   2   39.80    2.32
   3  -4   2   10.51    0.77
   3  -4   2   11.35    0.87
   3  -4   2   11.99    1.20
   3   4  -2   10.73    1.27
   3   4  -2   11.72    0.87
  -3   4   2   12.14    0.87
   3   4   2   14.06    1.29
   3  -4  -2   12.35    0.85
  -3   4  -2   12.91    0.86
   3  -4  -2   13.35    0.81
   4   4  -2    1.33    0.30
   4   4  -2    0.97    0.84
   4  -4   2    1.10    0.44
   4   4  -2    1.68    0.30
   4  -4   2    1.30    0.32
   4   4  -2    1.63    0.46
   4   4   2    1.61    0.32
   4  -4  -2    1.70    0.35
   4   4   2    1.48    0.33
   4   4   2    2.03    0.32
   4   4   2    2.07    0.47
   4  -4  -2    2.65    0.34
   4   4   2    1.21    0.82
  -4  -4   2    2.05    0.65
   4  -4  -2    2.14    0.43
   4  -4  -2    1.82    0.32
   5   4  -2    6.37    0.54
   5   4  -2    6.86    0.72
   5   4  -2    6.05    1.31
   5   4  -2    6.63    0.56
   5  -4   2    6.07    0.60
   5  -4   2    7.33    0.54
   5  -4   2    6.17    0.53
   5   4   2    4.37    0.48
   5  -4  -2    5.27    0.56
   5   4   2    4.32    0.75
   5   4   2    4.30    0.50
   5   4   2    4.46    1.16
   5   4   2    4.40    0.50
   5  -4  -2    5.10    0.52
   5  -4  -2    5.38    0.64
   5  -4  -2    4.58    0.51
   6   4  -2    3.02    0.33
   6  -4   2    2.58    0.32
   6  -4  -2    3.35    0.38
   6  -4  -2    3.46    0.32
   0   5   2   37.07    1.84
   0  -5   2   38.36    2.08
   0   5  -2   36.24    1.86
   0   5   2   35.22    1.85
   0   5  -2   36.82    1.83
   0  -5  -2   35.00    1.94
  -1   5   2   64.96    3.17
   1  -5   2   70.22    3.41
  -1   5   2   65.86    3.09
   1   5  -2   69.96    3.12
   1   5  -2   64.00    3.09
   1   5   2   56.89    3.09
  -1   5  -2   61.38    3.08
   1   5   2   61.67    3.11
   1  -5  -2   62.36    3.32
  -1  -5   2   60.48    3.25
   1   5   2   59.95    3.19
  -1   5  -2   61.66    3.16
   2   5  -2   19.29    1.13
   2  -5   2   18.12    1.14
  -2   5   2   20.06    1.22
   2  -5   2   18.58    1.44
   2   5  -2   17.88    1.48
  -2  -5   2   23.50    1.38
  -2   5  -2   20.95    1.21
   2  -5  -2   20.81    1.15
   2  -5  -2   23.21    1.46
   2   5   2   22.47    1.50
   2   5   2   22.17    1.14
  -3   5   2    8.97    0.75
   3  -5   2    8.57    0.65
   3   5  -2    8.22    1.14
   3   5  -2    7.73    0.70
   3   5  -2    9.04    0.78
   3   5  -2    8.12    0.72
   3   5   2    7.43    0.65
   3  -5  -2    7.65    0.65
  -3  -5   2    8.40    0.92
  -3   5  -2    7.21    0.70
   3   5   2    8.31    1.19
   4   5  -2   10.92    0.96
   4   5  -2    9.53    0.75
   4  -5   2   10.60    0.80
   4  -5   2   11.82    0.81
   4   5  -2   11.49    1.62
   4   5   2   12.59    0.78
   4   5   2   11.57    0.78
   4   5   2   14.03    1.60
   4  -5  -2   12.34    0.80
   4   5   2   11.78    0.81
   4  -5  -2   12.41    0.80
   4  -5  -2   12.46    0.93
   4  -5  -2   12.08    0.83
   4  -5  -2   11.43    0.86
   5  -5   2    0.44    0.27
   5  -5   2   -0.02    0.29
   5   5  -2    0.62    0.94
   5   5  -2    0.17    0.24
   5   5  -2    0.66    0.45
   5   5  -2    0.28    0.26
   5  -5   2    0.78    0.29
   5  -5  -2    0.55    0.29
   5   5   2    0.73    0.89
   5   5   2    0.47    0.27
   5  -5  -2    0.48    0.30
   5  -5  -2    0.60    0.24
   5  -5  -2    0.31    0.29
   6  -5   2    0.88    0.26
   6  -5   2    1.05    0.23
   6  -5  -2    1.22    0.25
   0   6   2   24.20    1.31
   0   6  -2   24.46    1.30
   0  -6  -2   21.56    1.38
   0  -6   2   23.84    1.52
   0   6   2   25.29    1.28
   0   6  -2   24.56    1.27
  -1   6   2   84.77    4.07
   1   6  -2   83.22    4.01
  -1   6   2   85.73    3.98
   1  -6   2   86.22    4.34
  -1   6  -2   83.34    3.98
  -1   6  -2   80.88    4.06
   1  -6  -2   78.21    4.23
  -1  -6   2   74.19    4.21
   1   6   2   79.02    4.00
   1   6   2   79.35    4.09
   2  -6   2   55.94    2.62
   2   6  -2   54.80    2.96
   2  -6   2   51.66    3.01
   2   6  -2   51.68    2.60
  -2   6   2   52.37    2.70
   2   6   2   48.91    2.59
   2  -6  -2   45.70    2.88
   2   6   2   50.48    2.93
   2  -6  -2   50.93    2.60
  -2  -6   2   51.96    2.84
  -2   6  -2   49.79    2.68
   3   6  -2   64.11    3.71
   3  -6   2   63.36    3.18
   3  -6   2   62.40    3.17
  -3  -6   2   59.92    3.46
   3  -6  -2   57.90    3.19
   3  -6  -2   62.31    3.17
   3   6   2   65.94    3.70
   4  -6   2   30.11    1.74
   4   6  -2   31.48    2.53
   4  -6   2   32.98    1.76
   4   6  -2   29.74    2.18
   4  -6  -2   30.95    1.76
   4   6   2   37.93    2.53
   4  -6  -2   34.08    1.82
   4  -6  -2   33.46    1.77
   4   6   2   33.41    1.89
   4  -6  -2   31.73    1.76
   5  -6   2    2.60    0.38
   5   6  -2    1.38    0.99
   5  -6   2    2.50    0.37
   5   6  -2    1.89    0.32
   5  -6   2    2.31    0.34
   5  -6  -2    2.76    0.37
   5  -6  -2    3.34    0.40
   5   6   2    2.17    0.95
   5  -6  -2    2.73    0.38
   6  -6   2    4.40    0.43
   6  -6  -2    5.75    0.43
   0  -7   2   19.17    1.39
   0   7   2   21.85    1.15
   0   7  -2   21.42    1.15
   0   7   2   19.98    1.17
   0   7  -2   20.77    1.18
  -1   7   2   26.33    1.37
  -1   7   2   25.70    1.47
   1  -7   2   24.83    1.71
   1   7  -2   25.93    1.41
   1  -7   2   25.85    1.40
   1  -7  -2   25.44    1.65
  -1   7  -2   26.95    1.37
   1   7   2   25.94    1.40
  -1   7  -2   26.82    1.47
   1   7   2   24.54    1.47
   1  -7  -2   25.04    1.38
   2  -7   2   30.09    1.55
  -2   7   2   27.05    1.64
   2   7  -2   27.26    1.53
   2   7  -2   27.13    1.97
  -2   7  -2   26.60    1.61
   2  -7  -2   28.67    1.54
   2   7   2   27.83    1.53
   2   7   2   29.26    1.96
   3  -7   2    9.41    0.75
   3   7  -2    8.89    1.31
   3  -7   2    9.14    0.63
   3  -7   2   10.22    0.73
   3   7  -2    9.78    0.66
   3  -7   2   10.43    0.79
   3   7   2   12.46    1.47
   3  -7  -2   10.34    0.63
   3   7   2   10.04    0.65
   3  -7  -2   10.52    0.75
   3  -7  -2   12.20    0.83
   3  -7  -2   11.20    0.77
   3  -7  -2   10.98    0.75
   4  -7   2    7.21    0.64
   4  -7   2    6.91    0.63
   4   7  -2    6.64    1.22
   4  -7  -2    6.32    0.64
   4  -7  -2    6.22    0.63
   4   7   2    6.15    1.15
   4  -7  -2    5.85    0.64
   5  -7   2    6.13    0.53
   5   7  -2    4.77    1.15
   5  -7   2    5.65    0.55
   5  -7   2    6.07    0.55
   5  -7   2    5.95    0.51
   5  -7  -2    5.51    0.54
   5  -7  -2    5.72    0.53
   5  -7  -2    5.96    0.53
   5   7   2    5.60    1.10
   0   8  -2    7.76    0.57
   0   8  -2    6.94    0.57
   0   8   2    7.60    0.58
   0   8   2    6.49    0.58
  -1   8   2    6.47    0.64
  -1   8   2    7.43    0.56
   1   8  -2    7.17    0.59
  -1   8  -2    7.43    0.54
   1   8   2    7.59    0.60
  -1   8  -2    7.09    0.63
   1  -8  -2    6.88    0.55
   2   8  -2   30.15    2.08
   2   8  -2   28.35    1.52
   2   8  -2   27.03    1.60
   2  -8   2   29.28    1.60
   2   8  -2   26.55    1.55
   2  -8   2   28.04    1.53
   2   8   2   28.58    1.52
   2  -8  -2   31.90    1.55
   2  -8  -2   31.49    1.61
   2   8   2   28.61    2.07
   2   8   2   27.27    1.56
   2   8   2   28.48    1.61
   3   8  -2    5.22    1.14
   3   8  -2    4.69    0.47
   3   8  -2    4.89    0.43
   3  -8   2    5.48    0.57
   3  -8   2    4.66    0.45
   3  -8   2    5.10    0.53
   3   8   2    5.31    0.47
   3  -8  -2    6.29    0.61
   3   8   2    5.44    1.06
   3  -8  -2    6.30    0.58
   3  -8  -2    4.91    0.42
   3   8   2    5.52    0.45
   3  -8  -2    5.83    0.54
   4  -8   2    6.07    0.59
   4   8  -2    5.41    0.47
   4  -8   2    6.34    0.57
   4   8  -2    4.15    1.12
   4  -8   2    5.98    0.59
   4   8   2    6.60    1.20
   4  -8  -2    6.23    0.58
   4  -8  -2    6.02    0.62
   4  -8  -2    5.67    0.59
   4   8   2    5.74    0.49
   5  -8   2    9.36    0.66
   5  -8   2    9.71    0.64
   5  -8   2    9.33    0.67
   5  -8  -2    9.74    0.65
   5  -8  -2    9.24    0.67
   5  -8  -2    9.24    0.65
   5  -8  -2    8.73    0.63
   0   9  -2   40.74    2.12
   0   9   2   39.21    2.11
   0   9  -2   39.82    2.06
   0   9   2   39.60    2.06
  -1   9   2    9.64    0.68
   1   9  -2   10.41    0.70
   1   9  -2   10.23    0.63
   1   9  -2    9.64    0.67
  -1   9   2    9.93    0.70
   1   9  -2   10.34    0.75
   1   9  -2   10.18    0.68
   1  -9  -2    9.37    0.68
   1   9   2    9.62    0.63
   1   9   2    8.82    0.69
   1   9   2    9.65    0.74
   1   9   2    9.62    0.67
   1   9   2    9.34    0.66
  -1   9  -2    8.15    0.63
   2   9  -2    6.11    1.04
   2   9  -2    6.16    0.47
   2  -9   2    6.63    0.53
   2   9  -2    6.28    0.51
   2   9  -2    6.00    0.57
   2   9  -2    6.45    0.62
   2  -9   2    5.54    0.58
   2   9   2    4.87    0.98
   2   9   2    4.86    0.46
   2   9   2    4.20    0.53
   2  -9  -2    5.29    0.50
   2   9   2    5.15    0.51
   2   9   2    5.41    0.50
   2  -9  -2    5.15    0.55
   2  -9  -2    4.90    0.54
   3  -9   2   10.34    0.79
   3  -9   2   11.20    0.80
   3   9  -2   10.22    0.71
   3  -9   2    9.98    0.67
   3   9  -2    8.96    1.40
   3   9  -2   10.19    0.69
   3   9   2   10.84    0.71
   3  -9  -2   11.63    0.86
   3   9   2   11.93    1.50
   3  -9  -2   11.31    0.78
   3   9   2   11.13    0.69
   3  -9  -2   11.28    0.80
   3  -9  -2   10.87    0.67
   4   9  -2   15.43    0.89
   4   9  -2   15.53    1.74
   4   9  -2   15.20    0.89
   4  -9   2   15.41    0.98
   4  -9   2   16.22    0.98
   4  -9  -2   16.24    0.99
   4   9   2   16.99    1.71
   4   9   2   15.65    0.89
   4  -9  -2   15.60    0.97
   4  -9  -2   16.06    0.98
   4   9   2   15.52    0.89
   5  -9   2    3.28    0.35
   5  -9   2    3.37    0.34
   5  -9   2    3.38    0.36
   5   9  -2    2.60    0.30
   5  -9  -2    3.62    0.37
   5  -9  -2    2.93    0.34
   5   9   2    2.66    0.31
   5  -9  -2    3.34    0.36
   0  10  -2    0.22    0.22
   0  10   2    0.19    0.25
   0  10  -2    0.08    0.23
   0  10   2    0.18    0.22
   0  10  -2    0.16    0.26
   0  10   2    0.23    0.26
   1  10  -2    6.50    0.51
   1  10  -2    7.00    0.59
   1  10  -2    7.15    0.85
  -1  10   2    7.06    0.58
   1 -10   2    6.60    0.58
  -1  10   2    6.79    0.61
   1  10  -2    6.95    0.57
   1  10  -2    6.62    0.60
   1  10   2    6.99    0.58
  -1  10  -2    6.14    0.60
   1  10   2    6.40    0.60
  -1  10  -2    6.46    0.54
   1  10   2    5.96    0.55
   1  10   2    6.77    0.89
   1 -10  -2    6.69    0.58
   1 -10  -2    6.20    0.57
   1  10   2    6.11    0.50
   2  10  -2    3.97    0.43
   2  10  -2    3.68    0.44
   2  10  -2    4.17    1.01
   2 -10   2    3.09    0.40
   2  10  -2    3.68    0.42
   2 -10  -2    5.38    0.54
   2  10   2    4.19    0.44
   2  10   2    3.60    0.47
   2 -10  -2    4.54    0.46
   2  10   2    3.91    0.42
   2  10   2    4.40    0.99
   3  10  -2    7.73    1.28
   3 -10   2    8.51    0.56
   3  10  -2    8.13    0.60
   3  10  -2    7.83    0.58
   3  10  -2    7.09    0.71
   3 -10   2    7.79    0.67
   3  10   2    6.91    1.20
   3 -10  -2    7.40    0.65
   3  10   2    8.44    0.59
   3  10   2    8.33    0.62
   3 -10  -2    7.42    0.72
   3 -10  -2    7.65    0.54
   4 -10   2   15.42    0.96
   4  10  -2   15.01    0.88
   4 -10   2   14.79    0.93
   4  10  -2   16.62    0.88
   4 -10  -2   14.26    0.92
   4  10   2   16.87    0.88
  -4  10  -2   16.43    0.98
   4  10   2   15.15    0.88
   4 -10  -2   14.21    0.94
   4  10   2   16.58    2.34
   0  11   2   10.16    0.72
   0  11  -2    8.66    0.72
   0  11  -2   10.31    0.71
   0  11   2    8.16    0.69
  -1  11   2    0.86    0.27
   1  11  -2    0.62    0.30
   1 -11   2    0.75    0.29
  -1  11   2    0.53    0.28
   1  11  -2    0.58    0.23
   1  11  -2    0.67    0.27
   1  11  -2    0.78    0.29
   1  11   2    0.79    0.30
   1  11   2    0.66    0.24
  -1  11  -2    0.38    0.28
   1  11   2    0.56    0.29
   1 -11  -2    0.58    0.27
   1  11   2    0.23    0.24
  -1  11  -2    0.56    0.25
   2  11  -2   43.04    2.99
   2 -11   2   47.58    2.26
   2  11  -2   46.27    2.23
   2  11  -2   45.63    2.27
   2  11  -2   44.07    2.30
   2  11   2   42.17    2.30
   2  11   2   41.76    2.25
   2  11   2   42.27    2.22
   2 -11  -2   42.57    2.25
   2  11   2   40.24    2.91
   3  11  -2    2.87    0.34
   3 -11   2    3.14    0.31
   3  11  -2    3.33    1.08
   3  11  -2    3.20    0.33
   3 -11   2    3.65    0.46
   3  11   2    2.10    0.92
   3 -11  -2    2.59    0.29
   3 -11  -2    3.02    0.42
   3  11   2    2.61    0.31
   3  11   2    2.10    0.32
   4  11  -2    0.01    0.18
   4 -11   2    0.03    0.24
   4  11  -2    0.10    0.19
   4  11   2    0.27    0.19
   4  11   2    0.07    0.18
   4 -11  -2    0.31    0.25
  -4  11  -2    0.01    0.21
   0  12   2    2.52    0.40
   0  12  -2    2.43    0.40
   0  12  -2    2.71    0.39
   0  12   2    2.45    0.38
   1  12  -2    8.90    0.75
   1 -12   2    9.42    0.73
   1  12  -2    9.23    0.72
   1  12  -2    9.76    0.70
  -1  12   2    9.70    0.73
  -1  12   2    9.43    0.76
   1  12   2   10.02    0.77
  -1  12  -2   10.24    0.72
   1  12   2   10.51    0.71
  -1  12  -2   10.44    0.77
   1 -12  -2   10.00    0.73
   1  12   2   10.65    0.73
  -1  12  -2   10.73    0.78
   2  12  -2   13.07    0.80
   2  12  -2   13.06    0.84
   2  12  -2   13.08    0.89
   2  12  -2   13.94    1.68
   2 -12   2   12.51    0.83
   2 -12  -2   12.81    0.82
   2  12   2   15.04    0.86
   2  12   2   13.37    0.81
  -2  12  -2   14.20    0.93
   2  12   2   14.72    1.60
   2  12   2   13.93    0.90
   3 -12   2    3.65    0.35
   3  12  -2    4.12    0.42
   3  12  -2    4.28    0.41
  -3  12  -2    4.19    0.48
   3  12   2    4.39    0.42
   3  12   2    4.02    0.40
   3 -12  -2    3.64    0.34
   4  12  -2    9.86    0.56
   4  12   2    9.39    0.56
   0  13   2   14.73    0.92
   0  13  -2   15.25    0.94
   0  13   2   14.52    0.94
   0  13  -2   14.83    0.93
   1  13  -2    4.39    0.40
   1 -13   2    4.69    0.47
   1  13  -2    3.99    0.94
   1  13  -2    3.59    0.41
  -1  13   2    3.08    0.40
  -1  13   2    4.37    0.44
   1  13  -2    4.09    0.45
  -1  13   2    4.26    0.46
  -1  13  -2    4.83    0.50
   1  13   2    3.86    0.37
   1 -13  -2    4.60    0.46
  -1  13  -2    3.81    0.44
   1  13   2    4.00    0.45
   1  13   2    3.49    0.39
  -1  13  -2    3.87    0.42
   1  13   2    3.06    0.87
   2 -13   2    5.01    0.48
   2  13  -2    5.74    0.50
  -2  13   2    5.41    0.55
   2  13  -2    6.39    0.59
   2  13   2    6.53    0.58
  -2  13  -2    6.19    0.58
   2 -13  -2    6.45    0.49
  -2  13  -2    7.13    0.56
   2  13   2    5.82    0.51
   3  13  -2    0.38    0.18
   3  13  -2    0.27    0.20
  -3  13   2    0.29    0.19
  -3  13  -2    0.34    0.21
   3  13   2    0.09    0.18
   3  13   2    0.08    0.16
   0  14   2    3.89    0.39
   0  14  -2    3.44    0.40
   0  14  -2    3.84    0.39
   0  14   2    3.93    0.42
  -1  14   2    3.02    0.33
  -1  14   2    2.16    0.33
   1  14  -2    2.28    0.34
   1 -14   2    2.65    0.35
  -1  14  -2    2.62    0.35
   1  14   2    1.84    0.32
   1 -14  -2    2.89    0.35
  -1  14  -2    2.15    0.30
   2  14  -2    2.34    0.29
   2 -14   2    2.36    0.24
  -2  14   2    2.36    0.31
  -2  14   2    2.22    0.30
   2 -14  -2    2.95    0.26
   2  14   2    2.14    0.27
  -2  14  -2    2.58    0.31
   2  14   2    2.03    0.31
  -2  14  -2    2.63    0.33
   0   0  -3   -0.08    0.04
   0   0  -3   -0.05    0.10
   1   0  -3    0.16    0.17
  -1   0  -3    0.19    0.14
   1   0   3    0.13    0.23
  -1   0   3    0.07    0.20
   2   0   3   11.18    0.83
   2   0  -3   12.47    0.70
  -2   0   3   10.45    0.68
  -2   0  -3   11.50    0.64
   3   0   3  122.39    6.18
   3   0   3  123.37    6.29
   3   0  -3  114.41    6.26
  -3   0  -3  128.55    6.17
   3   0  -3  123.91    6.05
   4   0  -3    2.37    0.33
   4   0   3    1.63    0.33
   4   0  -3    2.39    0.47
   4   0   3    1.71    0.30
  -4   0   3    1.72    0.47
   4   0  -3    1.63    0.30
   4   0   3    1.74    0.31
   4   0   3    1.81    0.84
   4   0  -3    2.29    0.82
   4   0   3    1.53    0.44
   5   0   3   16.34    1.05
   5   0   3   14.42    1.88
   5   0  -3   16.55    1.00
   5   0   3   15.96    1.01
   5   0   3   16.26    1.04
   5   0   3   16.65    1.20
   5   0  -3   17.65    1.24
   5   0  -3   17.38    1.04
   5   0  -3   16.38    2.03
   6   0  -3    1.07    0.26
   6   0  -3    1.51    0.27
   6   0  -3    0.76    0.45
   6   0   3    0.96    0.29
   0   1  -3    1.20    0.14
   0   1  -3    1.32    0.14
   0   1   3    1.07    0.19
   0   1  -3    1.58    0.19
   1  -1   3   37.51    2.10
   1   1  -3   39.20    1.97
   1   1  -3   38.79    2.00
  -1  -1  -3   40.45    1.97
   1  -1  -3   43.47    2.09
  -1   1  -3   39.39    2.05
   1   1   3   39.99    1.96
   1  -1  -3   41.63    2.02
  -1   1  -3   43.98    1.99
   1   1   3   39.81    2.04
   1   1   3   39.24    1.99
  -2  -1  -3   82.46    4.20
   2  -1   3   86.15    4.36
   2   1  -3   86.47    4.19
  -2   1  -3   88.44    4.28
   2  -1  -3   85.34    4.17
   2   1   3   84.73    4.25
  -2   1  -3   88.66    4.17
  -2  -1   3   82.79    4.22
   3   1  -3   48.26    2.61
   3  -1   3   50.79    2.88
   3  -1   3   50.61    2.56
   3   1  -3   46.15    2.54
   3  -1   3   50.43    2.80
   3   1  -3   42.51    2.79
   3  -1  -3   49.18    2.62
   3  -1  -3   46.63    2.83
  -3  -1   3   55.78    2.66
   3   1   3   54.14    2.89
  -4  -1  -3    0.19    0.50
   4  -1   3    0.11    0.39
   4  -1   3    0.28    0.23
   4   1  -3    0.16    0.23
  -4   1   3    0.17    0.36
   4   1  -3    0.18    0.38
   4   1  -3   -0.51    0.64
   4  -1   3    0.77    0.74
   4  -1   3    0.22    0.23
   4   1  -3   -0.10    0.22
   4  -1   3    0.16    0.27
   4  -1  -3   -0.05    0.22
   4   1   3   -0.08    0.21
   4   1   3   -0.11    0.70
   4  -1  -3   -0.33    0.69
   4   1   3    0.12    0.23
   4  -1  -3    0.59    0.25
  -4  -1   3   -0.13    0.37
   4  -1  -3    0.15    0.36
   4   1   3   -0.10    0.39
   4   1   3    0.10    0.25
   5  -1   3   13.67    1.06
   5  -1   3   14.10    0.84
   5   1  -3   14.05    0.86
   5   1  -3   14.12    1.07
   5   1  -3   15.04    0.85
   5   1  -3   14.00    1.80
   5  -1   3   13.90    0.86
   5  -1   3   13.31    0.88
   5   1   3   10.49    1.49
   5   1   3    9.94    0.84
   5   1   3   10.33    0.84
   5  -1  -3   11.31    0.80
   5   1   3   10.49    0.83
   5   1   3   11.34    1.01
   5  -1  -3   11.01    1.02
   5  -1  -3   10.77    0.83
   6  -1   3    0.77    0.28
   6   1  -3    1.06    0.27
   6   1  -3    0.93    0.43
   6   1  -3    1.19    0.27
   6   1   3    0.71    0.29
   6  -1  -3    1.16    0.26
   6  -1  -3    1.04    0.46
   6  -1  -3    1.16    0.27
   0   2  -3    0.07    0.13
   0   2   3    0.10    0.16
   0  -2  -3    0.07    0.13
   0   2  -3    0.04    0.12
   0   2  -3    0.09    0.11
   0   2   3    0.22    0.13
   1   2  -3   19.93    1.06
   1   2  -3   19.79    1.00
  -1   2   3   19.82    0.99
   1   2  -3   20.20    1.01
   1  -2   3   21.11    1.22
   1   2   3   18.28    1.00
   1  -2  -3   20.29    1.05
  -1   2  -3   19.30    0.98
   1  -2  -3   19.44    1.14
  -1   2  -3   20.15    1.05
   1   2   3   18.15    1.09
  -2  -2  -3   58.38    2.99
   2   2  -3   54.36    2.88
   2  -2   3   59.76    3.17
   2   2  -3   61.67    2.96
   2  -2  -3   61.68    2.94
   2   2   3   53.34    2.86
  -2   2  -3   62.71    2.94
   2  -2  -3   61.72    3.13
   3   2  -3    0.40    0.32
   3  -2   3    0.37    0.41
   3  -2   3    0.80    0.64
   3   2  -3    0.07    0.53
   3  -2   3    0.41    0.29
   3   2  -3    0.16    0.26
   3   2   3    0.49    0.55
   3  -2  -3    0.64    0.55
   3  -2  -3    0.64    0.31
   4   2  -3    6.89    0.70
   4  -2   3    7.79    1.23
   4  -2   3    8.03    0.63
   4   2  -3    5.89    0.56
   4  -2   3    6.94    0.54
   4  -2   3    7.39    0.56
   4   2  -3    6.11    1.11
  -4  -2  -3    7.08    0.94
   4  -2   3    8.31    0.77
   4   2  -3    7.29    0.59
  -4   2   3    7.58    0.89
   4  -2  -3    7.47    0.74
   4   2   3    6.88    0.57
   4  -2  -3    6.43    0.70
   4   2   3    6.24    0.58
   4   2   3    7.47    0.60
   4  -2  -3    5.47    1.16
   4   2   3    6.55    0.69
   4  -2  -3    6.07    0.58
   4  -2  -3    5.84    0.54
   4   2   3    9.77    1.27
   5  -2   3    5.33    0.49
   5  -2   3    6.67    0.73
   5  -2   3    5.25    0.59
   5   2  -3    6.50    0.74
   5   2  -3    5.88    1.32
   5  -2   3    6.13    0.57
   5   2  -3    6.46    0.57
   5   2  -3    4.42    0.50
   5   2   3    6.04    0.54
   5   2   3    5.64    1.24
   5  -2  -3    6.58    0.73
   5  -2  -3    5.94    0.57
   5   2   3    5.82    0.60
   5  -2  -3    5.71    0.70
   5   2   3    6.04    0.69
   5   2   3    4.80    0.51
   5  -2  -3    6.27    0.53
   6  -2   3    5.75    0.52
   6   2  -3    6.05    0.51
   6   2  -3    6.49    0.53
   6   2  -3    5.65    0.62
   6  -2  -3    5.82    0.51
   6  -2  -3    6.57    0.50
   6  -2  -3    6.64    0.64
   6   2   3    6.06    0.54
   0   3  -3   11.15    0.61
   0  -3   3   11.63    0.87
   0   3  -3   11.45    0.64
   0   3  -3   10.88    0.64
   0  -3  -3   10.58    0.66
   0   3   3   11.08    0.63
   1  -3   3   88.13    4.25
   1   3  -3   84.80    4.07
   1   3  -3   85.30    4.03
  -1   3   3   82.08    4.01
  -1   3  -3   82.69    4.06
   1  -3  -3   81.31    4.16
   1   3   3   82.08    4.02
  -1   3  -3   81.97    4.00
   1   3   3   81.11    4.10
   2  -3   3   85.39    4.32
   2   3  -3   75.43    3.99
   2   3  -3   82.78    4.08
  -2   3  -3   83.33    4.06
   2   3   3   82.13    3.99
   2  -3  -3   81.00    4.06
   2  -3  -3   86.80    4.26
  -3   3   3   14.63    0.93
   3  -3   3   13.22    0.94
   3   3  -3   14.03    0.97
   3   3  -3   13.81    0.92
   3  -3   3   12.42    0.84
   3   3  -3   13.64    1.29
   3  -3   3   13.44    1.20
   3  -3  -3   13.15    0.91
   3   3   3   16.21    1.35
  -3   3  -3   13.65    0.88
   3   3   3   12.88    1.29
   3  -3  -3   14.38    0.87
   3  -3  -3   15.85    1.18
   4   3  -3    2.29    0.50
   4  -3   3    2.78    0.35
   4   3  -3    2.56    0.36
   4  -3   3    2.79    0.36
   4  -3   3    2.38    0.51
   4   3  -3    2.67    0.35
   4   3  -3    2.75    0.89
  -4   3   3    2.98    0.58
   4  -3  -3    3.07    0.37
   4   3   3    3.27    0.40
   4  -3  -3    2.97    0.34
   4   3   3    4.31    1.02
   4   3   3    3.43    0.38
   4  -3  -3    2.78    0.48
   4   3   3    2.59    0.49
   4   3   3    2.93    0.38
   4  -3  -3    4.06    0.41
   5  -3   3   18.83    1.18
   5   3  -3   19.13    1.35
   5   3  -3   21.00    2.13
   5   3  -3   18.20    1.16
   5  -3   3   18.30    1.14
   5  -3   3   19.67    1.20
   5   3  -3   17.75    1.15
   5  -3  -3   21.25    1.13
   5   3   3   23.06    2.05
   5  -3  -3   21.24    1.17
   5   3   3   19.15    1.18
   5   3   3   22.56    1.18
   5   3   3   20.49    1.19
   5  -3  -3   20.16    1.31
   5   3   3   19.34    1.30
   6  -3   3    9.43    0.68
   6   3  -3   10.44    0.68
   6  -3   3   10.38    0.81
   6   3  -3   10.45    0.70
   6  -3  -3   10.66    0.68
   6  -3  -3   11.42    0.82
   0  -4   3  115.17    5.96
   0   4  -3  126.08    5.93
   0  -4   3  135.53    6.15
   0   4  -3  124.94    5.94
   0   4   3  124.17    5.90
   0   4  -3  123.69    5.90
   0  -4  -3  110.51    5.95
   1   4  -3  145.20    6.94
  -1   4   3  143.84    6.87
   1   4  -3  145.02    6.88
   1   4  -3  148.50    6.90
   1  -4   3  156.46    7.16
   1   4   3  140.40    6.88
  -1   4  -3  138.66    6.93
   1  -4  -3  139.73    7.05
  -1   4  -3  139.24    6.87
   1   4   3  136.22    6.97
   2   4  -3   61.68    3.03
   2   4  -3   60.04    3.31
   2   4  -3   64.85    3.12
   2  -4   3   69.83    3.43
  -2   4   3   65.58    3.12
  -2   4  -3   61.26    3.10
   2  -4  -3   57.78    3.29
   2  -4  -3   58.65    3.07
   2   4   3   55.79    3.29
   2   4   3   58.88    3.02
   3  -4   3   25.48    1.49
   3   4  -3   27.11    1.53
  -3   4   3   26.20    1.52
   3   4  -3   24.57    1.91
   3   4  -3   26.09    1.51
   3  -4   3   24.02    1.42
   3  -4  -3   27.27    1.45
  -3   4  -3   26.54    1.49
   3  -4  -3   26.13    1.47
   3   4   3   28.09    1.89
   4   4  -3    7.60    1.25
   4   4  -3    8.17    0.82
  -4   4   3    7.50    0.87
   4  -4   3    7.95    0.60
   4   4  -3    6.66    0.56
   4   4  -3    6.46    0.57
   4   4   3    5.94    1.10
   4   4   3    5.96    0.59
   4  -4  -3    6.85    0.71
   4   4   3    6.69    0.59
   4  -4  -3    6.12    0.58
   4   4   3    6.76    0.58
   4  -4  -3    6.27    0.58
  -4  -4   3    6.85    0.98
   4  -4  -3    7.16    0.65
   5   4  -3    7.02    0.59
   5   4  -3    6.37    0.61
   5   4  -3    7.15    0.76
   5   4  -3    7.03    1.37
   5  -4   3    7.71    0.66
   5  -4   3    7.15    0.58
   5   4   3    6.86    1.25
   5   4   3    6.72    0.65
   5  -4  -3    7.29    0.72
   5   4   3    7.12    0.61
   5  -4  -3    7.71    0.64
   5  -4  -3    7.34    0.60
   5  -4  -3    6.96    0.61
   6  -4   3    2.47    0.32
   6  -4   3    2.79    0.34
   6   4  -3    3.09    0.32
   6  -4  -3    3.13    0.34
   6  -4  -3    3.05    0.32
   0   5  -3   16.46    0.91
   0  -5  -3   15.60    0.99
   0   5  -3   16.72    0.94
   0   5   3   17.01    0.92
   0  -5   3   18.09    1.21
  -1   5   3   69.26    3.25
  -1   5   3   66.44    3.32
   1   5  -3   68.25    3.28
   1   5  -3   65.29    3.25
   1   5  -3   67.74    3.34
   1  -5   3   67.33    3.56
   1   5   3   66.23    3.37
   1   5   3   66.12    3.27
  -1   5  -3   66.49    3.32
   1   5   3   58.43    3.25
  -1   5  -3   65.50    3.24
   1  -5  -3   68.57    3.47
  -1  -5   3   68.73    3.42
   2   5  -3    8.80    0.99
   2   5  -3    9.76    0.63
  -2   5   3    9.16    0.70
   2  -5   3    9.63    0.95
   2   5  -3   10.33    0.75
   2  -5   3    8.54    0.64
   2   5   3    8.27    0.59
   2  -5  -3    8.21    0.61
   2  -5  -3    9.26    0.74
   2  -5  -3    8.72    0.85
   2   5   3    9.96    1.03
  -2   5  -3    8.49    0.67
   3   5  -3   18.90    1.30
   3   5  -3   20.62    1.37
   3  -5   3   20.46    1.24
  -3   5   3   20.57    1.33
   3   5  -3   21.00    1.78
   3   5   3   21.73    1.61
   3  -5  -3   22.28    1.25
  -3  -5   3   24.98    1.57
   3   5   3   20.55    1.23
  -3   5  -3   21.55    1.31
   3   5   3   23.71    1.80
   4   5  -3    9.16    0.70
   4   5  -3   10.26    0.92
   4  -5   3    9.36    0.73
   4   5  -3    9.40    1.39
   4  -5   3   10.04    0.76
   4   5  -3   11.82    1.01
   4  -5  -3   10.49    0.74
   4  -5  -3   10.84    0.73
   4   5   3    9.51    0.72
   4   5   3    9.65    0.76
   4  -5  -3   11.32    0.83
   4  -5  -3   10.86    0.87
   4  -5  -3   10.27    0.75
   4   5   3   12.63    1.52
   5  -5   3   16.37    0.97
   5  -5   3   17.00    1.00
   5   5  -3   16.98    0.96
   5   5  -3   16.01    1.15
   5   5  -3   16.30    1.92
   5  -5   3   18.41    1.04
   5   5   3   14.69    0.96
   5  -5  -3   15.34    0.99
   5  -5  -3   15.76    1.01
   5   5   3   16.45    1.76
   5  -5  -3   14.36    0.98
   5  -5  -3   16.09    0.96
   6  -5   3    3.55    0.36
   6  -5   3    3.51    0.35
   6  -5  -3    3.19    0.38
   0   6   3   61.62    3.26
   0   6   3   68.31    3.24
   0   6  -3   67.05    3.24
   0  -6   3   67.10    3.54
   0   6  -3   63.84    3.27
  -1   6   3   19.50    1.18
  -1   6   3   19.16    1.25
   1  -6   3   21.56    1.52
   1   6  -3   19.95    1.20
   1   6   3   24.99    1.34
  -1  -6   3   21.06    1.47
  -1  -6   3   23.55    1.40
  -1   6  -3   23.18    1.27
  -1   6  -3   23.94    1.18
   1   6   3   24.84    1.23
   1  -6  -3   22.71    1.42
   2   6  -3    4.64    0.48
   2   6  -3    4.47    0.80
   2  -6   3    5.44    0.79
   2  -6   3    4.60    0.49
  -2   6   3    5.26    0.58
   2   6   3    6.79    0.88
  -2  -6   3    5.77    0.76
   2  -6  -3    5.62    0.72
  -2   6  -3    5.57    0.55
   2   6   3    5.98    0.50
   2  -6  -3    5.56    0.48
   3  -6   3    0.94    0.29
   3  -6   3    1.25    0.31
   3  -6   3    0.92    0.29
   3   6  -3    1.28    0.76
   3  -6  -3    1.19    0.30
   3  -6  -3    1.02    0.30
   3  -6  -3    1.20    0.29
  -3  -6   3    1.35    0.58
   3   6   3    1.37    0.74
   4   6  -3    8.61    0.88
   4  -6   3    8.51    0.68
   4   6  -3    8.32    1.19
   4   6  -3    7.32    1.28
   4  -6   3    9.47    0.71
   4  -6  -3    8.49    0.69
   4  -6  -3    8.62    0.69
   4  -6  -3    7.99    0.68
   4   6   3    7.24    1.19
   4  -6  -3    8.53    0.73
   4   6   3    9.91    0.71
   5  -6   3    1.04    0.34
   5   6  -3    1.03    0.97
   5  -6   3    0.90    0.30
   5  -6   3    1.23    0.32
   5  -6   3    1.28    0.31
   5  -6  -3    1.11    0.33
   5   6   3    2.20    0.95
   5  -6  -3    1.42    0.31
   5  -6  -3    1.62    0.33
   6  -6   3    0.38    0.22
   6  -6  -3    0.40    0.20
   6  -6  -3    0.20    0.23
   0   7   3    6.56    0.52
   0   7  -3    6.53    0.49
   0   7  -3    5.87    0.50
   0  -7   3    6.17    0.77
   0   7   3    6.25    0.52
  -1   7   3   41.46    2.06
   1  -7   3   40.60    2.45
  -1   7   3   40.10    2.16
   1   7  -3   40.11    2.08
   1  -7  -3   37.83    2.06
  -1   7  -3   40.35    2.15
  -1   7  -3   40.91    2.05
   1   7   3   40.15    2.19
   1   7   3   39.46    2.08
   2   7  -3   16.64    1.05
   2  -7   3   17.40    1.05
   2   7  -3   15.74    1.48
  -2   7   3   15.96    1.13
  -2   7  -3   17.55    1.13
   2   7   3   17.56    1.05
   2   7   3   20.13    1.54
   2  -7  -3   18.38    1.05
   3   7  -3    8.45    0.62
   3   7  -3    8.54    1.28
   3  -7   3   10.11    0.71
   3  -7   3    9.06    0.72
   3  -7   3    8.90    0.59
   3  -7  -3    9.86    0.78
   3   7   3    9.98    0.62
   3  -7  -3    9.91    0.72
   3  -7  -3    9.35    0.59
   3  -7  -3   10.78    0.74
   3   7   3   10.83    1.39
   4  -7   3   21.09    1.28
   4  -7   3   21.63    1.29
   4   7  -3   20.41    2.08
   4   7   3   23.48    1.99
   4  -7  -3   22.37    1.33
   4  -7  -3   21.61    1.28
   4  -7  -3   23.08    1.32
   5  -7   3    7.30    0.60
   5  -7   3    7.15    0.60
   5   7  -3    5.26    1.32
   5  -7   3    6.82    0.57
   5  -7  -3    7.34    0.58
   5   7   3    5.96    1.12
   5  -7  -3    7.95    0.61
   5  -7  -3    6.92    0.56
   0  -8   3  173.94    9.92
   0   8   3  189.76    9.67
   0   8   3  215.96    9.64
   0   8  -3  199.29    9.67
   0   8  -3  216.60    9.64
   1   8  -3   15.58    0.94
  -1   8   3   15.99    1.01
  -1   8   3   15.83    0.90
   1   8   3   14.60    0.94
  -1   8  -3   13.91    0.97
  -1   8  -3   14.22    0.88
   1   8   3   13.84    1.02
   1  -8  -3   14.37    0.90
   2   8  -3   29.51    1.70
   2   8  -3   33.34    1.68
   2  -8   3   33.65    1.69
   2   8  -3   31.58    1.65
   2  -8   3   31.64    1.76
   2  -8   3   31.31    1.73
   2   8  -3   32.88    2.24
   2   8  -3   32.06    1.77
   2   8   3   31.36    1.65
   2   8   3   28.30    1.70
   2   8   3   30.52    1.75
   2  -8  -3   31.02    1.79
   2  -8  -3   33.97    1.78
   2   8   3   33.12    1.68
   2  -8  -3   32.34    1.69
   2  -8  -3   33.79    1.77
   2  -8  -3   31.30    1.78
   2   8   3   37.17    2.27
   3   8  -3   28.79    1.50
   3   8  -3   27.92    2.37
   3  -8   3   29.72    1.61
   3   8  -3   25.55    1.75
   3  -8   3   29.78    1.60
   3   8  -3   28.56    1.52
   3  -8   3   28.10    1.57
   3  -8   3   28.83    1.50
   3  -8  -3   30.48    1.61
   3  -8  -3   30.02    1.62
   3  -8  -3   28.46    1.50
   3   8   3   27.55    1.51
   3   8   3   28.82    2.24
   3  -8  -3   30.43    1.66
   3  -8  -3   29.58    1.62
   3   8   3   28.20    1.50
   4   8  -3    7.71    1.32
   4  -8   3    8.49    0.69
   4  -8   3    8.78    0.67
   4  -8   3    8.35    0.70
   4   8  -3    8.64    0.59
   4  -8  -3    9.08    0.71
   4   8   3    8.80    1.29
   4  -8  -3    8.77    0.69
   4  -8  -3    8.41    0.76
   4   8   3    8.12    0.58
   5  -8   3   24.77    1.35
   5  -8   3   24.78    1.34
   5  -8   3   25.77    1.34
   5  -8  -3   25.19    1.35
   5  -8  -3   25.13    1.35
   5  -8  -3   23.67    1.33
   0   9   3   10.30    0.74
   0   9   3    9.23    0.68
   0   9  -3   10.01    0.69
   0   9  -3   10.32    0.73
   1   9  -3    1.90    0.31
   1   9  -3    2.40    0.29
  -1   9   3    2.08    0.32
   1   9  -3    1.87    0.35
   1   9  -3    1.96    0.32
  -1   9   3    1.65    0.32
   1   9  -3    1.76    0.31
   1  -9   3    1.93    0.34
  -1   9  -3    1.78    0.27
   1   9   3    2.69    0.34
   1  -9  -3    2.43    0.35
   1   9   3    2.40    0.28
   1  -9  -3    1.88    0.33
   1   9   3    1.96    0.37
   1   9   3    2.10    0.31
   1   9   3    1.99    0.33
   2   9  -3   60.79    2.85
   2   9  -3   55.26    2.94
   2   9  -3   59.57    2.82
   2  -9   3   61.07    2.85
  -2   9   3   51.83    2.83
   2   9  -3   55.70    2.87
   2  -9   3   54.26    2.89
   2   9  -3   56.86    3.45
   2  -9  -3   55.56    2.85
   2   9   3   55.43    3.41
   2   9   3   52.19    2.92
   2  -9  -3   57.86    2.93
   2   9   3   53.93    2.87
   2   9   3   57.50    2.82
   2  -9  -3   54.58    2.91
   2   9   3   59.15    2.85
   3   9  -3    3.14    0.37
   3   9  -3    2.88    1.04
   3   9  -3    2.75    0.42
   3  -9   3    3.68    0.34
   3   9  -3    3.60    0.40
   3  -9   3    3.74    0.45
   3  -9   3    4.15    0.47
   3   9   3    2.63    0.34
   3   9   3    2.23    0.34
   3  -9  -3    2.46    0.31
   3   9   3    4.17    1.01
   3  -9  -3    3.31    0.43
   3  -9  -3    3.05    0.46
   3  -9  -3    3.01    0.42
   4  -9   3   30.21    1.65
   4   9  -3   29.42    1.57
   4   9  -3   25.40    2.31
   4  -9   3   27.93    1.64
   4   9  -3   29.20    1.57
   4  -9  -3   32.09    1.65
  -4   9  -3   32.40    1.71
   4   9   3   31.05    1.58
   4  -9  -3   31.15    1.66
   4   9   3   33.41    2.32
   4  -9  -3   30.59    1.71
   4   9   3   31.40    1.57
   5  -9   3    4.99    0.44
   5   9  -3    5.06    0.37
   5  -9   3    5.30    0.43
   5  -9   3    4.94    0.44
   5  -9  -3    4.64    0.41
   5  -9  -3    4.54    0.44
   5  -9  -3    4.43    0.45
   0  10   3   13.58    0.86
   0  10   3   11.97    0.89
   0  10  -3   12.92    0.86
   0  10  -3   12.41    0.83
   0  10  -3   12.69    0.89
   0  10   3   14.02    0.85
   1  10  -3    8.46    0.66
  -1  10   3    8.37    0.66
   1 -10   3    8.79    0.67
   1  10  -3    8.11    0.59
   1  10  -3    9.36    0.70
   1  10  -3    8.32    0.65
  -1  10   3    8.68    0.70
   1  10   3    9.80    0.66
  -1  10  -3    9.19    0.64
   1 -10  -3    7.82    0.65
   1  10   3    8.73    0.60
  -1  10  -3    8.24    0.71
   1  10   3    8.34    0.68
   1  10   3    8.62    0.63
   2  10  -3   71.89    4.53
   2  10  -3   80.51    3.92
  -2  10   3   70.81    3.89
   2 -10   3   76.63    3.91
   2  10  -3   74.64    3.93
   2  10  -3   78.80    3.88
   2  10   3   79.36    4.52
   2  10   3   83.10    3.89
   2  10   3   78.02    3.94
   2  10   3   82.72    3.92
   2 -10  -3   83.65    3.92
   2 -10  -3   83.84    4.01
   3  10  -3   30.23    1.64
   3  10  -3   33.47    2.50
   3 -10   3   29.26    1.60
   3 -10   3   30.11    1.71
   3  10  -3   32.32    1.64
   3  10   3   32.21    1.63
   3  10   3   28.78    2.34
   3  10   3   31.87    1.65
   3 -10  -3   30.90    1.71
   3 -10  -3   31.88    1.60
   3 -10  -3   29.90    1.75
   4 -10   3    0.73    0.30
   4 -10   3    0.71    0.30
   4  10  -3    0.52    0.22
   4  10  -3    0.79    0.22
   4 -10  -3    0.70    0.27
  -4  10  -3    0.73    0.29
   4  10   3    0.51    0.22
   4  10   3    0.27    0.21
   4 -10  -3    0.52    0.28
   0  11   3    4.62    0.48
   0  11   3    4.46    0.47
   0  11  -3    4.54    0.46
   0  11  -3    4.91    0.50
   1  11  -3    4.27    0.44
   1 -11   3    3.99    0.45
  -1  11   3    4.03    0.44
   1  11  -3    3.62    0.44
   1  11  -3    3.85    0.44
   1  11  -3    3.69    0.40
  -1  11   3    3.78    0.45
   1  11   3    3.26    0.42
   1  11   3    3.17    0.40
   1 -11  -3    3.24    0.41
  -1  11  -3    2.98    0.38
  -1  11  -3    3.13    0.43
   1  11   3    2.97    0.35
   1  11   3    2.95    0.40
   2  11  -3    6.46    1.22
   2  11  -3    5.16    0.55
   2  11  -3    6.54    0.57
   2 -11   3    7.12    0.58
  -2  11   3    6.13    0.57
   2  11  -3    6.09    0.52
   2  11   3    6.06    0.57
   2  11   3    6.34    0.52
   2 -11  -3    6.14    0.53
   2  11   3    6.52    1.14
   2  11   3    6.46    0.61
   3  11  -3    2.98    0.36
   3 -11   3    3.70    0.33
   3  11  -3    3.16    1.04
   3 -11   3    3.55    0.46
   3  11  -3    3.39    0.35
   3 -11  -3    3.46    0.43
  -3  11  -3    3.59    0.49
   3  11   3    3.06    0.92
   3  11   3    3.61    0.39
   3 -11  -3    3.20    0.32
   3  11   3    3.10    0.36
   4  11  -3    1.87    0.25
   4 -11   3    1.88    0.31
   4  11  -3    1.52    0.27
   4  11   3    2.37    0.28
   4 -11  -3    2.65    0.33
   4  11   3    2.52    0.28
  -4  11  -3    2.90    0.36
   0  12  -3    2.34    0.36
   0  12  -3    2.42    0.39
   0  12   3    2.72    0.39
   0  12   3    2.48    0.38
   1 -12   3   13.21    0.89
   1  12  -3   13.73    0.88
  -1  12   3   15.40    0.93
   1  12  -3   14.61    0.87
  -1  12   3   13.59    0.90
   1  12  -3   13.38    0.90
   1  12   3   13.43    0.92
  -1  12  -3   13.34    0.87
   1  12   3   14.38    0.87
  -1  12  -3   13.07    0.92
   1  12   3   12.76    0.86
  -1  12  -3   13.19    0.93
   1  12   3   13.14    1.43
   1 -12  -3   13.92    0.89
  -2  12   3    0.01    0.27
   2  12  -3    0.19    0.21
   2  12  -3    0.74    0.87
   2 -12   3    0.14    0.23
   2  12  -3    0.19    0.22
   2  12  -3    0.03    0.25
   2  12   3    0.65    0.31
   2  12   3    0.39    0.25
   2  12   3    0.60    0.79
  -2  12  -3    0.27    0.25
   2  12   3    0.10    0.22
   2 -12  -3    0.25    0.20
   3  12  -3    3.31    0.33
   3  12  -3    3.17    0.36
   3 -12   3    3.49    0.32
   3  12   3    3.60    0.37
  -3  12  -3    3.79    0.45
   3  12   3    2.97    0.33
   3 -12  -3    3.80    0.30
   4  12  -3   12.29    0.70
   4  12   3   12.00    0.70
   0  13  -3    2.73    0.37
   0  13  -3    2.76    0.36
   0  13   3    2.62    0.38
   0  13   3    2.54    0.36
   1 -13   3    1.36    0.34
  -1  13   3    1.25    0.32
   1  13  -3    1.27    0.79
   1  13  -3    2.23    0.33
   1  13  -3    1.88    0.30
  -1  13   3    1.58    0.32
   1  13  -3    1.64    0.32
  -1  13  -3    2.27    0.37
   1  13   3    2.06    0.35
   1 -13  -3    2.82    0.37
   1  13   3    1.94    0.30
   1  13   3    1.83    0.29
  -1  13  -3    1.99    0.35
  -1  13  -3    2.30    0.30
   1  13   3    2.08    0.75
   2  13  -3    3.01    0.39
   2 -13   3    3.18    0.33
  -2  13   3    2.57    0.35
   2  13  -3    2.60    0.33
  -2  13  -3    3.37    0.43
   2  13   3    2.45    0.36
   2 -13  -3    2.62    0.31
   2  13   3    2.15    0.31
  -2  13  -3    2.58    0.38
   3  13  -3    7.71    0.49
   3  13  -3    7.54    0.54
  -3  13   3    7.94    0.56
  -3  13  -3    8.61    0.58
   3  13   3    8.08    0.53
   3  13   3    7.60    0.49
   0  14  -3   13.00    0.82
   0  14  -3   12.83    0.81
   0  14   3   13.94    0.85
   0  14   3   13.03    0.79
   1 -14   3    4.72    0.43
   1  14  -3    4.60    0.44
  -1  14   3    5.05    0.49
  -1  14   3    5.07    0.43
   1 -14  -3    4.57    0.47
  -1  14  -3    4.87    0.50
  -1  14  -3    4.39    0.52
   1  14   3    4.97    0.44
   2 -14   3   21.07    1.07
  -2  14   3   19.74    1.11
  -2  14   3   20.30    1.13
   2  14  -3   20.90    1.10
  -2  14  -3   21.22    1.13
  -2  14  -3   20.51    1.14
   2  14   3   18.62    1.08
   2 -14  -3   20.99    1.06
   0   0  -4   83.48    4.02
  -1   0   4   82.37    4.21
   1   0   4   83.67    4.23
   1   0  -4   84.42    4.18
  -1   0  -4   93.74    4.17
  -2   0  -4   58.59    2.84
  -2   0   4   57.78    2.94
   2   0  -4   60.02    2.88
   2   0   4   55.29    2.98
  -3   0  -4   37.61    2.01
   3   0   4   34.06    1.99
   3   0   4   34.61    2.15
   3   0  -4   28.70    2.04
   3   0  -4   29.27    1.81
  -3   0   4   37.69    1.95
   3   0   4   34.03    1.85
   4   0  -4    0.23    0.37
   4   0  -4   -0.09    0.23
   4   0   4   -0.02    0.23
   4   0  -4    0.10    0.69
   4   0   4    0.66    0.79
   4   0   4    0.28    0.41
   4   0  -4    0.01    0.23
  -4   0   4   -0.08    0.37
   4   0   4    0.04    0.23
   4   0   4   -0.03    0.25
   5   0  -4   41.80    2.17
   5   0   4   42.39    2.22
   5   0  -4   43.98    2.37
   5   0   4   40.31    2.33
   5   0  -4   39.83    3.00
   5   0   4   40.98    2.19
   5   0  -4   43.51    2.20
   5   0   4   40.08    2.92
   5   0   4   42.34    2.18
   6   0  -4    3.14    0.36
   6   0  -4    2.89    0.34
   6   0   4    2.82    0.37
   6   0  -4    3.90    0.54
  -1  -1  -4   21.90    1.06
   1   1  -4   21.01    1.09
   1  -1   4   20.97    1.22
  -1   1   4   20.52    1.13
  -1   1  -4   19.68    1.13
   1   1   4   19.89    1.12
  -1   1  -4   20.32    1.07
   1   1   4   20.11    1.03
   1  -1  -4   19.38    1.11
   2   1  -4   61.65    3.09
   2  -1   4   61.59    3.27
  -2  -1   4   60.43    3.13
  -2   1  -4   66.11    3.07
   2  -1  -4   62.61    3.08
   2   1   4   58.62    3.12
  -2   1  -4   63.84    3.19
   3  -1   4    8.29    1.07
   3   1  -4    6.82    0.58
   3  -1   4    6.88    0.67
   3   1  -4    7.02    0.92
   3   1  -4    6.33    0.60
   3  -1   4    6.84    0.80
  -3   1   4    6.99    0.71
   3  -1  -4    5.44    0.81
   3  -1  -4    5.25    0.55
   3   1   4    6.34    0.86
  -3  -1   4    5.93    0.70
   4   1  -4    2.48    0.35
  -4  -1  -4    2.13    0.59
   4  -1   4    2.82    0.90
   4  -1   4    1.99    0.35
   4  -1   4    2.52    0.33
   4   1  -4    1.87    0.80
   4   1  -4    2.33    0.47
   4  -1   4    2.22    0.32
  -4   1   4    2.90    0.56
   4  -1   4    2.87    0.50
   4   1  -4    2.71    0.33
   4   1   4    1.30    0.33
   4   1   4    1.17    0.44
   4  -1  -4    1.43    0.44
   4   1   4    1.41    0.82
   4   1   4    1.33    0.30
   4  -1  -4    0.70    0.78
   4  -1  -4    1.96    0.31
   4  -1  -4    1.38    0.30
   4   1   4    1.27    0.28
   5  -1   4   77.83    3.83
   5  -1   4   75.96    3.77
   5  -1   4   75.26    3.80
   5   1  -4   76.61    3.81
   5   1  -4   78.47    3.96
   5  -1   4   72.82    3.92
   5   1  -4   74.72    3.78
   5   1  -4   73.64    4.49
   5  -1  -4   77.91    3.81
   5   1   4   76.45    3.80
   5  -1  -4   79.47    3.86
   5   1   4   76.12    3.79
   5  -1  -4   76.68    3.95
   5   1   4   74.41    4.45
   5   1   4   73.80    3.92
   5   1   4   73.07    3.81
   5  -1  -4   77.42    3.78
   6   1  -4    8.45    0.62
   6  -1   4    8.62    0.63
   6   1  -4    8.01    0.82
   6   1  -4    8.65    0.60
   6  -1  -4    8.80    0.85
   6  -1  -4    9.02    0.60
   6   1   4    8.22    0.64
   6  -1  -4    9.10    0.64
   0   2   4   27.71    1.35
   0   2  -4   26.65    1.37
   0   2  -4   29.09    1.38
   0   2   4   25.53    1.38
   0   2  -4   27.45    1.36
   1  -2   4  306.06   14.74
   1   2  -4  316.29   14.60
   1   2  -4  291.03   14.57
   1   2  -4  304.91   14.56
   1   2   4  294.14   14.63
   1   2   4  292.67   14.55
   1  -2  -4  323.78   14.60
  -1   2  -4  315.78   14.59
   1  -2  -4  305.48   14.67
   2   2  -4  217.44   10.21
   2  -2   4  217.82   10.42
  -2   2  -4  216.08   10.19
   2   2   4  190.95   10.11
   2  -2  -4  204.31   10.19
   2  -2  -4  225.91   10.38
   3  -2   4   19.88    1.57
   3  -2   4   18.88    1.13
   3   2  -4   19.13    1.16
   3   2  -4   16.62    1.43
   3  -2   4   18.88    1.40
   3   2  -4   18.74    1.12
   3  -2  -4   18.15    1.45
   3  -2  -4   17.40    1.07
   3  -2  -4   17.98    1.10
   3   2   4   18.50    1.45
   4   2  -4   23.64    1.35
   4   2  -4   25.53    1.52
   4  -2   4   22.28    1.31
   4  -2   4   24.83    1.34
  -4   2   4   23.87    1.63
   4  -2   4   27.10    1.52
   4   2  -4   23.11    1.33
   4  -2   4   29.10    2.19
  -4  -2  -4   22.68    1.70
   4   2  -4   25.26    2.08
   4  -2   4   25.76    1.37
   4   2   4   25.69    2.07
   4   2   4   24.73    1.37
   4  -2  -4   22.97    1.46
   4  -2  -4   21.61    1.32
   4   2   4   25.52    1.35
   4  -2  -4   23.76    1.35
   4   2   4   27.28    1.38
   4   2   4   25.57    1.50
   4  -2  -4   24.05    1.47
   5   2  -4    3.65    1.16
   5  -2   4    4.75    0.46
   5   2  -4    4.69    0.47
   5   2  -4    4.66    0.66
   5   2  -4    5.41    0.52
   5  -2   4    4.57    0.48
   5  -2   4    4.98    0.53
   5   2   4    4.70    0.49
   5  -2  -4    4.75    0.64
   5   2   4    4.58    0.51
   5   2   4    5.43    0.65
   5   2   4    4.84    1.17
   5   2   4    5.20    0.51
   5  -2  -4    5.19    0.68
   5  -2  -4    4.80    0.46
   5  -2  -4    4.74    0.49
   6   2  -4    6.89    0.55
   6   2  -4    6.30    0.52
   6  -2   4    6.64    0.53
   6   2  -4    6.45    0.65
   6  -2  -4    6.12    0.66
   6   2   4    5.56    0.55
   6  -2  -4    6.85    0.54
   6  -2  -4    6.97    0.51
   0   3  -4  133.99    6.45
   0  -3  -4  128.33    6.45
   0   3   4  133.49    6.43
   0   3  -4  136.15    6.45
   0   3  -4  138.53    6.43
  -1   3   4   25.49    1.39
   1   3  -4   26.10    1.45
   1  -3   4   27.89    1.67
   1   3  -4   26.31    1.41
   1   3  -4   26.25    1.41
  -1   3  -4   28.88    1.39
   1   3   4   27.70    1.52
  -1   3  -4   29.32    1.45
   1   3   4   28.90    1.41
   1  -3  -4   29.99    1.46
   1  -3  -4   28.65    1.55
   2   3  -4    9.92    0.74
   2   3  -4    9.23    0.65
   2  -3   4    9.99    0.97
   2   3   4   11.23    0.64
   2  -3  -4   12.02    0.77
   2  -3  -4   12.32    0.90
  -2   3  -4   11.94    0.72
   3   3  -4   17.64    1.10
   3   3  -4   19.27    1.13
  -3   3   4   18.45    1.09
   3  -3   4   17.83    1.11
   3  -3   4   16.08    1.00
   3   3  -4   16.64    1.44
   3  -3   4   17.56    1.39
   3  -3  -4   16.49    1.05
  -3   3  -4   16.34    1.05
   3   3   4   18.28    1.47
   3  -3  -4   17.58    1.02
   3   3   4   16.24    1.31
   4  -3   4    1.90    0.30
   4   3  -4    2.00    0.33
   4  -3   4    2.12    0.32
   4   3  -4    2.17    0.50
   4   3  -4    1.78    0.33
   4   3  -4    1.94    0.87
   4  -3   4    2.24    0.49
  -4   3   4    2.18    0.54
   4   3   4    2.41    0.36
   4  -3  -4    2.29    0.46
   4  -3  -4    2.63    0.32
   4   3   4    2.46    0.48
   4   3   4    2.50    0.35
   4  -3  -4    2.07    0.33
   4  -3  -4    2.44    0.35
   4   3   4    2.46    0.36
   4   3   4    2.93    0.94
   5   3  -4    3.42    0.42
   5   3  -4    3.44    0.42
   5  -3   4    3.95    0.41
   5   3  -4    3.60    1.16
   5   3  -4    3.50    0.58
   5  -3   4    3.47    0.46
   5  -3  -4    3.12    0.43
   5   3   4    2.74    0.52
   5  -3  -4    2.94    0.37
   5  -3  -4    3.39    0.41
   5   3   4    3.17    1.07
   5  -3  -4    3.81    0.56
   5   3   4    3.20    0.41
   5   3   4    2.89    0.43
   6   3  -4   15.10    0.88
   6  -3   4   15.65    0.89
   6   3  -4   15.60    0.90
   6  -3   4   15.45    1.00
   6   3   4   14.82    0.91
   6  -3  -4   14.39    0.88
   6  -3  -4   14.86    1.02
   0   4  -4    7.59    0.51
   0  -4   4    6.66    0.54
   0   4  -4    7.42    0.51
   0   4  -4    7.74    0.47
   0   4   4    7.92    0.50
   0  -4  -4    7.16    0.51
  -1   4   4   45.39    2.17
   1   4  -4   45.70    2.25
   1  -4   4   48.37    2.50
   1   4  -4   46.18    2.19
   1   4  -4   44.41    2.18
  -1   4  -4   41.34    2.16
   1  -4  -4   41.27    2.32
   1   4   4   42.18    2.18
  -1   4  -4   42.51    2.22
   1   4   4   40.81    2.28
   2   4  -4   17.08    0.90
   2   4  -4   17.78    1.00
   2   4  -4   15.53    1.26
   2  -4   4   17.96    1.30
   2   4   4   14.24    0.88
   2  -4  -4   14.87    1.12
  -2   4  -4   14.53    0.95
   2  -4  -4   15.22    0.96
   2   4   4   14.10    1.21
  -3   4   4   12.29    0.86
   3   4  -4   11.67    0.85
   3   4  -4   10.99    0.85
   3   4  -4   11.08    1.25
   3  -4   4   11.53    0.75
  -3   4  -4   10.54    0.79
   3  -4  -4    9.71    0.75
   3  -4  -4    9.26    0.79
   3   4   4   10.57    1.21
   4  -4   4   13.57    0.85
   4   4  -4   13.41    0.85
  -4   4   4   13.09    1.17
   4   4  -4   13.57    1.67
   4   4  -4   13.39    1.05
   4   4  -4   12.11    0.83
  -4  -4   4   13.46    1.24
   4  -4  -4   12.44    0.84
   4  -4  -4   13.24    0.97
   4   4   4   14.06    0.87
   4   4   4   14.13    0.89
   4   4   4   12.84    0.85
   4   4   4   15.29    1.59
   4  -4  -4   13.76    0.93
   4  -4  -4   13.65    0.86
   5  -4   4    4.30    0.49
   5  -4   4    4.44    0.48
   5   4  -4    4.83    1.20
   5  -4   4    4.35    0.46
   5   4  -4    4.65    0.45
   5   4  -4    3.54    0.43
   5   4  -4    3.93    0.60
   5  -4  -4    3.84    0.42
   5  -4  -4    4.30    0.44
   5   4   4    4.53    1.09
   5  -4  -4    4.33    0.59
   5   4   4    3.74    0.47
   5   4   4    4.61    0.46
   5  -4  -4    4.46    0.51
   5  -4  -4    4.12    0.45
   6  -4   4    3.56    0.42
   6   4  -4    4.40    0.37
   6  -4   4    4.13    0.40
   6  -4  -4    4.19    0.39
   6  -4  -4    4.03    0.42
   0   5  -4    1.24    0.20
   0  -5   4    1.58    0.48
   0   5   4    1.67    0.25
   0  -5  -4    1.08    0.25
   0   5  -4    1.37    0.25
   1   5  -4    2.94    0.30
   1   5  -4    3.69    0.42
   1  -5   4    3.44    0.63
   1   5  -4    3.25    0.35
  -1   5   4    3.39    0.32
  -1   5  -4    2.72    0.28
   1   5   4    2.81    0.42
   1   5   4    2.71    0.31
   1  -5  -4    2.66    0.45
  -1   5  -4    2.81    0.36
   2   5  -4   28.21    1.55
   2   5  -4   30.08    1.66
  -2   5   4   28.97    1.63
   2   5  -4   25.23    1.87
   2  -5   4   28.40    1.56
   2  -5   4   28.94    1.95
   2  -5  -4   29.32    1.60
   2  -5  -4   29.25    1.56
   2   5   4   34.78    1.95
   2   5   4   30.09    1.55
  -2   5  -4   30.71    1.63
   2  -5  -4   29.49    1.82
   3   5  -4    4.11    0.71
   3   5  -4    3.95    0.52
   3   5  -4    3.98    0.55
  -3   5   4    3.54    0.53
   3   5  -4    3.15    0.86
  -3   5  -4    4.07    0.51
   3  -5  -4    4.05    0.45
   3   5   4    4.85    0.89
   4   5  -4   20.04    1.29
   4   5  -4   21.78    1.36
   4   5  -4   20.36    1.96
   4  -5   4   18.13    1.10
   4   5  -4   18.84    1.07
   4  -5   4   19.77    1.12
   4   5   4   17.14    1.17
   4  -5  -4   18.90    1.11
   4   5   4   19.03    1.78
   4   5   4   16.57    1.10
   4  -5  -4   18.03    1.18
   4  -5  -4   18.33    1.11
   4  -5  -4   18.76    1.09
   4   5   4   16.73    1.07
   5   5  -4   19.55    1.92
   5  -5   4   16.89    1.05
   5  -5   4   16.20    1.06
   5  -5   4   16.75    1.03
   5   5  -4   17.76    1.21
   5   5  -4   17.02    1.01
   5  -5  -4   17.79    1.02
   5  -5  -4   16.90    1.05
   5  -5  -4   18.61    1.07
   5   5   4   18.13    1.81
   6   5  -4    3.24    0.32
   6  -5   4    3.31    0.35
   6  -5   4    3.60    0.36
   6  -5  -4    3.29    0.34
   0  -6   4   21.51    1.47
   0   6   4   21.75    1.14
   0   6  -4   20.84    1.16
   0   6   4   19.56    1.15
   0   6  -4   19.76    1.11
   1   6  -4    5.17    0.43
  -1   6   4    4.85    0.48
  -1   6   4    5.47    0.42
   1  -6   4    5.41    0.74
  -1  -6   4    3.97    0.61
  -1   6  -4    4.39    0.45
  -1   6  -4    4.56    0.37
   1   6   4    4.15    0.43
  -1  -6   4    3.60    0.67
   1   6   4    4.60    0.56
   1  -6  -4    3.81    0.54
   2  -6   4   23.69    1.24
   2  -6   4   22.75    1.68
   2   6  -4   23.03    1.24
   2   6  -4   22.14    1.64
  -2   6   4   22.06    1.31
  -2  -6   4   21.64    1.48
   2   6   4   21.42    1.60
  -2   6  -4   21.08    1.29
   2   6   4   21.22    1.21
   2  -6  -4   19.43    1.46
   2  -6  -4   21.40    1.22
   3  -6   4   29.90    1.65
   3  -6   4   33.26    1.74
   3  -6   4   32.59    1.73
   3   6  -4   34.48    2.38
   3   6  -4   30.39    1.81
   3  -6  -4   32.38    1.79
   3  -6  -4   30.95    1.64
   3   6   4   33.49    2.31
  -3  -6   4   34.65    2.13
   3  -6  -4   32.44    1.75
   3  -6  -4   33.20    1.75
   4   6  -4    3.28    1.03
   4  -6   4    3.32    0.43
   4  -6   4    3.03    0.43
   4   6  -4    3.46    0.56
   4   6  -4    3.73    0.91
   4  -6  -4    3.01    0.41
   4  -6  -4    2.50    0.41
   4   6   4    3.29    0.96
   4  -6  -4    1.83    0.41
   5  -6   4    2.89    0.38
   5   6  -4    2.80    1.07
   5  -6   4    3.56    0.43
   5  -6   4    3.37    0.40
   5  -6   4    3.92    0.44
   5  -6  -4    3.39    0.43
   5   6   4    2.76    0.94
   5  -6  -4    3.14    0.41
   6  -6   4    3.84    0.40
   6  -6  -4    4.88    0.40
   6  -6  -4    4.17    0.42
   0   7   4    2.04    0.32
   0  -7   4    2.17    0.53
   0   7   4    2.34    0.32
   0   7  -4    2.34    0.31
   0   7  -4    2.68    0.35
  -1   7   4    8.59    0.57
   1   7  -4    7.74    0.58
  -1   7   4    8.00    0.65
   1  -7   4    7.63    0.89
  -1   7  -4    7.81    0.61
  -1   7  -4    7.20    0.52
   1   7   4    7.74    0.71
   1  -7  -4    6.96    0.56
   1   7   4    7.99    0.60
  -1  -7   4    6.11    0.84
   2   7  -4   14.21    1.45
   2   7  -4   16.90    1.00
   2   7   4   14.57    0.96
   2   7   4   14.83    1.40
   2  -7  -4   16.12    0.98
  -2  -7   4   16.34    1.25
   3   7  -4   11.31    0.69
  -3   7   4    9.61    0.97
   3   7  -4   11.34    1.55
   3  -7   4   10.29    0.66
   3  -7   4   10.92    0.79
   3  -7   4   10.81    0.77
   3   7   4   12.94    1.46
   3   7   4   10.39    0.68
   3  -7  -4   12.44    0.81
   3  -7  -4   11.35    0.83
   3  -7  -4   10.46    0.79
   3  -7  -4   11.26    0.67
   4  -7   4    3.39    0.44
   4   7  -4    2.97    1.06
   4   7  -4    4.03    0.45
   4  -7   4    3.56    0.46
   4  -7   4    4.35    0.49
   4  -7  -4    3.18    0.48
   4  -7  -4    3.13    0.44
   4  -7  -4    3.57    0.45
   4   7   4    3.11    0.97
   4  -7  -4    3.66    0.49
   5  -7   4    2.78    0.37
   5  -7   4    3.35    0.40
   5  -7   4    3.12    0.39
   5   7   4    2.77    1.01
   5  -7  -4    3.23    0.38
   5  -7  -4    3.87    0.44
   5  -7  -4    3.11    0.38
   0   8   4   71.06    3.71
   0   8  -4   64.47    3.43
   0   8  -4   72.08    3.40
   0  -8   4   57.93    3.71
   0   8   4   71.84    3.40
  -1   8   4   18.91    1.27
  -1   8   4   18.29    1.16
   1   8  -4   19.15    1.20
   1   8   4   21.52    1.21
   1   8   4   22.38    1.36
   1  -8  -4   22.25    1.19
  -1   8  -4   21.24    1.27
  -1   8  -4   21.24    1.16
  -2   8   4    7.51    0.59
   2   8  -4    8.48    0.56
   2  -8   4    8.35    0.66
   2  -8   4    7.21    0.66
   2   8  -4   10.15    1.27
   2   8  -4    8.43    0.63
   2   8  -4    8.88    0.60
   2   8  -4    8.52    0.69
   2  -8   4    9.06    0.61
   2  -8  -4    7.74    0.65
   2  -8  -4    7.37    0.65
   2  -8  -4    7.67    0.67
   2   8   4    7.47    0.56
   2   8   4    7.63    0.58
   2  -8  -4    7.43    0.62
   2   8   4   10.44    1.23
   2  -8  -4    7.84    0.58
   2   8   4    7.84    0.68
   3   8  -4   23.63    2.17
   3  -8   4   25.12    1.43
   3   8  -4   26.06    1.36
   3   8  -4   24.43    1.33
   3  -8   4   26.32    1.43
   3  -8   4   24.85    1.33
   3   8   4   25.33    1.35
   3  -8  -4   25.01    1.48
   3   8   4   25.33    2.07
   3  -8  -4   24.97    1.33
   3  -8  -4   24.56    1.45
   3   8   4   24.51    1.33
   3  -8  -4   24.33    1.44
   3  -8  -4   26.59    1.45
   4   8  -4   -0.05    0.34
   4  -8   4    0.26    0.30
   4   8  -4    0.80    0.91
   4  -8   4    0.37    0.33
   4   8  -4    0.04    0.21
   4   8   4    0.01    0.21
  -4   8  -4    0.10    0.26
   4  -8  -4   -0.12    0.26
   4   8   4   -0.27    0.72
   4  -8  -4   -0.21    0.26
   4  -8  -4   -0.09    0.28
   5  -8   4    2.57    0.35
   5  -8   4    2.91    0.35
   5  -8   4    2.77    0.38
   5  -8  -4    3.30    0.37
   5  -8  -4    3.17    0.36
   5  -8  -4    3.56    0.38
   0   9   4    0.45    0.27
   0   9  -4    0.52    0.27
   0   9  -4    0.96    0.27
   0   9   4    1.03    0.27
   0   9  -4    0.63    0.23
   0   9   4    0.72    0.27
  -1   9   4    7.69    0.64
   1   9  -4    8.44    0.56
   1  -9   4    8.68    0.64
   1   9  -4    8.32    0.69
   1   9  -4    9.29    0.65
  -1   9   4    8.13    0.62
   1   9  -4    8.76    0.63
   1   9  -4    8.26    0.62
   1   9   4    7.78    0.69
  -1   9  -4    7.72    0.58
   1   9   4    8.70    0.63
   1   9   4    8.07    0.57
   1   9   4    7.99    0.66
   1  -9  -4    8.29    0.65
   1  -9  -4    8.03    0.64
   1   9   4    7.70    0.61
  -2   9   4    1.00    0.25
   2   9  -4    0.79    0.77
   2  -9   4    1.30    0.31
   2  -9   4    1.30    0.30
   2   9  -4    0.70    0.34
   2   9  -4    0.88    0.29
   2   9  -4    0.74    0.26
   2   9  -4    0.83    0.25
   2  -9  -4    1.43    0.28
   2  -9  -4    1.49    0.33
   2  -9  -4    1.60    0.33
   2   9   4    1.50    0.33
   2   9   4    1.26    0.37
   2   9   4    1.53    0.28
   2   9   4    1.60    0.29
   2   9   4    2.04    0.83
   3  -9   4    7.40    0.66
   3   9  -4    7.82    1.35
   3   9  -4    7.57    0.54
   3  -9   4    6.73    0.52
   3  -9   4    8.33    0.66
   3   9  -4    7.56    0.56
   3   9   4    6.84    0.54
   3  -9  -4    6.33    0.63
   3  -9  -4    6.04    0.50
   3  -9  -4    5.91    0.61
   3   9   4    6.69    0.54
   3  -9  -4    6.58    0.67
   3   9   4    5.99    1.17
   4   9  -4    2.97    0.33
   4   9  -4    2.94    0.32
   4   9  -4    3.15    1.00
   4  -9   4    2.84    0.41
   4  -9   4    3.10    0.42
   4   9   4    2.62    0.31
   4   9   4    1.61    0.85
   4   9   4    2.88    0.33
  -4   9  -4    3.11    0.44
   4  -9  -4    2.94    0.39
   4  -9  -4    3.10    0.46
   4  -9  -4    2.91    0.40
   5  -9   4   15.25    0.89
   5   9  -4   16.01    0.86
   5  -9   4   16.49    0.90
   5  -9   4   16.02    0.91
   5  -9  -4   16.46    0.91
   0  10   4    3.48    0.43
   0  10  -4    3.86    0.45
   0  10  -4    3.98    0.49
   0  10  -4    3.72    0.46
   0  10   4    4.07    0.43
   0  10  -4    4.00    0.43
   0  10   4    3.46    0.46
   1  10  -4   13.84    0.88
   1  10  -4   12.70    0.77
   1  10  -4   12.83    0.81
  -1  10   4   12.79    0.83
   1 -10   4   12.43    0.83
   1  10  -4   12.61    0.84
  -1  10   4   11.67    0.85
  -1  10  -4   12.48    0.88
   1 -10  -4   11.91    0.83
   1  10   4   12.30    0.77
  -1  10  -4   11.85    0.80
   1  10   4   13.08    0.88
   1  10   4   12.65    0.81
   1  10   4   12.86    0.82
   2 -10   4    0.66    0.28
  -2  10   4    0.65    0.26
   2  10  -4    0.78    0.26
   2  10  -4    0.38    0.29
   2  10  -4    1.07    0.87
   2  10  -4    0.59    0.24
   2  10   4    0.65    0.75
   2  10   4    0.83    0.31
   2  10   4    0.47    0.24
   2 -10  -4    0.52    0.24
   2 -10  -4    0.76    0.31
   2  10   4    0.43    0.25
   3  10  -4   13.35    0.81
   3  10  -4   12.68    1.69
   3 -10   4   13.27    0.91
   3 -10   4   13.33    0.79
   3  10  -4   12.96    0.82
   3 -10  -4   13.25    0.77
   3  10   4   13.60    0.84
   3 -10  -4   13.40    0.89
   3  10   4   14.26    0.83
   3 -10  -4   11.70    0.94
   3  10   4   12.61    1.54
   4 -10   4    1.40    0.44
   4  10  -4    1.32    0.24
   4 -10   4    1.15    0.31
   4  10  -4    1.31    0.26
  -4  10  -4    1.09    0.31
   4  10   4    1.26    0.25
   4 -10  -4    1.22    0.30
   4  10   4    1.43    0.25
   0  11   4   35.80    1.90
   0  11   4   35.49    1.90
   0  11  -4   35.00    1.89
   0  11  -4   35.98    1.92
  -1  11   4    0.75    0.29
   1  11  -4    0.47    0.22
  -1  11   4    0.79    0.27
   1  11  -4    0.59    0.28
   1  11  -4    0.34    0.24
   1 -11   4    0.14    0.26
   1  11  -4    0.12    0.25
   1  11   4    0.60    0.29
   1  11   4    0.39    0.26
  -1  11  -4    0.32    0.27
   1 -11  -4    0.57    0.25
   1  11   4    0.25    0.21
   1  11   4    0.27    0.24
  -1  11  -4    0.17    0.21
  -1  11  -4    0.64    0.28
   2  11  -4    3.33    0.44
   2 -11   4    3.59    0.40
   2  11  -4    4.26    1.12
   2  11  -4    3.78    0.41
  -2  11   4    3.61    0.40
   2  11  -4    3.69    0.42
   2 -11  -4    3.31    0.47
   2  11   4    3.04    0.46
   2  11   4    2.51    0.34
  -2  11  -4    3.40    0.49
   2 -11  -4    3.02    0.37
   2  11   4    2.83    0.39
   2  11   4    2.96    0.92
   3  11  -4   25.94    1.36
   3 -11   4   25.57    1.44
   3  11  -4   26.92    1.38
   3 -11   4   25.18    1.33
   3  11  -4   25.96    2.18
   3 -11  -4   25.42    1.33
   3 -11  -4   24.95    1.44
   3  11   4   23.59    1.98
   3  11   4   25.48    1.35
  -3  11  -4   26.01    1.48
   3  11   4   25.32    1.37
   4  11  -4    1.57    0.26
   4 -11   4    1.95    0.31
   4  11  -4    1.85    0.25
   4  11   4    1.48    0.24
   4 -11  -4    1.96    0.31
   4  11   4    1.73    0.25
  -4  11  -4    2.22    0.32
   0  12   4   24.77    1.42
   0  12  -4   25.65    1.42
   0  12   4   24.59    1.42
   0  12  -4   26.08    1.44
   1  12  -4   34.68    1.88
  -1  12   4   35.20    1.92
   1 -12   4   34.57    1.90
   1  12  -4   35.58    1.91
   1  12  -4   33.84    1.88
  -1  12   4   35.54    1.90
  -1  12  -4   36.23    1.88
   1  12   4   35.49    1.88
   1  12   4   36.05    2.44
  -1  12  -4   33.97    1.95
   1  12   4   36.91    1.92
   1  12   4   36.59    1.87
   1 -12  -4   37.13    1.90
  -1  12  -4   37.79    1.94
  -2  12   4    5.16    0.48
   2  12  -4    5.20    0.51
   2  12  -4    5.21    0.46
   2  12  -4    5.12    1.18
   2 -12   4    4.97    0.49
   2  12  -4    5.92    0.50
   2 -12  -4    4.75    0.46
   2  12   4    5.68    0.51
  -2  12  -4    4.99    0.54
   2  12   4    4.99    0.47
   2  12   4    5.12    1.02
   2  12   4    4.60    0.50
   3  12  -4    0.69    0.22
   3 -12   4    0.83    0.17
   3  12  -4    0.69    0.24
   3 -12  -4    0.35    0.16
   3  12   4    0.49    0.22
  -3  12  -4    0.54    0.26
   3  12   4    0.49    0.21
   0  13  -4   11.77    0.85
   0  13   4   13.73    0.85
   0  13   4   13.71    0.88
   0  13  -4   13.60    0.86
   1  13  -4    4.62    0.41
   1 -13   4    4.55    0.47
   1  13  -4    5.17    1.02
  -1  13   4    4.66    0.45
   1  13  -4    4.69    0.46
   1  13  -4    4.29    0.45
  -1  13   4    3.95    0.45
   1  13   4    3.70    0.41
  -1  13  -4    4.27    0.42
   1  13   4    3.94    0.38
   1  13   4    4.09    1.05
   1 -13  -4    5.45    0.48
  -1  13  -4    4.44    0.51
  -1  13  -4    3.94    0.45
   1  13   4    4.19    0.45
   2  13  -4    6.51    0.54
  -2  13   4    6.19    0.57
   2 -13   4    5.49    0.50
  -2  13  -4    6.89    0.56
   2  13   4    6.68    0.53
   2 -13  -4    6.96    0.49
  -2  13  -4    6.92    0.61
   2  13   4    6.73    0.58
   3  13  -4    1.11    0.20
  -3  13   4    0.83    0.22
   3  13  -4    1.24    0.23
  -3  13  -4    2.09    0.29
   3  13   4    1.20    0.19
   3  13   4    1.17    0.22
   0  14  -4   11.03    0.73
   0  14  -4   11.32    0.73
   0  14   4   10.86    0.70
   0  14   4   11.11    0.76
   1 -14   4    3.21    0.36
  -1  14   4    2.75    0.34
  -1  14   4    3.40    0.35
   1  14  -4    2.76    0.36
  -1  14  -4    2.29    0.36
   1  14   4    2.78    0.35
  -1  14  -4    2.51    0.33
   1 -14  -4    2.69    0.34
  -2  14   4    6.91    0.55
   2  14  -4    7.72    0.54
   2 -14   4    8.40    0.50
  -2  14   4    8.14    0.57
   2 -14  -4    8.08    0.49
   2  14   4    7.35    0.51
  -2  14  -4    7.43    0.59
  -2  14  -4    8.20    0.54
   0   0  -5    1.24    0.19
  -1   0  -5    0.07    0.11
   1   0   5    0.28    0.22
  -1   0  -5    0.30    0.18
   1   0   5    0.35    0.28
   1   0  -5    0.27    0.20
   2   0  -5   64.49    3.13
  -2   0   5   62.54    3.19
   2   0   5   61.62    3.23
  -2   0  -5   62.23    3.08
   3   0  -5    0.43    0.27
   3   0  -5    0.68    0.47
   3   0   5    0.78    0.60
   3   0  -5    0.63    0.31
   3   0   5    0.46    0.33
  -3   0  -5    0.57    0.38
  -3   0   5    0.27    0.33
   4   0  -5   38.15    1.94
   4   0   5   38.22    2.08
   4   0   5   36.28    1.96
   4   0   5   35.97    1.93
   4   0  -5   37.87    2.07
   4   0   5   37.74    2.58
   4   0   5   37.10    1.95
   4   0  -5   35.73    2.50
   4   0  -5   38.88    1.96
   5   0  -5    6.20    0.56
   5   0   5    7.22    0.63
   5   0  -5    5.94    2.13
   5   0   5    7.76    0.63
   5   0   5    7.27    0.67
   5   0  -5    6.77    0.63
   5   0  -5    5.86    0.76
   5   0   5    6.63    1.26
   5   0   5    7.53    0.77
   6   0  -5    3.73    0.36
   6   0  -5    4.17    0.56
   6   0  -5    3.61    0.39
   6   0   5    4.34    0.46
   0   1  -5  530.35   23.40
   0   1  -5  480.65   23.38
   0  -1  -5  462.31   23.38
   1  -1   5    4.10    0.57
   1   1  -5    4.18    0.39
  -1  -1  -5    4.01    0.37
  -1   1  -5    4.21    0.37
   1   1   5    3.94    0.45
  -1   1  -5    3.73    0.45
   1  -1  -5    3.97    0.44
   2  -1   5   61.84    3.18
   2   1  -5   61.27    3.00
  -2  -1  -5   52.93    2.93
  -2   1   5   61.97    3.07
  -2   1  -5   60.66    3.10
   2   1   5   56.10    3.01
  -2   1  -5   63.90    2.97
   2  -1  -5   61.02    3.00
   3   1  -5   19.52    1.17
   3  -1   5   22.20    1.59
   3  -1   5   20.50    1.19
   3  -1   5   20.02    1.39
   3   1  -5   17.60    1.45
   3   1  -5   19.06    1.16
  -3   1   5   20.96    1.31
   3  -1  -5   17.39    1.14
   3  -1  -5   17.82    1.42
   3   1   5   18.41    1.16
   3   1   5   19.87    1.53
   4  -1   5   39.97    2.62
   4   1  -5   38.35    2.55
   4  -1   5   38.25    1.95
   4  -1   5   38.95    1.97
   4   1  -5   42.12    2.12
   4  -1   5   39.93    2.12
   4   1  -5   39.13    1.98
   4   1  -5   38.74    1.96
  -4   1   5   38.20    2.28
  -4  -1  -5   36.59    2.33
   4  -1   5   39.10    1.99
   4  -1  -5   36.93    1.96
   4  -1  -5   34.92    2.52
   4   1   5   36.44    1.98
   4  -1  -5   38.63    1.98
   4   1   5   37.30    1.98
   4   1   5   36.90    1.96
   4  -1  -5   38.10    2.03
   4  -1  -5   36.40    2.08
   4   1   5   33.95    2.55
   4   1   5   34.29    2.07
   5   1  -5    1.10    1.04
   5  -1   5    2.34    0.37
   5   1  -5    2.90    0.38
   5  -1   5    1.37    0.55
   5  -1   5    2.72    0.44
   5  -1   5    2.37    0.36
   5   1  -5    2.22    0.38
   5   1  -5    2.65    0.57
   5  -1  -5    2.89    0.58
   5   1   5    2.35    0.43
   5  -1  -5    2.40    0.35
   5   1   5    2.84    1.03
   5   1   5    2.82    0.40
   5   1   5    1.61    0.51
   5  -1  -5    2.71    0.53
   5  -1  -5    2.83    0.40
   5   1   5    2.91    0.39
   6   1  -5   16.41    0.93
   6  -1   5   15.90    0.93
   6   1  -5   15.48    0.90
   6   1  -5   15.35    1.09
   6  -1  -5   15.96    0.93
   6  -1  -5   14.99    1.09
   6  -1  -5   15.33    0.89
   6   1   5   14.86    0.93
   0   2  -5   37.08    1.83
   0   2  -5   37.96    1.84
   0   2  -5   39.21    1.82
   0   2   5   32.94    1.84
   1   2  -5    2.61    0.30
   1   2  -5    2.55    0.30
   1   2  -5    2.14    0.27
  -1   2   5    2.72    0.44
   1  -2   5    2.40    0.48
   1   2   5    3.20    0.44
   1   2   5    2.95    0.31
  -1   2  -5    3.52    0.34
   1  -2  -5    2.78    0.32
   2  -2   5   95.67    4.83
   2   2  -5   96.20    4.61
  -2   2   5   90.97    4.65
   2  -2  -5   91.53    4.60
   2   2   5   89.91    4.51
  -2   2  -5   97.74    4.59
   3   2  -5   11.12    1.19
   3   2  -5   12.20    0.89
   3  -2   5   12.77    1.35
   3  -2   5   11.68    0.87
   3   2  -5   12.18    0.85
  -3   2   5   13.88    1.00
   3  -2   5   11.15    1.10
   3  -2  -5   12.21    0.80
   3  -2  -5   12.92    0.83
   3   2   5   11.27    1.21
   3   2   5   11.65    0.89
   4  -2   5   77.38    4.10
   4   2  -5   79.63    4.12
   4   2  -5   86.33    4.76
  -4  -2  -5   74.54    4.47
   4  -2   5   89.62    4.26
   4   2  -5   91.55    4.28
   4  -2   5   87.25    4.15
   4  -2   5   81.66    4.12
   4   2  -5   82.57    4.12
  -4   2   5   86.21    4.46
   4   2   5   80.48    4.22
   4  -2  -5   80.67    4.11
   4   2   5   83.53    4.69
   4  -2  -5   84.64    4.14
   4  -2  -5   82.71    4.22
   4   2   5   85.26    4.13
   4  -2  -5   88.29    4.28
   4   2   5   83.88    4.14
   4   2   5   82.55    4.14
   5   2  -5    7.50    0.62
   5  -2   5    7.07    0.67
   5   2  -5    6.51    1.31
   5  -2   5    6.28    0.58
   5   2  -5    7.21    0.78
   5   2  -5    7.66    0.64
   5  -2   5    7.20    0.62
   5   2   5    7.35    0.66
   5   2   5    7.60    1.28
   5   2   5    7.42    0.76
   5  -2  -5    8.06    0.65
   5  -2  -5    7.28    0.59
   5   2   5    7.42    0.68
   5  -2  -5    8.55    0.86
   5   2   5    8.06    0.66
   5  -2  -5    7.65    0.73
   6  -2   5    3.03    0.35
   6   2  -5    2.83    0.32
   6   2  -5    3.16    0.36
   6   2  -5    2.68    0.57
   6  -2  -5    2.97    0.31
   6   2   5    2.44    0.36
   6  -2  -5    2.09    0.32
   6  -2  -5    2.69    0.51
   0   3   5    0.56    0.17
   0   3  -5    0.59    0.16
   0   3  -5    0.60    0.18
   0   3  -5    0.71    0.19
   1   3  -5   32.36    1.68
   1   3  -5   32.63    1.69
   1  -3   5   33.79    1.96
  -1   3   5   31.80    1.66
  -1   3   5   30.84    1.74
   1   3  -5   33.30    1.73
  -1   3  -5   33.58    1.66
  -1   3  -5   35.02    1.72
   1  -3  -5   36.31    1.73
   1   3   5   33.19    1.79
   1   3   5   32.07    1.67
   1  -3  -5   34.44    1.80
   2   3  -5   15.50    0.77
   2   3   5   12.90    0.93
  -2   3  -5   12.73    0.81
   2  -3  -5   12.56    0.95
   2  -3  -5   12.39    0.87
   2   3   5   11.40    0.72
   3   3  -5    6.80    0.96
   3   3  -5    6.93    0.71
   3   3  -5    7.66    0.68
   3  -3   5    7.38    0.70
  -3   3   5    8.35    0.78
   3  -3   5    7.93    0.97
  -3   3   5    7.12    0.63
   3  -3  -5    6.70    0.61
  -3   3  -5    6.79    0.80
   3  -3  -5    6.23    0.64
   3   3   5    7.19    0.96
   4  -3   5    1.53    0.30
   4   3  -5    1.26    0.29
   4  -3   5    1.64    0.30
   4   3  -5    1.54    0.50
   4   3  -5    1.01    0.84
   4   3  -5    1.70    0.30
  -4   3   5    1.54    0.51
   4   3   5    1.03    0.31
   4   3   5    1.11    0.82
   4  -3  -5    1.49    0.29
   4   3   5    1.14    0.32
   4  -3  -5    0.84    0.39
   4   3   5    1.23    0.45
   4   3   5    0.89    0.31
   4  -3  -5    1.00    0.31
   4  -3  -5    1.26    0.29
   4  -3  -5    1.12    0.39
   5  -3   5    0.37    0.26
   5  -3   5    0.19    0.25
   5   3  -5    0.26    0.44
   5   3  -5    0.53    0.29
   5  -3   5    0.45    0.33
   5   3  -5    0.06    0.98
   5   3  -5    0.33    0.27
   5  -3  -5    0.47    0.23
   5   3   5    0.38    0.83
   5   3   5    0.18    0.32
   5  -3  -5    0.66    0.44
   5  -3  -5    0.28    0.28
   5   3   5    0.27    0.30
   5  -3  -5    0.45    0.27
   6  -3   5    4.80    0.53
   6  -3   5    4.54    0.44
   6   3  -5    4.64    0.46
   6   3  -5    4.85    0.44
   6  -3   5    5.04    0.61
   6  -3  -5    4.72    0.47
   6   3   5    4.23    0.48
   6  -3  -5    5.04    0.45
   0   4  -5   44.02    2.19
   0  -4  -5   41.18    2.17
   0   4   5   43.65    2.16
   0   4  -5   46.14    2.17
   0   4  -5   42.72    2.19
   1   4  -5    3.16    0.35
   1   4  -5    3.30    0.33
  -1   4   5    2.86    0.41
   1   4  -5    3.06    0.40
  -1   4   5    3.08    0.32
   1  -4   5    3.94    0.69
   1   4   5    3.33    0.49
   1  -4  -5    2.90    0.43
  -1   4  -5    3.05    0.29
   1  -4  -5    3.19    0.39
   1   4   5    3.41    0.36
  -1   4  -5    3.07    0.34
   2   4  -5   13.97    1.29
   2   4  -5   17.14    1.07
   2  -4   5   18.32    1.36
   2   4  -5   16.91    0.98
  -2   4  -5   17.24    1.03
   2   4   5   16.62    1.29
   2   4   5   17.38    0.96
   2  -4  -5   18.11    1.21
   2  -4  -5   17.32    1.07
   2   4   5   18.68    1.17
   3   4  -5   37.80    2.15
  -3   4   5   43.33    2.28
  -3   4   5   36.89    2.13
   3   4  -5   42.09    2.17
   3   4  -5   39.07    2.52
   3   4  -5   39.26    2.12
   3   4   5   36.09    2.47
  -3   4  -5   37.24    2.11
   3   4   5   41.18    2.12
   3  -4  -5   37.33    2.06
   4   4  -5    3.14    0.56
  -4   4   5    3.24    0.83
   4  -4   5    2.83    0.38
   4   4  -5    3.68    0.99
   4   4  -5    2.64    0.35
   4   4  -5    2.48    0.56
   4   4  -5    2.03    0.34
   4   4   5    2.37    0.95
   4  -4  -5    2.80    0.38
   4   4   5    2.63    0.37
   4  -4  -5    3.11    0.39
   4   4   5    2.74    0.39
   4  -4  -5    2.76    0.43
   4  -4  -5    2.20    0.45
   5  -4   5    7.62    0.70
   5   4  -5    8.43    1.36
   5   4  -5    8.69    0.65
   5   4  -5    9.18    0.67
   5  -4   5    7.74    0.65
   5   4  -5    9.87    0.90
   5  -4   5    8.29    0.68
   5  -4  -5   10.38    0.68
   5  -4  -5    9.56    0.70
   5   4   5    9.45    1.36
   5  -4  -5    9.34    0.67
   5   4   5    8.57    0.72
   5  -4  -5    9.28    0.86
   6  -4   5    7.52    0.56
   6   4  -5    8.54    0.55
   6  -4   5    8.26    0.56
   6  -4  -5    7.58    0.54
   6  -4  -5    7.78    0.57
   0   5  -5  110.66    5.54
   0   5  -5  112.85    5.51
   0   5   5  111.64    5.50
   0  -5   5  120.38    5.85
   0   5  -5  113.13    5.55
   1   5  -5  168.05    8.15
  -1   5   5  157.94    8.13
   1   5  -5  170.00    8.10
   1   5  -5  160.51    8.08
   1  -5   5  180.62    8.47
  -1   5   5  172.73    8.07
   1   5   5  173.15    8.22
   1  -5  -5  162.97    8.23
  -1   5  -5  168.88    8.07
   1   5   5  168.19    8.08
  -1   5  -5  164.73    8.14
  -2   5   5   14.85    0.93
   2   5  -5   15.42    1.28
   2   5  -5   15.20    0.94
   2  -5   5   16.46    1.28
   2   5  -5   14.70    0.85
   2   5   5   12.84    1.20
   2   5   5   13.67    0.83
   2  -5  -5   12.51    0.83
  -2   5  -5   11.69    0.86
   2  -5  -5   12.65    0.89
   2  -5  -5   12.72    1.05
   2   5   5   13.27    1.02
   3   5  -5    3.93    0.52
   3   5  -5    5.08    0.83
  -3   5   5    4.81    0.69
   3   5  -5    3.82    0.53
   3   5  -5    3.48    0.89
   3   5   5    3.14    0.82
   3  -5  -5    3.74    0.45
  -3   5  -5    3.41    0.60
   4   5  -5   16.13    1.14
   4   5  -5   13.66    0.92
   4   5  -5   15.54    1.79
   4  -5   5   14.82    0.97
   4  -5   5   15.67    0.97
   4   5  -5   16.51    1.23
   4   5   5   15.45    1.00
   4   5   5   14.62    0.93
   4  -5  -5   16.45    0.98
   4  -5  -5   14.81    0.94
   4  -5  -5   14.60    0.97
   4   5   5   17.70    1.67
   4  -5  -5   15.71    1.03
   4   5   5   14.77    1.03
   5  -5   5    0.19    0.27
   5   5  -5    0.29    0.64
   5  -5   5    0.50    0.27
   5   5  -5    0.48    0.44
   5   5  -5    1.04    0.91
   5  -5   5    0.28    0.28
   5  -5   5   -0.16    0.30
   5   5  -5    0.29    0.23
   5  -5  -5    0.44    0.25
   5  -5  -5    0.14    0.25
   5   5   5   -0.10    0.78
   5  -5  -5    0.22    0.28
   5  -5  -5    0.26    0.28
   6  -5   5    0.90    0.26
   6  -5   5    0.73    0.21
   6  -5  -5    1.12    0.24
   0   6   5   51.10    2.54
   0  -6   5   50.09    2.89
   0   6  -5   49.97    2.58
   0   6  -5   51.22    2.54
   1  -6   5   40.51    2.40
   1   6  -5   39.72    2.09
   1   6  -5   38.22    2.01
  -1   6   5   41.45    1.99
   1  -6  -5   37.56    2.21
  -1  -6   5   36.76    2.34
  -1   6  -5   39.15    1.98
   1   6   5   39.82    2.15
  -1   6  -5   36.88    2.05
  -1  -6   5   37.83    2.17
   1   6   5   40.39    2.01
   2   6  -5    8.01    0.75
   2   6  -5    7.31    1.07
  -2   6   5    8.64    0.72
   2   6  -5    8.75    0.64
  -2   6   5    7.80    0.74
   2   6   5    9.10    0.84
   2  -6  -5    9.60    0.65
   2   6   5    8.99    0.65
  -2   6  -5    8.14    0.68
   2  -6  -5    9.28    0.83
  -2  -6   5    9.77    0.91
   2   6   5    9.04    1.11
   2  -6  -5    9.16    0.89
   3   6  -5   11.54    0.92
   3   6  -5   11.06    1.45
   3  -6   5   11.76    0.82
   3   6  -5   11.27    0.72
   3  -6   5   10.47    0.70
  -3   6   5   11.92    1.04
   3  -6   5   12.18    0.84
   3  -6  -5   13.75    0.84
   3  -6  -5   12.49    0.88
   3   6   5   14.63    1.50
  -3  -6   5   14.33    1.23
   3   6   5   12.05    0.72
   3  -6  -5   12.14    0.82
   3  -6  -5   12.41    0.71
   4   6  -5   17.87    1.29
   4   6  -5   18.37    1.96
   4   6  -5   23.97    1.81
   4  -6   5   18.75    1.17
   4  -6   5   20.25    1.18
   4   6   5   19.35    1.86
   4  -6  -5   18.84    1.18
   4  -6  -5   18.62    1.22
   4  -6  -5   19.60    1.20
   5  -6   5   11.11    0.76
   5  -6   5   11.61    0.76
   5  -6   5   11.65    0.78
   5   6  -5    8.03    1.33
   5   6  -5   10.66    0.92
   5   6   5   11.05    1.46
   5  -6  -5   11.59    0.79
   5  -6  -5   11.64    0.79
   0   7  -5    0.22    0.20
   0   7   5    0.37    0.23
   0   7  -5    0.41    0.19
   0  -7   5    0.20    0.38
   0   7   5    0.37    0.21
   1   7  -5   36.67    1.78
  -1   7   5   35.68    1.75
  -1   7   5   35.85    1.85
   1  -7   5   34.17    2.20
   1   7   5   32.32    1.77
  -1   7  -5   32.94    1.83
  -1   7  -5   32.12    1.73
   1  -7  -5   30.50    1.74
  -1  -7   5   28.04    2.07
   1   7   5   33.81    1.92
   2   7  -5   16.02    0.96
   2   7  -5   15.26    1.42
   2  -7  -5   15.37    0.95
  -2  -7   5   15.45    1.24
   2   7   5   14.24    0.94
   2   7   5   12.84    1.40
   3  -7   5   13.87    0.87
   3  -7   5   13.62    0.75
   3   7  -5   13.66    0.77
   3  -7   5   15.04    0.89
   3  -7   5   14.05    0.84
   3   7  -5   15.08    1.67
  -3   7   5   12.73    1.10
   3  -7  -5   11.47    0.85
  -3  -7   5   11.66    1.22
   3  -7  -5   12.39    0.87
   3   7   5   11.23    0.76
   3  -7  -5   11.85    0.90
   3  -7  -5   11.88    0.74
   3   7   5   11.68    1.51
   4  -7   5    4.37    0.51
   4   7  -5    3.77    0.42
   4   7  -5    4.21    1.09
   4  -7   5    4.03    0.48
   4   7   5    2.86    0.94
   4  -7  -5    4.25    0.49
   4  -7  -5    4.24    0.48
   4  -7  -5    4.70    0.52
   4  -7  -5    3.90    0.50
   4   7   5    4.04    0.40
   5  -7   5    0.60    0.26
   5  -7   5    0.51    0.27
   5  -7   5    0.46    0.29
   5  -7  -5    0.42    0.27
   5  -7  -5    0.47    0.25
   0   8   5   28.16    1.66
   0   8  -5   25.56    1.54
   0   8   5   29.43    1.54
   0   8  -5   27.61    1.52
  -1   8   5   13.31    0.86
  -1   8   5   12.47    1.10
   1   8  -5   13.91    0.90
   1   8   5   14.25    1.07
   1  -8  -5   14.11    0.87
   1   8   5   14.30    0.92
  -1   8  -5   13.74    0.85
   2   8  -5    6.05    0.53
   2   8  -5    8.25    1.14
   2  -8   5    7.02    0.60
   2   8  -5    6.21    0.63
   2   8  -5    6.33    0.58
   2   8  -5    5.66    0.53
   2   8  -5    5.88    0.49
   2  -8   5    5.65    0.55
   2  -8   5    6.07    0.59
  -2   8   5    5.98    0.54
   2  -8  -5    7.73    0.58
   2   8   5    7.59    1.11
   2  -8  -5    6.39    0.59
   2  -8  -5    7.47    0.62
   2  -8  -5    7.49    0.55
   2   8   5    6.90    0.51
   2   8   5    6.92    0.54
   2   8   5    7.11    0.63
   3  -8   5    7.82    0.67
   3   8  -5    8.32    0.57
   3   8  -5    8.68    1.33
   3   8  -5    7.68    0.55
   3  -8   5    8.07    0.67
   3  -8   5    8.45    0.55
   3  -8  -5    7.19    0.70
   3  -8  -5    7.08    0.64
   3   8   5    6.80    0.55
   3   8   5    6.90    0.56
   3  -8  -5    7.29    0.65
   3   8   5    6.50    1.11
   3  -8  -5    6.96    0.66
   3  -8  -5    7.39    0.53
   4  -8   5   14.00    0.92
   4  -8   5   14.22    0.92
   4   8  -5   13.23    0.83
   4   8  -5   14.18    1.75
   4   8  -5   13.01    0.80
  -4   8  -5   14.55    1.01
   4  -8  -5   15.28    0.93
   4  -8  -5   14.12    0.90
   4  -8  -5   13.21    0.96
   4   8   5   11.67    1.55
   4   8   5   12.89    0.81
   4   8   5   13.63    0.81
   5  -8   5    0.58    0.25
   5  -8   5   -0.17    0.26
   5  -8   5    0.47    0.23
   5   8  -5    0.24    0.21
   5  -8  -5    0.27    0.23
   5  -8  -5    0.25    0.26
   0   9   5    0.13    0.23
   0   9  -5    0.02    0.21
   0   9  -5    0.06    0.19
   0   9   5    0.17    0.25
   0   9   5    0.18    0.23
   0   9  -5    0.35    0.26
   1   9  -5   15.55    0.99
  -1   9   5   15.20    0.94
   1   9  -5   14.64    0.92
   1   9  -5   15.83    0.94
   1   9  -5   14.42    0.89
  -1   9   5   14.75    0.90
   1   9  -5   15.96    0.86
   1  -9   5   13.98    0.91
   1   9   5   14.80    0.90
   1   9   5   13.25    0.97
   1  -9  -5   14.47    0.94
   1   9   5   13.39    0.93
   1  -9  -5   14.46    0.93
   1   9   5   15.17    0.90
   1   9   5   14.84    0.86
   2   9  -5   16.00    0.90
   2   9  -5   15.76    0.88
  -2   9   5   14.63    0.91
   2  -9   5   13.76    0.97
   2   9  -5   15.24    0.95
   2  -9   5   16.58    0.93
   2   9  -5   17.33    1.66
   2   9   5   13.29    0.86
   2   9   5   13.80    1.55
   2   9   5   13.70    0.89
   2   9   5   13.45    0.95
   2  -9  -5   14.15    0.90
   2  -9  -5   13.61    0.94
   2  -9  -5   13.70    0.97
   3  -9   5    2.10    0.40
   3   9  -5    1.48    0.89
   3   9  -5    1.58    0.30
   3   9  -5    1.71    0.30
   3  -9   5    1.81    0.39
   3  -9   5    1.79    0.29
   3  -9  -5    2.55    0.29
   3   9   5    2.57    0.33
   3   9   5    2.54    0.32
   3   9   5    2.18    0.84
   3  -9  -5    2.56    0.39
   3  -9  -5    2.37    0.42
   3  -9  -5    2.42    0.38
   4  -9   5   25.29    1.41
   4   9  -5   25.31    2.14
   4   9  -5   24.59    1.31
   4  -9   5   25.17    1.39
   4   9  -5   24.74    1.33
   4   9   5   24.87    1.32
   4  -9  -5   25.90    1.40
   4   9   5   24.89    1.32
   4  -9  -5   24.69    1.46
   4   9   5   24.34    2.00
  -4   9  -5   25.99    1.45
   4  -9  -5   24.39    1.40
   5  -9   5    5.99    0.47
   5  -9   5    5.77    0.45
   5   9  -5    5.91    0.41
   5  -9   5    5.39    0.47
   5  -9  -5    6.04    0.48
   5  -9  -5    6.06    0.48
   5   9   5    6.20    0.42
   0  10  -5    4.56    0.49
   0  10  -5    5.28    0.51
   0  10   5    4.78    0.65
   0  10  -5    4.95    0.55
   0  10  -5    4.49    0.57
   0  10   5    4.77    0.48
   0  10   5    5.17    0.49
   1  10  -5   30.29    1.58
   1 -10   5   29.53    1.60
  -1  10   5   30.19    1.59
   1  10  -5   32.04    1.62
  -1  10   5   28.06    1.60
   1  10  -5   31.60    1.60
   1  10  -5   29.06    1.53
   1  10   5   27.76    1.60
  -1  10  -5   27.40    1.56
  -1  10  -5   27.63    1.66
  -1  10  -5   26.43    1.61
   1  10   5   30.38    1.57
   1 -10  -5   27.52    1.59
   1  10   5   30.32    1.58
   1  10   5   28.49    1.53
   2 -10   5    8.27    0.66
   2  10  -5    8.32    0.63
  -2  10   5    7.21    0.63
   2  10  -5    8.19    0.69
   2  10  -5    8.15    1.30
   2  10  -5    8.45    0.60
   2 -10  -5    8.01    0.69
   2  10   5    8.33    0.64
   2  10   5    8.20    1.21
   2  10   5    7.00    0.72
   2 -10  -5    7.61    0.62
   2  10   5    7.81    0.59
   3 -10   5    1.49    0.37
   3 -10   5    1.43    0.27
   3  10  -5    1.36    0.92
   3  10  -5    1.45    0.29
   3  10  -5    1.33    0.28
   3  10   5    0.98    0.77
   3 -10  -5    0.87    0.35
   3 -10  -5    0.75    0.20
   3  10   5    0.83    0.26
   3 -10  -5    0.57    0.29
   3  10   5    1.02    0.27
  -3  10  -5    0.99    0.34
   4  10  -5    1.38    0.24
   4 -10   5    0.98    0.32
   4  10  -5    1.49    0.26
   4  10   5    0.79    0.23
   4  10   5    0.65    0.22
  -4  10  -5    0.78    0.29
   4 -10  -5    1.07    0.30
   0  11   5    6.80    0.61
   0  11   5    5.02    0.53
   0  11  -5    5.02    0.51
   0  11  -5    5.95    0.58
   1  11  -5   15.30    0.98
   1 -11   5   15.30    1.00
   1  11  -5   16.13    0.97
   1  11  -5   15.19    0.90
   1  11  -5   16.72    1.00
  -1  11   5   15.76    1.01
  -1  11   5   16.61    0.99
  -1  11  -5   15.02    1.03
   1 -11  -5   14.95    0.96
  -1  11  -5   15.30    1.02
   1  11   5   15.36    0.95
   1  11   5   14.67    1.00
  -1  11  -5   14.80    0.95
   1  11   5   16.19    1.52
   1  11   5   15.77    0.96
   1  11   5   14.44    0.90
   2  11  -5    1.78    0.33
   2  11  -5    1.71    0.35
   2 -11   5    1.91    0.34
   2  11  -5    1.91    0.96
  -2  11   5    1.70    0.34
   2  11  -5    1.42    0.28
   2  11   5    1.56    0.83
   2  11   5    2.32    0.42
   2  11   5    2.13    0.31
  -2  11  -5    2.22    0.41
   2 -11  -5    1.75    0.31
   2 -11  -5    2.62    0.42
   2  11   5    1.76    0.32
   3  11  -5   14.13    1.72
   3  11  -5   15.95    0.89
   3 -11   5   15.38    0.86
   3  11  -5   15.87    0.92
   3 -11   5   16.51    1.02
   3  11   5   15.73    1.59
   3  11   5   14.52    0.89
  -3  11  -5   15.33    1.02
   3 -11  -5   15.80    0.86
   3  11   5   15.03    0.92
   4  11  -5    3.07    0.31
   4  11  -5    2.70    0.29
   4 -11   5    2.51    0.32
  -4  11  -5    2.62    0.34
   4  11   5    2.27    0.28
   4  11   5    2.08    0.27
   4 -11  -5    2.59    0.33
   0  12   5    2.52    0.37
   0  12  -5    2.24    0.34
   0  12  -5    2.45    0.39
   0  12   5    2.39    0.37
  -1  12   5   15.24    0.96
   1  12  -5   12.57    0.92
  -1  12   5   14.82    0.96
   1  12  -5   15.00    0.95
   1 -12   5   14.47    0.97
   1  12  -5   13.62    0.92
  -1  12  -5   14.76    0.99
   1  12   5   14.99    1.48
   1  12   5   16.21    0.92
   1 -12  -5   14.90    0.93
  -1  12  -5   14.14    0.97
   1  12   5   15.12    0.92
   1  12   5   16.62    0.99
  -1  12  -5   14.58    0.89
   2  12  -5    3.20    0.39
   2  12  -5    3.92    0.42
   2 -12   5    3.94    0.40
   2  12  -5    3.46    0.43
  -2  12   5    3.67    0.41
   2  12  -5    5.22    1.17
   2  12   5    3.89    0.46
  -2  12  -5    5.00    0.55
   2  12   5    3.24    0.91
   2 -12  -5    3.60    0.37
   2  12   5    3.41    0.39
   2  12   5    3.79    0.42
   3  12  -5   13.23    0.78
   3 -12   5   12.47    0.67
   3  12  -5   13.15    0.75
  -3  12  -5   12.86    0.84
   3  12   5   12.40    0.75
   3 -12  -5   12.21    0.69
   3  12   5   12.66    0.77
   0  13  -5    0.59    0.29
   0  13   5    0.61    0.26
   0  13  -5    0.20    0.23
   0  13   5    0.67    0.28
   1  13  -5   10.90    0.68
   1 -13   5   11.67    0.77
  -1  13   5   13.01    0.78
   1  13  -5   11.71    0.77
   1  13  -5   11.84    0.74
   1  13  -5   10.95    1.38
  -1  13   5   11.64    0.77
  -1  13  -5    9.76    0.74
   1  13   5    9.80    0.76
   1  13   5    9.17    0.70
   1 -13  -5   10.78    0.75
   1  13   5    9.48    0.66
  -1  13  -5   10.91    0.78
  -2  13   5   11.02    0.69
   2  13  -5    9.74    0.67
  -2  13   5    9.95    0.72
   2 -13   5    9.68    0.66
  -2  13  -5   10.19    0.75
   2  13   5   10.25    0.71
  -2  13  -5   10.97    0.73
   2  13   5   10.22    0.68
   2 -13  -5   10.50    0.64
   3  13  -5    3.75    0.38
   3  13   5    3.50    0.36
  -3  13  -5    3.50    0.37
   0  14   5    2.04    0.29
   0  14   5    2.69    0.34
   0  14  -5    2.28    0.33
   0  14  -5    1.99    0.30
  -1  14   5    2.28    0.30
  -1  14   5    1.95    0.30
   1 -14   5    1.96    0.30
  -1  14  -5    1.49    0.27
   1  14   5    1.69    0.30
  -1  14  -5    1.56    0.32
   1 -14  -5    2.09    0.31
   2 -14   5    4.01    0.34
  -2  14   5    3.81    0.38
   2  14  -5    4.10    0.42
   2 -14  -5    4.27    0.34
   2  14   5    3.92    0.37
  -2  14  -5    4.35    0.38
  -2  14  -5    4.41    0.46
   0   0  -6   33.44    1.80
   0   0  -6   34.65    1.81
   0   0  -6   39.22    1.82
   1   0   6   40.14    2.12
   1   0  -6   41.54    2.12
  -1   0  -6   44.41    2.10
  -1   0  -6   40.70    2.05
   1   0   6   42.45    2.19
  -2   0  -6   39.49    1.98
   2   0   6   38.41    2.13
   2   0  -6   39.21    2.03
   3   0   6    0.10    0.59
   3   0  -6   -0.09    0.30
   3   0   6    0.01    0.31
  -3   0  -6    0.11    0.36
   3   0  -6   -0.06    0.24
   4   0   6    0.41    0.27
   4   0   6    0.06    0.80
   4   0  -6    0.85    0.30
   4   0   6    0.80    0.45
   4   0  -6    0.78    0.25
   4   0   6    0.94    0.31
   4   0  -6    0.92    0.32
   4   0  -6    0.68    0.42
   4   0   6    0.61    0.26
   5   0   6   80.96    4.06
   5   0  -6   83.79    4.05
   5   0   6   78.33    4.72
   5   0   6   83.54    4.09
   5   0  -6   80.64    4.21
   5   0  -6   79.30    4.06
   5   0  -6   82.15    4.16
   5   0   6   82.38    4.04
   6   0  -6    1.73    0.50
   6   0  -6    1.97    0.28
   6   0  -6    1.49    0.30
   6   0   6    2.10    0.32
   0   1  -6   25.70    1.26
   0  -1  -6   22.26    1.24
   0   1  -6   24.18    1.24
   1   1  -6   64.36    3.08
  -1  -1  -6   66.94    3.07
   1  -1   6   65.88    3.22
   1   1   6   57.10    3.10
  -1   1  -6   62.62    3.06
  -1   1  -6   59.73    3.13
   1  -1  -6   59.55    3.10
   2  -1   6   98.75    5.03
  -2  -1  -6   91.73    4.81
   2   1  -6  103.88    4.87
  -2   1   6  100.30    4.94
   2  -1  -6   95.27    4.87
  -2   1  -6  101.61    4.98
  -2   1  -6  102.68    4.84
   3  -1   6   16.96    1.11
   3  -1   6   20.14    1.51
   3   1  -6   15.96    1.42
   3   1  -6   17.50    1.10
  -3   1   6   17.65    1.22
   3   1  -6   17.12    1.09
   3  -1   6   18.35    1.41
   3  -1  -6   16.23    1.06
   3   1   6   16.99    1.08
   3  -1  -6   16.43    1.02
   3   1   6   17.81    1.43
   3  -1  -6   18.74    1.13
   4  -1   6   21.14    1.95
  -4  -1  -6   18.68    1.56
   4  -1   6   20.16    1.22
   4   1  -6   21.04    1.21
   4   1  -6   19.49    1.85
   4   1  -6   21.65    1.24
   4  -1   6   22.36    1.40
   4   1  -6   22.56    1.39
   4  -1   6   20.86    1.24
   4  -1   6   18.05    1.49
   4  -1   6   20.31    1.20
   4  -1  -6   25.29    1.40
   4   1   6   22.04    1.22
   4   1   6   23.52    1.39
   4   1   6   23.74    1.25
   4  -1  -6   22.14    1.21
   4   1   6   23.74    1.94
   4  -1  -6   23.58    1.25
   4   1   6   23.14    1.25
   4  -1  -6   23.15    1.33
   5  -1   6    6.60    0.59
   5   1  -6    6.90    0.57
   5   1  -6    6.06    0.74
   5   1  -6    5.60    0.54
   5  -1   6    6.57    0.64
   5  -1   6    5.05    0.87
   5  -1   6    5.80    0.52
   5  -1  -6    6.17    0.70
   5   1   6    6.08    1.20
   5   1   6    5.39    0.52
   5  -1  -6    6.02    0.72
   5   1   6    5.61    0.63
   5  -1  -6    5.75    0.55
   5  -1  -6    5.94    0.55
   6   1  -6   10.62    0.69
   6   1  -6   11.58    0.72
   6  -1   6   11.72    0.72
   6   1  -6   10.54    0.94
   6  -1  -6   10.37    0.70
   6   1   6   10.52    0.72
   6  -1  -6   10.87    0.69
   0   2  -6   54.56    2.66
   0   2  -6   53.41    2.67
   1   2  -6  138.16    6.67
   1   2  -6  140.46    6.66
   1  -2   6  146.42    6.86
   1   2   6  136.06    6.62
   1   2   6  125.16    6.71
  -1   2  -6  140.96    6.67
   1  -2  -6  138.86    6.68
  -2   2   6   46.76    2.58
   2  -2   6   46.86    2.75
   2   2  -6   46.19    2.53
   2  -2  -6   52.81    2.55
  -2   2  -6   54.56    2.52
   2   2   6   49.26    2.43
   3  -2   6    4.80    0.54
  -3   2   6    5.93    0.73
   3   2  -6    3.79    0.76
   3   2  -6    5.93    0.61
   3   2  -6    6.17    0.58
   3  -2   6    6.03    0.95
   3  -2   6    5.62    0.83
   3   2   6    6.41    0.90
   3  -2  -6    6.45    0.56
   3   2   6    5.87    0.62
   3  -2  -6    6.14    0.58
   4  -2   6   10.53    0.75
   4  -2   6   10.74    0.74
   4   2  -6   11.02    0.76
   4   2  -6   12.11    0.99
   4  -2   6   10.94    0.79
   4  -2   6   10.69    0.96
  -4  -2  -6    9.77    1.11
   4  -2   6   11.60    0.83
  -4   2   6   10.64    1.07
   4   2  -6    9.59    0.75
   4   2  -6   12.67    1.49
   4  -2  -6   11.05    0.74
   4   2   6   13.20    1.50
   4  -2  -6   10.95    0.77
   4   2   6   11.96    0.93
   4  -2  -6   13.37    0.80
   4   2   6   12.53    0.80
   4   2   6   12.47    0.80
   4   2   6   13.53    0.78
   4  -2  -6   12.39    0.92
   5   2  -6    8.09    0.88
   5   2  -6    9.75    0.73
   5  -2   6    9.30    0.72
   5   2  -6    8.49    0.73
   5  -2   6    9.64    0.79
   5  -2  -6   10.08    0.75
   5   2   6   11.21    0.76
   5  -2  -6   11.07    0.95
   5   2   6   10.86    0.79
   5  -2  -6   10.50    0.71
   5   2   6   10.13    0.90
   5   2   6   11.65    1.49
   6  -2   6    3.35    0.54
   6   2  -6    3.18    0.33
   6   2  -6    3.51    0.37
   6  -2   6    2.82    0.35
   6  -2  -6    2.97    0.54
   6  -2  -6    3.48    0.33
   6   2   6    3.20    0.38
   6  -2  -6    2.96    0.34
   0   3  -6   81.48    3.87
   0   3  -6   78.94    3.90
   0   3  -6   78.45    3.88
   1   3  -6   44.89    2.28
   1  -3   6   45.25    2.54
   1   3  -6   44.13    2.26
  -1   3   6   43.43    2.23
   1   3  -6   44.51    2.30
  -1   3  -6   42.75    2.21
   1  -3  -6   47.83    2.31
   1   3   6   47.08    2.25
  -1   3  -6   47.36    2.30
   1   3   6   46.03    2.37
   2  -3   6   59.83    3.30
  -2   3   6   57.70    3.08
   2   3  -6   61.83    3.04
  -2   3  -6   59.96    3.02
   2  -3  -6   58.71    3.05
   2   3   6   61.37    3.13
   2   3   6   58.74    2.93
  -3   3   6   13.87    0.94
   3   3  -6   13.07    1.30
   3   3  -6   15.41    1.00
   3   3  -6   14.56    0.99
   3  -3   6   15.25    1.32
  -3   3   6   15.61    1.12
   3  -3  -6   13.37    0.90
   3   3   6   11.91    1.25
   3  -3  -6   11.82    0.90
   4   3  -6   16.44    0.98
   4   3  -6   16.70    1.75
   4  -3   6   15.84    0.96
   4   3  -6   18.47    1.21
   4  -3   6   17.98    1.03
   4   3  -6   17.17    0.98
  -4   3   6   16.76    1.33
   4  -3  -6   15.40    0.99
   4  -3  -6   16.12    0.96
   4   3   6   16.26    0.99
   4   3   6   16.00    1.00
   4   3   6   16.85    1.02
   4  -3  -6   15.34    1.10
   4   3   6   17.37    1.76
   4  -3  -6   14.75    0.98
   4  -3  -6   15.13    1.04
   5   3  -6   20.25    1.13
   5  -3   6   19.13    1.07
   5   3  -6   19.24    1.13
   5   3  -6   20.26    1.34
   5  -3   6   20.08    1.12
   5  -3   6   20.11    1.17
   5   3   6   18.82    1.91
   5  -3  -6   18.43    1.09
   5  -3  -6   18.36    1.27
   5  -3  -6   18.31    1.12
   5  -3  -6   17.28    1.09
   5   3   6   19.15    1.17
   6   3  -6    8.90    0.59
   6   3  -6    7.14    0.59
   6  -3   6    7.59    0.59
   6  -3   6    8.25    0.59
   6   3   6   10.22    0.64
   6  -3  -6    9.37    0.59
   6  -3  -6    9.69    0.63
   0   4  -6   42.17    2.14
   0  -4   6   41.97    2.43
   0   4  -6   41.73    2.14
   0   4   6   42.95    2.11
   0   4  -6   42.08    2.11
   1   4  -6  110.25    5.39
   1   4  -6  114.79    5.43
  -1   4   6  109.68    5.35
   1  -4   6  115.55    5.71
   1   4  -6  108.55    5.37
   1   4   6  107.37    5.49
   1  -4  -6  107.73    5.49
   1   4   6  110.19    5.36
  -1   4  -6  111.08    5.35
  -1   4  -6  109.68    5.42
   1  -4  -6  114.11    5.43
   2  -4   6   57.20    3.17
   2   4  -6   54.50    2.85
  -2   4   6   54.21    2.89
   2   4  -6   52.65    2.76
   2   4  -6   53.01    3.06
  -2   4  -6   57.70    2.84
   2  -4  -6   52.55    2.77
   2   4   6   60.34    2.96
   2   4   6   48.60    3.00
   2  -4  -6   58.53    2.88
   2   4   6   57.16    2.75
  -3   4   6    5.68    0.62
  -3   4   6    6.96    0.77
   3   4  -6    5.94    0.65
   3   4  -6    6.73    0.75
   3   4  -6    6.84    0.63
   3   4  -6    5.77    0.93
  -3   4  -6    4.91    0.56
   3   4   6    4.38    0.55
   3   4   6    5.23    0.91
   3  -4  -6    5.23    0.57
   4  -4   6   18.51    1.19
   4  -4   6   21.48    1.19
   4   4  -6   23.38    1.44
   4   4  -6   22.48    1.39
   4   4  -6   21.02    1.18
   4   4  -6   24.36    1.97
   4   4   6   21.53    1.20
   4  -4  -6   19.13    1.38
   4  -4  -6   20.43    1.27
   4  -4  -6   20.39    1.20
   4   4   6   21.56    1.23
   4   4   6   20.21    1.89
   4   4   6   19.28    1.25
   4  -4  -6   21.33    1.20
   4  -4  -6   19.79    1.21
   5   4  -6   12.12    0.80
   5   4  -6   13.14    0.82
   5   4  -6   12.77    1.02
   5  -4   6   11.98    0.85
   5  -4   6   11.63    0.78
   5  -4   6   11.33    0.80
   5  -4   6   11.79    0.83
   5  -4  -6   12.63    0.82
   5   4   6   12.57    0.87
   5  -4  -6   13.09    0.83
   5   4   6   11.16    1.60
   5  -4  -6   13.17    0.85
   5  -4  -6   12.16    1.24
   6  -4   6    1.34    0.25
   6  -4   6    1.16    0.26
   6   4  -6    1.14    0.23
   6  -4  -6    0.85    0.27
   6  -4  -6    1.09    0.23
   0   5  -6    5.98    0.50
   0   5  -6    6.20    0.48
   0   5  -6    5.94    0.45
   0  -5   6    6.32    0.83
   0  -5   6    5.62    0.55
   0   5   6    6.15    0.48
   1   5  -6    5.40    0.42
  -1   5   6    5.52    0.43
   1   5  -6    5.95    0.50
   1   5  -6    5.28    0.42
   1  -5   6    5.52    0.81
   1   5   6    4.24    0.43
   1  -5  -6    3.86    0.49
   1  -5  -6    3.97    0.46
  -1   5  -6    3.59    0.43
   1   5   6    4.04    0.56
  -1   5  -6    3.77    0.36
   2   5  -6   70.16    3.35
   2  -5   6   69.89    3.81
   2   5  -6   60.63    3.63
   2   5  -6   72.14    3.45
  -2   5   6   68.47    3.48
   2  -5  -6   66.11    3.34
   2   5   6   64.04    3.32
   2  -5  -6   61.77    3.57
  -2   5  -6   62.72    3.40
   2   5   6   66.36    3.66
   2  -5  -6   68.00    3.43
   2   5   6   73.17    3.55
   3   5  -6    5.86    1.04
  -3   5   6    5.52    0.76
   3   5  -6    5.84    0.61
   3   5   6    5.60    0.96
   3   5   6    6.13    0.56
   3  -5  -6    5.67    0.59
   4  -5   6   48.83    2.40
   4   5  -6   41.27    2.36
   4   5  -6   47.14    2.53
   4  -5   6   44.94    2.40
   4   5  -6   47.24    2.68
   4   5  -6   46.13    3.10
   4   5   6   47.37    3.05
   4  -5  -6   46.37    2.42
   4   5   6   48.40    2.42
   4  -5  -6   45.79    2.41
   4  -5  -6   45.25    2.38
   4  -5  -6   48.91    2.48
   5   5  -6    4.73    0.94
   5   5  -6    5.26    0.44
   5  -5   6    4.96    0.50
   5  -5   6    4.75    0.53
   5  -5   6    5.42    0.48
   5   5  -6    4.62    0.61
   5  -5  -6    3.66    0.44
   5   5   6    4.97    1.08
   5  -5  -6    3.70    0.41
   5  -5  -6    3.81    0.46
   5  -5  -6    3.68    0.43
   6  -5   6    4.80    0.39
   6  -5   6    4.24    0.42
   6  -5  -6    4.70    0.41
   0   6   6   45.33    2.25
   0  -6   6   43.93    2.63
   0   6  -6   42.72    2.27
   0   6  -6   44.31    2.24
  -1   6   6   19.42    1.05
   1   6  -6   20.19    1.17
   1   6  -6   18.45    1.07
   1  -6   6   18.59    1.46
  -1   6  -6   18.25    1.12
   1  -6  -6   16.64    1.05
  -1  -6   6   17.47    1.23
   1   6   6   20.27    1.25
  -1   6  -6   18.62    1.03
   1   6   6   19.36    1.07
   2   6  -6    4.26    0.48
   2   6  -6    5.02    0.87
  -2   6   6    3.94    0.53
  -2   6   6    3.83    0.59
   2   6  -6    3.89    0.52
  -2   6  -6    4.06    0.51
   2   6   6    5.56    0.72
   2  -6  -6    4.04    0.62
   2   6   6    5.21    0.49
   2  -6  -6    5.19    0.50
   2   6   6    6.47    0.91
   2  -6  -6    4.52    0.54
   3   6  -6   17.89    1.06
   3   6  -6   19.06    1.80
   3  -6   6   18.66    1.05
   3   6  -6   17.84    1.24
   3  -6   6   18.62    1.16
  -3   6   6   19.59    1.41
   3  -6   6   17.50    1.13
   3  -6   6   20.03    1.16
   3  -6  -6   20.03    1.05
   3  -6  -6   21.27    1.22
   3   6   6   19.57    1.07
   3  -6  -6   20.50    1.17
  -3  -6   6   21.62    1.55
   3  -6  -6   22.36    1.19
   3   6   6   21.99    1.77
   4   6  -6   13.08    1.05
   4   6  -6   13.58    1.72
   4  -6   6   13.05    0.90
   4  -6   6   13.33    0.93
   4  -6   6   12.87    0.93
   4  -6  -6   15.95    0.97
   4  -6  -6   13.88    0.88
   4  -6  -6   14.80    0.94
   4  -6  -6   16.32    1.01
   4   6   6   14.75    1.63
   5  -6   6    6.96    0.59
   5  -6   6    6.38    0.61
   5  -6   6    6.68    0.56
   5   6  -6    5.44    0.66
   5  -6  -6    6.93    0.60
   5  -6  -6    7.48    0.62
   5   6   6    6.82    0.82
   5   6   6    6.55    1.12
   0   7   6   29.33    1.70
   0   7  -6   31.35    1.72
   0   7  -6   33.15    1.69
   0  -7   6   29.61    2.07
   0   7   6   34.54    1.70
   1  -7   6    3.46    0.77
  -1   7   6    3.77    0.41
  -1   7   6    2.22    0.39
   1   7  -6    2.51    0.35
   1   7   6    3.57    0.55
   1  -7  -6    3.18    0.37
  -1   7  -6    3.65    0.45
  -1   7  -6    3.29    0.35
   1   7   6    3.30    0.40
  -1  -7   6    2.71    0.69
   2   7  -6    7.19    1.05
   2   7  -6    8.28    0.70
   2   7  -6    8.09    0.68
   2  -7  -6    9.88    0.70
   2   7   6   10.23    0.94
   2   7   6    9.96    1.22
  -2  -7   6    9.98    0.99
   2   7   6    9.16    0.71
  -3   7   6    7.62    1.03
   3   7  -6    8.56    0.80
   3  -7   6    8.89    0.70
   3  -7   6    8.21    0.57
   3   7  -6    8.32    0.58
   3  -7   6    9.10    0.70
   3   7  -6   11.16    1.47
   3   7   6    6.23    1.11
   3  -7  -6    8.00    0.72
  -3  -7   6    7.59    1.22
   3   7   6    7.92    0.58
   3  -7  -6    8.88    0.68
   3  -7  -6    7.48    0.68
   3  -7  -6    7.18    0.55
   4   7  -6    1.86    0.51
   4  -7   6    2.32    0.39
   4  -7   6    2.47    0.41
   4   7  -6    1.75    0.30
   4   7  -6    2.85    1.04
   4  -7  -6    1.43    0.35
   4   7   6    1.44    0.28
   4   7   6    1.81    0.89
   4  -7  -6    2.18    0.41
   4  -7  -6    1.84    0.40
   5  -7   6    1.18    0.31
   5  -7   6    1.45    0.29
   5  -7   6    1.38    0.29
   5  -7  -6    0.48    0.26
   5  -7  -6    0.50    0.27
   0   8  -6    9.27    0.74
   0   8  -6   10.63    0.72
   0   8   6   10.80    0.75
  -1   8   6   37.32    2.08
   1   8  -6   39.73    2.11
   1   8  -6   38.76    2.06
  -1   8   6   38.59    2.08
   1   8   6   40.94    2.30
  -1   8  -6   41.04    2.09
   1  -8  -6   41.54    2.10
   1   8   6   39.64    2.11
   2   8  -6    9.99    0.76
   2   8  -6    9.37    0.61
   2   8  -6    8.82    0.63
   2  -8   6    8.61    0.72
  -2   8   6    8.94    0.66
   2   8  -6    8.86    0.70
   2   8  -6    9.63    0.65
   2  -8   6   10.72    0.68
   2  -8   6    8.43    0.70
   2   8  -6    9.06    1.24
   2   8   6    9.24    0.65
   2   8   6    8.59    0.72
   2   8   6    8.40    0.61
   2  -8  -6    8.56    0.72
   2   8   6    8.98    1.26
   2  -8  -6    8.42    0.67
   2  -8  -6    9.87    0.75
   2  -8  -6    8.70    0.65
   3  -8   6    6.66    0.52
   3   8  -6    6.73    0.53
   3   8  -6    6.87    1.23
   3  -8   6    6.39    0.63
   3  -8   6    6.46    0.64
   3   8  -6    6.19    0.50
   3  -8  -6    5.62    0.59
   3  -8  -6    6.54    0.62
   3   8   6    5.34    0.50
   3  -8  -6    5.42    0.47
   3   8   6    6.09    0.52
  -3   8  -6    6.33    0.66
   3  -8  -6    5.52    0.60
   3   8   6    6.33    1.10
   4   8  -6    2.12    0.30
   4  -8   6    1.81    0.39
   4  -8   6    2.18    0.41
   4   8  -6    2.09    0.31
   4   8  -6    1.91    0.96
   4  -8  -6    1.79    0.39
   4  -8  -6    2.38    0.39
   4   8   6    1.57    0.28
   4  -8  -6    2.37    0.37
   4   8   6    1.82    0.29
   4   8   6    1.67    0.85
   5  -8   6    2.36    0.32
   5  -8   6    2.74    0.34
   5   8  -6    2.16    0.26
   5  -8   6    2.62    0.31
   5  -8  -6    1.95    0.32
   5  -8  -6    1.82    0.31
   5   8   6    1.97    0.26
   0   9  -6   -0.04    0.25
   0   9  -6   -0.01    0.20
   0   9   6    0.27    0.24
   0   9  -6   -0.01    0.25
   0   9   6    0.05    0.27
   0   9   6   -0.15    0.22
   0   9  -6   -0.04    0.21
   1   9  -6    8.04    0.63
  -1   9   6    7.62    0.64
   1  -9   6    7.42    0.64
   1   9  -6    8.41    0.60
  -1   9   6    7.01    0.67
   1   9  -6    8.73    0.57
  -1   9   6    7.85    0.62
   1   9  -6    8.98    0.64
   1   9  -6    8.08    0.67
   1   9   6    7.57    0.56
  -1   9  -6    7.19    0.67
   1   9   6    7.22    0.84
   1   9   6    8.51    0.61
   1   9   6    7.09    0.69
   1   9   6    7.56    0.61
   1   9   6    6.88    0.67
   1  -9  -6    7.01    0.63
   1  -9  -6    7.70    0.62
   2   9  -6   13.16    0.81
   2   9  -6   13.02    0.78
   2   9  -6   12.02    1.50
   2  -9   6   11.73    0.88
  -2   9   6   12.20    0.82
   2  -9   6   13.45    0.84
   2   9  -6   12.54    0.86
   2  -9  -6   12.53    0.89
   2  -9  -6   12.24    0.93
   2   9   6   11.74    1.42
   2   9   6   12.41    0.77
   2   9   6   12.32    0.80
   2  -9  -6   11.31    0.87
   2  -9  -6   12.40    0.80
   3   9  -6   25.51    2.21
   3   9  -6   23.70    1.37
   3  -9   6   24.13    1.47
   3  -9   6   24.63    1.45
   3  -9   6   24.75    1.37
   3   9  -6   25.09    1.40
   3  -9  -6   27.55    1.52
   3  -9  -6   25.08    1.45
   3   9   6   26.77    1.40
   3  -9  -6   26.81    1.36
   3  -9  -6   26.26    1.48
   3   9   6   26.61    1.39
   3   9   6   25.18    2.06
  -3   9  -6   28.50    1.55
   4   9  -6    7.12    0.51
   4  -9   6    7.01    0.62
   4   9  -6    6.87    1.18
   4  -9   6    6.39    0.62
   4   9  -6    6.25    0.53
   4   9   6    5.97    1.06
   4  -9  -6    7.20    0.59
   4  -9  -6    5.98    0.66
   4   9   6    7.51    0.52
   4   9   6    7.01    0.52
  -4   9  -6    6.83    0.61
   4  -9  -6    6.45    0.62
   5  -9   6    1.60    0.25
   5  -9   6    1.72    0.27
   5   9  -6    1.16    0.21
   5  -9   6    1.53    0.24
   5  -9  -6    1.44    0.27
   5  -9  -6    1.12    0.25
   5   9   6    1.21    0.21
   0  10  -6    2.39    0.38
   0  10  -6    2.62    0.40
   0  10   6    2.34    0.36
   0  10   6    2.75    0.39
   0  10  -6    2.10    0.34
   1  10  -6   28.25    1.42
  -1  10   6   25.98    1.39
   1  10  -6   27.27    1.34
   1  10  -6   27.38    1.41
   1 -10   6   24.76    1.41
  -1  10   6   26.49    1.40
   1  10  -6   26.65    1.38
   1 -10  -6   22.16    1.38
   1  10   6   23.46    1.33
   1  10   6   23.99    1.37
  -1  10  -6   20.76    1.40
   1  10   6   23.25    1.41
   1  10   6   22.92    1.37
  -1  10  -6   22.52    1.45
   2  10  -6    0.01    0.27
   2 -10   6    0.57    0.28
   2  10  -6    0.07    0.24
   2  10  -6   -0.27    0.81
   2  10  -6    0.16    0.23
  -2  10   6    0.33    0.24
   2  10   6    0.51    0.76
   2 -10  -6    0.33    0.22
   2  10   6    0.27    0.26
  -2  10  -6    0.19    0.28
   2 -10  -6    0.31    0.28
   2  10   6    0.08    0.23
   2  10   6    0.07    0.32
   3 -10   6   13.67    0.85
   3 -10   6   13.10    0.96
   3  10  -6   12.81    1.69
   3  10  -6   14.43    0.88
   3  10  -6   14.62    0.91
  -3  10  -6   16.34    1.03
   3 -10  -6   15.09    0.84
   3  10   6   15.26    1.58
   3 -10  -6   15.16    0.96
   3  10   6   14.96    0.89
   3 -10  -6   15.14    1.02
   3  10   6   15.46    0.91
   4  10  -6   -0.14    0.19
   4  10  -6   -0.08    0.22
   4 -10   6   -0.10    0.26
   4 -10  -6   -0.22    0.24
   4  10   6    0.24    0.19
  -4  10  -6    0.25    0.25
   4  10   6    0.12    0.21
   0  11  -6   22.03    1.35
   0  11  -6   23.00    1.30
   0  11   6   23.66    1.34
   0  11   6   24.82    1.34
   0  11  -6   22.06    1.36
  -1  11   6   -0.09    0.25
   1  11  -6    0.44    0.30
   1  11  -6    0.10    0.25
  -1  11   6   -0.12    0.25
   1  11  -6   -0.19    0.22
   1  11  -6    0.48    0.24
   1 -11   6    0.43    0.30
   1  11   6    0.64    0.69
   1  11   6    0.22    0.29
   1  11   6    0.31    0.26
   1  11   6    0.23    0.20
  -1  11  -6    0.47    0.28
   1  11   6    0.22    0.23
  -1  11  -6    0.21    0.27
   1 -11  -6    0.17    0.23
   2  11  -6    5.05    0.53
   2 -11   6    5.23    0.54
   2  11  -6    5.76    1.19
   2  11  -6    5.52    0.49
  -2  11   6    5.83    0.57
   2  11  -6    5.28    0.54
   2 -11  -6    6.71    0.63
   2  11   6    5.47    0.54
   2  11   6    6.42    1.09
   2  11   6    5.20    0.56
   2 -11  -6    5.08    0.50
   2  11   6    5.58    0.50
  -2  11  -6    5.71    0.61
   3  11  -6    0.95    0.27
   3  11  -6    1.01    0.25
   3  11  -6    0.71    0.87
   3 -11   6    1.25    0.21
   3 -11  -6    1.38    0.21
   3 -11  -6    1.44    0.36
   3  11   6    1.51    0.29
  -3  11  -6    1.59    0.35
   3  11   6    1.30    0.26
   3  11   6    1.16    0.78
   4  11  -6    1.14    0.25
   4  11  -6    1.48    0.22
   4 -11   6    1.39    0.26
   4  11   6    1.02    0.21
   4  11   6    1.16    0.22
  -4  11  -6    1.39    0.27
   4 -11  -6    1.44    0.29
   0  12  -6   15.35    0.95
   0  12   6   14.97    0.96
   0  12   6   15.37    0.98
   0  12  -6   15.49    0.99
   1 -12   6    6.22    0.63
   1  12  -6    6.65    0.59
  -1  12   6    7.01    0.62
   1  12  -6    6.70    0.60
  -1  12   6    7.22    0.61
   1  12  -6    5.84    0.59
  -1  12  -6    7.94    0.68
   1 -12  -6    5.94    0.57
   1  12   6    6.08    0.54
  -1  12  -6    5.37    0.58
   1  12   6    6.15    0.62
   1  12   6    6.25    0.56
  -2  12   6    1.89    0.33
   2  12  -6    1.22    0.86
   2  12  -6    2.03    0.29
   2  12  -6    1.67    0.33
   2 -12   6    1.43    0.31
   2  12   6    1.94    0.32
   2  12   6    1.55    0.35
  -2  12  -6    2.01    0.37
   2 -12  -6    2.16    0.29
   2  12   6    1.25    0.75
   2  12   6    2.05    0.28
   3  12  -6    2.74    0.33
   3  12  -6    3.28    0.36
   3  12   6    2.38    0.31
  -3  12  -6    3.20    0.40
   3  12   6    2.70    0.31
   0  13   6    9.25    0.69
   0  13  -6    9.11    0.68
   0  13  -6    8.84    0.69
   0  13   6    8.86    0.66
   1  13  -6    6.25    0.51
  -1  13   6    6.37    0.60
  -1  13   6    6.98    0.59
   1 -13   6    6.82    0.60
   1  13  -6    7.78    0.61
   1  13  -6    6.40    0.70
   1  13   6    6.76    0.60
   1 -13  -6    6.31    0.57
  -1  13  -6    6.40    0.63
  -1  13  -6    6.78    0.56
   1  13   6    6.48    0.54
  -2  13   6   -0.09    0.21
   2 -13   6    0.22    0.21
  -2  13   6    0.36    0.23
   2  13  -6   -0.03    0.22
   2  13   6    0.69    0.26
  -2  13  -6    0.54    0.23
  -2  13  -6    0.18    0.28
   2 -13  -6    0.29    0.17
   2  13   6    0.37    0.22
   3  13  -6    1.21    0.24
  -3  13  -6    1.61    0.27
   3  13   6    1.21    0.22
   0  14   6    0.49    0.22
   0  14   6    0.59    0.25
   0  14  -6    0.30    0.25
  -1  14   6   11.89    0.74
  -1  14   6   12.43    0.74
   1 -14   6   11.54    0.73
  -1  14  -6   11.09    0.76
   1 -14  -6   11.72    0.73
  -1  14  -6   10.47    0.72
   1  14   6   11.61    0.74
   2 -14   6    2.55    0.26
   2 -14  -6    2.49    0.24
   0   0  -7    0.03    0.20
   0   0  -7   -0.08    0.16
   0   0  -7   -0.06    0.17
   1   0   7    0.00    0.23
  -1   0  -7   -0.03    0.14
   1   0  -7    0.14    0.22
  -1   0  -7    0.01    0.21
   1   0   7   -0.02    0.32
   2   0   7   17.59    1.17
   2   0  -7   18.57    1.08
  -2   0  -7   17.75    1.02
  -2   0  -7   18.42    1.18
   3   0  -7   93.83    4.69
   3   0   7   90.24    4.65
   3   0  -7   94.08    4.67
  -3   0  -7  101.73    4.90
   3   0   7   89.30    4.95
   4   0   7    0.70    0.81
   4   0  -7   -0.04    0.22
   4   0  -7    0.62    0.40
   4   0   7    0.54    0.28
   4   0   7    0.26    0.41
   4   0   7    0.83    0.30
   4   0   7    0.71    0.46
   4   0  -7    0.68    0.36
   4   0   7    0.74    0.28
   4   0  -7    0.54    0.28
   5   0  -7    6.24    0.74
   5   0  -7    5.67    0.51
   5   0   7    4.49    0.75
   5   0  -7    6.05    0.68
   5   0   7    5.54    0.62
   5   0  -7    5.32    0.52
   6   0  -7    0.17    0.21
   6   0  -7   -0.26    0.21
   6   0   7   -0.02    0.26
   0   1  -7   16.74    0.91
   0  -1  -7   16.05    0.93
   0   1  -7   17.50    0.95
   1   1  -7  114.74    5.43
   1  -1   7  116.46    5.57
  -1  -1  -7  111.79    5.38
  -1  -1  -7  116.73    5.41
   1   1   7  101.37    5.44
  -1   1  -7  107.83    5.35
   1   1   7  105.41    5.41
  -1   1  -7  117.13    5.41
  -1   1  -7  112.84    5.48
   1  -1  -7  111.00    5.45
   2  -1   7   35.85    2.04
  -2  -1  -7   32.21    1.79
   2   1  -7   36.95    1.86
  -2   1  -7   33.96    1.81
   2  -1  -7   33.07    1.85
  -2   1  -7   36.63    1.97
   3   1  -7   27.63    1.48
   3  -1   7   27.40    1.47
   3  -1   7   25.48    1.80
   3   1  -7   25.61    1.46
   3  -1  -7   23.36    1.38
   3  -1  -7   22.75    1.41
   3   1   7   25.37    1.80
   3   1   7   23.69    1.43
   3  -1  -7   25.27    1.45
  -4  -1  -7    0.68    0.51
   4   1  -7    1.13    0.32
   4  -1   7    0.78    0.29
   4   1  -7    1.35    0.47
   4  -1   7    1.02    0.88
   4   1  -7    1.49    0.40
   4  -1   7    1.07    0.29
   4   1  -7    1.40    0.28
   4  -1   7    1.53    0.33
   4   1   7    1.07    0.31
   4  -1  -7    1.67    0.42
   4   1   7    1.50    0.81
   4  -1  -7    1.65    0.54
   4   1   7    0.85    0.29
   4   1   7    0.74    0.43
   4   1   7    1.17    0.31
   4  -1  -7    1.06    0.31
   4  -1  -7    1.12    0.26
   5   1  -7   20.49    1.33
   5   1  -7   21.21    1.19
   5  -1   7   22.10    1.24
   5   1  -7   19.91    1.40
   5   1  -7   21.86    1.22
   5   1   7   19.85    1.23
   5   1   7   18.78    1.96
   5  -1  -7   19.49    1.34
   5  -1  -7   19.33    1.38
   5  -1  -7   21.12    1.21
   5  -1  -7   18.70    1.16
   6   1  -7    3.42    0.35
   6   1  -7    3.36    0.36
   6  -1   7    3.86    0.42
   6   1   7    3.07    0.37
   6  -1  -7    3.78    0.37
   6  -1  -7    3.58    0.35
   0  -2  -7   44.32    2.23
   0   2  -7   44.32    2.21
   0   2  -7   44.08    2.23
   1   2  -7   58.28    2.89
   1   2  -7   58.19    2.90
   1  -2   7   62.58    3.13
   1   2   7   59.05    2.85
  -1   2  -7   58.78    2.90
   1   2   7   52.99    2.94
  -1   2  -7   54.40    2.81
   1  -2  -7   59.97    2.93
   2   2  -7    9.94    0.73
  -2   2   7    9.00    0.80
   2  -2   7   10.07    0.96
   2   2   7   10.16    0.61
   2  -2  -7    9.44    0.75
  -2   2  -7   10.97    0.70
   2   2   7   10.86    0.85
   3  -2   7   42.23    2.57
   3   2  -7   42.49    2.14
   3  -2   7   39.49    2.45
   3   2  -7   41.35    2.17
  -3   2   7   43.81    2.32
   3   2   7   38.22    2.44
   3  -2  -7   35.21    2.07
   3  -2  -7   37.95    2.08
   3   2   7   37.43    2.14
   4  -2   7    2.98    0.37
   4   2  -7    3.75    0.43
   4  -2   7    3.09    0.38
   4   2  -7    4.01    0.59
   4   2  -7    3.57    0.40
   4   2  -7    3.50    0.58
   4  -2   7    3.17    0.42
  -4  -2  -7    3.07    0.72
   4  -2   7    3.42    0.37
   4  -2  -7    3.94    0.39
   4   2   7    3.48    0.41
   4  -2  -7    3.36    0.54
   4  -2  -7    3.76    0.41
   4  -2  -7    4.25    0.44
   4   2   7    4.40    0.45
   4   2   7    3.02    0.53
   4   2   7    3.87    0.44
   4   2   7    3.56    0.95
   5   2  -7    1.08    0.32
   5  -2   7    1.32    0.35
   5   2  -7    1.10    0.50
   5   2  -7    1.27    0.32
   5  -2  -7    0.89    0.50
   5  -2  -7    0.96    0.28
   5   2   7    0.61    0.88
   5  -2  -7    0.68    0.29
   5   2   7    1.05    0.37
   6   2  -7    1.63    0.29
   6  -2   7    1.63    0.29
   6   2  -7    1.53    0.25
   6  -2   7    1.69    0.44
   6  -2  -7    1.32    0.26
   6  -2  -7    1.80    0.26
   6   2   7    1.11    0.29
   0   3  -7   17.10    1.00
   0   3  -7   17.97    0.99
   0   3   7   18.84    0.97
   1   3  -7   17.69    1.04
   1  -3   7   18.69    1.35
  -1   3   7   18.04    0.99
   1   3  -7   18.70    1.06
  -1   3  -7   19.21    1.06
   1   3   7   18.74    1.01
   1  -3  -7   19.45    1.08
   1   3   7   17.94    1.15
   2  -3   7   12.69    1.13
   2   3  -7   13.44    0.86
  -2   3   7   11.98    0.90
   2   3   7   12.65    0.95
  -2   3  -7   11.25    0.79
   2   3   7   11.95    0.73
   2  -3  -7   12.27    0.88
   3   3  -7   19.89    1.24
   3  -3   7   19.19    1.57
  -3   3   7   22.37    1.39
   3   3  -7   21.05    1.24
   3  -3  -7   16.14    1.16
   3  -3  -7   18.03    1.14
   3   3   7   17.32    1.49
   4  -3   7   13.97    0.92
   4   3  -7   13.92    0.90
   4   3  -7   15.10    0.91
  -4  -3  -7   12.63    1.27
   4  -3   7   14.24    0.89
   4   3  -7   14.06    1.13
   4   3  -7   14.66    1.14
   4  -3  -7   15.53    0.88
   4  -3  -7   14.66    0.92
   4   3   7   14.83    1.65
   4  -3  -7   14.55    1.03
   4  -3  -7   14.57    0.92
   4   3   7   14.55    0.92
   4   3   7   15.11    0.92
   4  -3  -7   14.06    0.96
   5   3  -7   17.29    1.33
   5  -3   7   20.21    1.15
   5   3  -7   19.20    1.10
   5  -3   7   18.51    1.06
   5   3  -7   19.28    1.31
   5   3  -7   19.22    1.11
   5  -3  -7   17.77    1.12
   5  -3  -7   17.89    1.09
   5  -3  -7   18.08    1.27
   5  -3  -7   18.69    1.08
   5   3   7   18.25    1.88
   5  -3  -7   19.85    1.12
   5   3   7   20.13    1.17
   6   3  -7    1.62    0.26
   6  -3   7    1.58    0.28
   6   3  -7    1.71    0.29
   6  -3   7    1.78    0.28
   6  -3  -7    1.82    0.31
   6  -3  -7    1.67    0.26
   0   4  -7    0.21    0.19
   0   4   7    0.13    0.20
   0   4  -7    0.18    0.17
   0   4  -7   -0.01    0.18
   0  -4   7    0.02    0.39
   1   4  -7    6.65    0.46
   1  -4   7    7.27    0.85
  -1   4   7    6.07    0.44
   1   4  -7    6.45    0.52
   1   4  -7    5.92    0.46
   1   4   7    3.84    0.45
  -1   4  -7    3.59    0.42
   1   4   7    3.70    0.57
   1  -4  -7    3.80    0.46
  -2   4   7    9.59    0.81
   2   4  -7    7.66    0.99
   2   4  -7   10.21    0.76
   2  -4   7   11.22    1.07
  -2   4  -7    9.87    0.70
   2  -4  -7    8.84    0.65
   2  -4  -7    8.86    0.79
   2   4   7    9.56    0.85
   2   4   7    9.35    1.01
   2   4   7    9.88    0.63
   3   4  -7    3.90    0.85
  -3   4   7    4.46    0.71
   3   4  -7    4.21    0.54
   3   4  -7    3.59    0.52
  -3   4   7    3.46    0.52
  -3   4  -7    5.23    0.55
   3   4   7    6.33    0.92
   3  -4  -7    4.86    0.50
   4   4  -7    0.68    0.26
   4   4  -7    0.54    0.46
   4  -4   7    0.75    0.28
   4   4  -7    0.41    0.53
   4  -4   7    0.79    0.30
   4  -4  -7    0.33    0.27
   4   4   7    0.11    0.75
   4  -4  -7    0.29    0.32
   4   4   7    0.14    0.35
   4  -4  -7    0.58    0.28
   4  -4  -7    0.13    0.27
   4   4   7    0.49    0.30
   5  -4   7   12.85    0.86
   5  -4   7   12.29    0.80
   5   4  -7   12.43    1.05
   5  -4   7   12.18    0.85
   5   4  -7   12.22    0.82
   5   4  -7   11.78    1.08
   5  -4  -7   12.95    0.87
   5  -4  -7   13.90    0.83
   5   4   7   13.21    0.88
   5   4   7   12.86    1.60
   5  -4  -7   12.13    0.83
   6  -4   7    2.08    0.27
   6   4  -7    2.38    0.28
   6  -4   7    2.21    0.30
   6  -4  -7    1.96    0.30
   6  -4  -7    1.84    0.31
   0  -5   7   12.80    0.92
   0   5  -7   15.29    0.90
   0   5   7   15.92    0.88
   0  -5   7   15.56    1.26
   0   5  -7   15.01    0.90
   0   5  -7   15.21    0.86
   1  -5   7    2.36    0.62
  -1   5   7    2.31    0.29
   1   5  -7    2.25    0.31
   1   5  -7    2.40    0.31
   1   5  -7    2.48    0.38
  -1   5  -7    1.96    0.26
   1   5   7    2.27    0.43
  -1   5  -7    1.72    0.31
   1   5   7    1.97    0.30
   1  -5  -7    2.28    0.35
   2   5  -7   53.75    2.85
  -2   5   7   46.00    2.62
   2   5  -7   49.57    2.60
   2   5  -7   49.18    2.50
   2  -5   7   48.64    2.96
  -2   5  -7   47.27    2.56
   2   5   7   48.79    2.48
   2  -5  -7   48.60    2.49
   2  -5  -7   49.93    2.61
   2   5   7   45.99    2.79
   2   5   7   49.83    2.70
   3  -5   7    7.07    0.60
   3   5  -7    6.28    0.66
   3   5  -7    6.42    1.06
   3  -5   7    6.40    0.61
   3  -5   7    6.13    0.63
  -3   5   7    6.81    0.81
   3  -5  -7    7.28    0.64
   3   5   7    7.02    0.58
   3   5   7    7.31    1.06
   3  -5  -7    7.28    0.63
   3  -5  -7    6.87    0.60
   4  -5   7   11.23    0.75
   4   5  -7    9.99    0.94
   4   5  -7    8.81    0.69
   4  -5   7    9.63    0.75
   4   5  -7   10.17    1.46
   4  -5   7   10.05    0.72
   4  -5  -7    8.91    0.70
   4  -5  -7    8.81    0.74
   4   5   7    9.20    0.76
   4   5   7   10.95    1.47
   4  -5  -7    8.99    0.77
   4  -5  -7    9.58    0.73
   5  -5   7    8.80    0.69
   5   5  -7    7.91    1.09
   5  -5   7    9.40    0.68
   5  -5   7    9.05    0.64
   5   5  -7    8.09    0.86
   5   5  -7    9.00    0.63
   5  -5  -7    8.52    0.64
   5  -5  -7    8.48    0.66
   5   5   7    8.95    0.79
   5   5   7    7.70    1.22
   5  -5  -7    8.56    0.69
   6  -5   7    4.27    0.40
   6  -5  -7    4.44    0.40
   0  -6   7   81.21    4.47
   0   6  -7   81.70    4.10
   0   6  -7   84.91    4.06
   0   6   7   81.02    4.05
   1  -6   7  118.69    5.98
   1   6  -7  111.67    5.49
   1   6  -7  114.70    5.57
  -1   6   7  116.01    5.47
   1   6   7  112.53    5.48
   1  -6  -7  106.42    5.47
   1   6   7  114.50    5.66
  -1   6  -7  113.21    5.47
   1  -6  -7  109.68    5.55
  -1  -6   7  104.98    5.63
  -1   6  -7  111.81    5.56
   2   6  -7   65.53    3.73
  -2   6   7   64.75    3.47
   2   6  -7   67.95    3.49
   2   6  -7   67.18    3.39
   2  -6  -7   67.18    3.38
   2  -6  -7   65.22    3.47
   2   6   7   69.32    3.37
   2   6   7   72.73    3.62
  -2   6  -7   64.50    3.45
   2   6   7   65.59    3.72
   3  -6   7    1.30    0.22
   3   6  -7    1.14    0.24
   3  -6   7    1.65    0.33
   3   6  -7    0.59    0.42
   3   6  -7    1.37    0.78
   3  -6   7    1.34    0.34
   3  -6  -7    0.86    0.21
   3  -6  -7    0.72    0.27
   3   6   7    0.79    0.75
  -3  -6   7    0.61    0.53
  -3   6  -7    0.63    0.31
   3  -6  -7    1.09    0.32
   3   6   7    0.74    0.23
   3  -6  -7    0.76    0.29
   4   6  -7    1.72    0.93
   4   6  -7    1.99    0.31
   4  -6   7    2.36    0.42
   4   6  -7    0.89    0.44
   4  -6   7    2.03    0.39
   4   6   7    1.20    0.84
   4  -6  -7    1.63    0.37
   4  -6  -7    1.99    0.41
   4  -6  -7    1.86    0.33
   4  -6  -7    1.67    0.37
   5  -6   7    0.84    0.29
   5   6  -7    0.41    0.43
   5  -6   7    0.73    0.28
   5   6  -7    0.37    0.76
   5  -6   7    0.59    0.30
   5   6   7    0.27    0.68
   5  -6  -7    0.50    0.27
   5   6   7    0.10    0.81
   5  -6  -7    0.56    0.29
   5  -6  -7    0.26    0.28
   5  -6  -7    0.67    0.23
   0   7  -7    4.77    0.45
   0   7   7    4.76    0.49
   0   7  -7    4.00    0.46
   0  -7   7    3.86    0.76
  -1   7   7   26.56    1.42
  -1   7   7   25.66    1.50
   1   7  -7   25.63    1.43
  -1   7  -7   26.40    1.40
   1   7   7   26.31    1.44
  -1   7  -7   26.33    1.51
   1   7   7   28.24    1.65
  -1  -7   7   24.57    1.62
  -1  -7   7   21.81    1.84
   1  -7  -7   24.93    1.41
   1  -7  -7   26.22    1.51
   2   7  -7   20.11    1.22
   2  -7   7   21.17    1.26
  -2   7   7   19.35    1.14
   2   7  -7   18.34    1.25
   2   7  -7   18.40    1.16
   2   7  -7   22.14    1.71
   2   7   7   21.42    1.46
   2  -7  -7   21.53    1.28
   2   7   7   20.10    1.20
  -2  -7   7   19.39    1.48
   2  -7  -7   20.53    1.20
   2   7   7   21.60    1.70
   3   7  -7   40.85    2.29
   3   7  -7   44.38    2.88
   3  -7   7   44.25    2.22
   3   7  -7   42.52    2.14
   3  -7   7   45.03    2.22
   3  -7   7   42.23    2.11
   3   7  -7   38.09    2.10
   3  -7  -7   45.51    2.24
   3  -7  -7   43.20    2.24
   3   7   7   41.57    2.13
  -3   7  -7   40.18    2.25
   3  -7  -7   41.50    2.11
   3   7   7   37.73    2.72
   3   7   7   39.78    2.12
   3  -7  -7   42.72    2.26
   4   7  -7    6.22    0.52
   4  -7   7    6.85    0.65
   4   7  -7    6.13    1.20
   4   7  -7    6.22    0.68
   4  -7   7    7.24    0.64
   4   7   7    3.67    0.98
   4   7   7    5.25    0.47
   4  -7  -7    6.12    0.66
   4  -7  -7    6.23    0.62
   4  -7  -7    5.74    0.64
   5  -7   7   22.58    1.27
   5  -7   7   23.38    1.29
   5  -7   7   23.73    1.27
   5  -7  -7   23.69    1.30
   5  -7  -7   22.81    1.29
   0   8  -7   14.25    0.91
   0   8  -7   14.05    0.96
   0   8   7   14.95    0.95
   1   8  -7    2.17    0.32
  -1   8   7    2.81    0.39
  -1   8   7    2.89    0.37
   1   8  -7    2.34    0.38
   1   8   7    3.71    0.59
   1   8   7    3.17    0.44
   1  -8  -7    3.02    0.40
   1   8   7    3.53    0.41
   2   8  -7   38.42    2.40
   2   8  -7   33.54    1.76
   2  -8   7   33.10    1.82
   2  -8   7   37.23    1.80
   2   8  -7   37.03    1.79
   2   8  -7   36.14    1.91
   2  -8   7   34.99    1.86
  -2   8   7   34.98    1.80
   2   8  -7   35.93    1.84
   2   8  -7   35.81    1.76
   2  -8  -7   31.98    1.79
   2   8   7   32.67    2.36
   2   8   7   31.80    1.86
   2  -8  -7   30.44    1.81
   2  -8  -7   34.60    1.88
   2  -8  -7   31.76    1.87
  -2   8  -7   32.64    1.89
   2   8   7   33.12    1.76
   2   8   7   32.95    1.78
   3  -8   7   16.88    1.05
   3  -8   7   16.17    1.03
   3   8  -7   15.06    0.92
   3   8  -7   15.37    0.96
   3   8  -7   15.93    1.77
   3  -8   7   15.84    0.93
   3  -8  -7   16.71    1.06
   3   8   7   16.39    0.94
  -3   8  -7   16.48    1.08
   3   8   7   15.73    1.62
   3  -8  -7   16.60    1.05
   3  -8  -7   16.89    1.09
   3   8   7   16.19    0.96
   3  -8  -7   17.12    0.93
   4   8  -7    4.64    0.49
   4   8  -7    4.13    0.43
   4   8  -7    3.76    1.06
   4  -8   7    5.27    0.58
   4  -8   7    4.80    0.51
   4   8   7    4.42    1.00
   4  -8  -7    5.87    0.56
   4  -8  -7    5.43    0.54
   4   8   7    4.93    0.44
   4  -8  -7    5.40    0.56
   4   8   7    5.35    0.45
   4  -8  -7    6.09    0.59
   5  -8   7   10.04    0.63
   5  -8   7    9.81    0.64
   5   8  -7    9.68    0.59
   5  -8   7    9.70    0.66
   5  -8  -7    9.96    0.67
   5  -8  -7    9.52    0.67
   5   8   7    9.79    0.59
   0   9  -7    8.08    0.65
   0   9   7    7.46    0.68
   0   9   7    8.39    0.63
   0   9   7    8.00    0.64
   0   9  -7    7.22    0.63
   0   9   7    7.08    0.81
   0   9  -7    7.73    0.59
   0   9  -7    6.78    0.64
   1   9  -7    2.91    0.33
  -1   9   7    2.42    0.39
   1   9  -7    2.27    0.40
  -1   9   7    2.52    0.36
   1   9  -7    2.86    0.37
  -1   9   7    2.56    0.40
   1  -9   7    2.74    0.40
   1   9  -7    2.56    0.36
   1   9  -7    2.92    0.41
   1   9   7    2.82    0.36
   1   9   7    2.89    0.36
   1   9   7    2.62    0.76
  -1   9  -7    3.22    0.52
  -1   9  -7    2.96    0.45
   1   9   7    2.35    0.43
   1  -9  -7    3.04    0.38
   1   9   7    2.94    0.34
   1   9   7    2.71    0.40
   1   9   7    2.77    0.59
   1  -9  -7    2.90    0.41
  -2   9   7   22.01    1.36
   2   9  -7   24.12    1.41
   2   9  -7   23.74    1.36
   2   9  -7   24.96    2.06
   2  -9   7   24.24    1.38
   2   9  -7   24.52    1.33
   2  -9   7   22.10    1.51
   2   9   7   26.65    1.38
   2  -9  -7   26.11    1.46
  -2   9  -7   24.42    1.47
   2  -9  -7   25.24    1.37
   2   9   7   26.14    1.34
   2   9   7   26.53    2.01
   3  -9   7    3.26    0.44
   3  -9   7    3.32    0.34
   3   9  -7    3.77    1.04
   3  -9   7    3.20    0.44
   3   9  -7    2.66    0.35
   3   9  -7    2.93    0.37
   3  -9  -7    2.98    0.47
   3  -9  -7    2.68    0.40
   3   9   7    2.21    0.34
   3  -9  -7    2.62    0.39
  -3   9  -7    3.28    0.49
   3   9   7    1.99    0.85
   3  -9  -7    3.55    0.48
   3   9   7    2.98    0.37
   3  -9  -7    2.71    0.31
   4  -9   7    6.50    0.58
   4   9  -7    7.44    0.53
   4   9  -7    5.87    0.46
   4  -9   7    6.51    0.58
   4  -9  -7    4.84    0.55
   4  -9  -7    4.85    0.52
   4   9   7    5.41    0.47
   4   9   7    5.22    0.47
   4   9   7    4.76    0.98
  -4   9  -7    5.40    0.55
   4  -9  -7    5.37    0.58
   5  -9   7    0.48    0.21
   5  -9   7    0.22    0.23
   5  -9  -7    0.17    0.21
   0  10   7    8.14    0.70
   0  10   7    9.11    0.66
   0  10  -7    7.79    0.69
   0  10  -7    8.46    0.63
   0  10  -7    7.74    0.69
  -1  10   7   10.74    0.74
   1  10  -7   10.21    0.76
  -1  10   7    8.98    0.72
   1  10  -7   10.03    0.66
   1  10  -7   10.54    0.74
   1 -10   7    9.37    0.76
   1  10  -7    9.49    0.71
  -1  10  -7    8.72    0.78
   1  10   7   10.96    1.36
   1  10   7    8.95    0.76
   1  10   7    9.66    0.66
  -1  10  -7    8.86    0.77
   1 -10  -7    9.90    0.73
   1  10   7    9.54    0.69
   1  10   7   10.56    0.73
   2  10  -7   23.02    1.29
   2  10  -7   22.54    1.19
  -2  10   7   21.92    1.23
   2 -10   7   23.89    1.25
   2  10  -7   19.33    1.91
   2  10  -7   23.32    1.24
   2  10   7   20.06    1.83
   2 -10  -7   19.63    1.21
  -2  10  -7   20.84    1.33
   2  10   7   20.63    1.19
   2  10   7   20.51    1.22
   2 -10  -7   20.42    1.30
   3  10  -7    4.26    0.44
   3 -10   7    4.28    0.50
   3  10  -7    3.31    1.04
   3 -10   7    3.96    0.41
   3  10  -7    4.48    0.44
   3  10   7    3.24    0.93
   3 -10  -7    3.98    0.52
   3  10   7    4.40    0.48
   3 -10  -7    4.29    0.39
   3 -10  -7    4.10    0.48
   3  10   7    4.15    0.44
  -3  10  -7    4.64    0.56
   4 -10   7   14.13    0.83
   4  10  -7   13.49    0.79
   4  10  -7   13.68    0.76
   4  10   7   12.35    0.76
  -4  10  -7   13.12    0.84
   4 -10  -7   11.98    0.83
   4  10   7   12.58    0.77
   0  11  -7    3.78    0.49
   0  11   7    4.34    0.48
   0  11   7    3.56    0.45
   0  11  -7    3.27    0.41
   0  11  -7    3.77    0.46
   1 -11   7   10.75    0.81
   1  11  -7   10.51    0.77
  -1  11   7   10.44    0.79
   1  11  -7   11.07    0.80
  -1  11   7   12.01    0.82
   1  11  -7   10.26    0.79
   1  11   7   12.07    0.77
   1  11   7   11.13    0.83
   1  11   7   11.15    0.75
   1 -11  -7   10.53    0.77
  -1  11  -7   10.55    0.83
  -1  11  -7   10.55    0.84
   2  11  -7    7.57    0.58
   2  11  -7    9.78    1.41
   2  11  -7    6.73    0.61
   2 -11   7    7.96    0.64
  -2  11   7    7.28    0.65
   2  11   7    7.32    1.37
  -2  11  -7    7.53    0.69
   2 -11  -7    7.60    0.59
   2  11   7    8.80    0.72
   2 -11  -7    7.56    0.71
   2  11   7    7.55    0.60
   2  11   7    8.18    0.59
   3 -11   7    6.09    0.42
   3  11  -7    6.02    0.52
   3  11  -7    6.36    0.50
   3  11   7    5.61    0.51
   3 -11  -7    5.39    0.42
   3 -11  -7    6.28    0.63
  -3  11  -7    6.24    0.57
   3  11   7    5.62    0.49
   4  11  -7    6.49    0.43
   4 -11   7    5.81    0.47
   4  11  -7    6.28    0.46
   4 -11   7    6.05    0.44
   4  11   7    5.08    0.42
   4 -11  -7    4.77    0.48
   4  11   7    5.49    0.42
  -4  11  -7    5.92    0.48
   0  12  -7   17.57    1.10
   0  12   7   17.31    1.05
   0  12   7   17.02    1.07
   0  12  -7   17.38    1.04
   1  12  -7    3.90    0.44
   1 -12   7    3.70    0.44
  -1  12   7    2.94    0.42
   1  12  -7    3.45    0.41
  -1  12   7    3.39    0.42
   1  12  -7    3.18    0.41
   1  12   7    4.15    0.45
   1 -12  -7    4.00    0.43
  -1  12  -7    3.22    0.45
   1  12   7    3.19    0.39
   1  12   7    3.39    0.38
  -1  12  -7    4.98    0.52
   2  12  -7   48.30    3.09
  -2  12   7   49.66    2.45
   2 -12   7   48.55    2.44
   2  12  -7   48.63    2.46
   2  12  -7   48.86    2.41
  -2  12  -7   46.70    2.53
   2  12   7   46.58    2.40
   2  12   7   49.15    2.45
   2 -12  -7   46.90    2.42
   2  12   7   48.42    2.50
   3  12  -7    1.51    0.27
   3  12  -7    1.03    0.24
  -3  12  -7    1.35    0.29
   3  12   7    1.04    0.24
   3  12   7    1.02    0.23
   0  13  -7    1.87    0.33
   0  13   7    1.57    0.30
   0  13  -7    2.12    0.35
   0  13   7    2.22    0.33
   1 -13   7    4.39    0.45
  -1  13   7    3.81    0.42
  -1  13   7    4.95    0.46
   1  13  -7    4.04    0.42
   1 -13  -7    5.16    0.47
  -1  13  -7    5.19    0.51
   1  13   7    4.45    0.44
  -1  13  -7    3.60    0.44
   2  13  -7   14.56    0.89
  -2  13   7   14.99    0.91
   2 -13   7   15.29    0.86
  -2  13   7   15.03    0.89
   2  13   7   14.97    0.87
  -2  13  -7   15.50    0.93
  -2  13  -7   14.62    0.95
   2 -13  -7   15.34    0.85
   3  13  -7    2.71    0.32
   3  13   7    3.29    0.35
  -3  13  -7    3.14    0.37
   0  14   7    2.36    0.32
   0  14  -7    2.62    0.33
   0  14   7    2.11    0.28
  -1  14   7   -0.03    0.21
   1 -14   7    0.23    0.23
  -1  14   7    0.32    0.22
   1  14   7    0.20    0.23
  -1  14  -7    0.02    0.20
   1 -14  -7    0.31    0.22
  -1  14  -7    0.19    0.27
   0   0  -8   18.19    1.02
   0   0  -8   18.63    1.03
  -1   0  -8   11.12    0.65
  -1   0  -8   12.42    0.73
   1   0   8   10.53    0.84
   1   0   8    9.30    0.72
   1   0  -8   10.70    0.72
  -2   0  -8  164.79    7.82
   2   0   8  150.58    8.08
   2   0  -8  162.79    7.87
  -2   0  -8  167.96    7.98
   3   0  -8   10.05    0.83
  -3   0  -8   10.32    0.97
   3   0  -8    9.84    0.81
   3   0   8   10.27    0.83
   3   0   8   11.91    1.21
   4   0  -8    0.78    0.47
   4   0   8    0.43    0.29
   4   0  -8    0.89    0.44
   4   0   8    0.67    0.29
   4   0  -8    1.25    0.32
   4   0   8    0.44    0.80
   4   0   8    1.28    0.33
   4   0  -8    0.81    0.26
   5   0  -8    5.96    0.55
   5   0  -8    7.13    0.76
   5   0  -8    5.93    0.76
   5   0   8    7.71    0.67
   5   0  -8    6.37    0.64
   6   0   8   -0.08    0.24
   6   0  -8   -0.05    0.22
   6   0  -8    0.30    0.21
   0  -1  -8   14.97    0.86
   0   1  -8   14.20    0.83
   1  -1   8   20.70    1.21
   1  -1   8   24.66    1.45
   1   1  -8   23.60    1.25
  -1  -1  -8   22.04    1.18
  -1  -1  -8   23.72    1.23
  -1   1  -8   23.57    1.23
   1  -1  -8   24.34    1.28
   1   1   8   19.60    1.27
  -1   1  -8   21.37    1.15
   2  -1   8   85.78    4.51
  -2  -1  -8   83.73    4.43
   2   1  -8   89.08    4.34
   2  -1  -8   87.44    4.35
  -2   1  -8   90.44    4.46
  -2   1  -8   86.03    4.30
  -3  -1  -8   25.90    1.71
   3   1  -8   24.54    1.50
   3  -1   8   25.10    1.90
   3   1  -8   24.76    1.54
   3  -1  -8   25.82    1.47
   3   1   8   25.99    1.49
   3  -1  -8   28.42    1.55
   3   1   8   27.64    1.85
   3  -1  -8   27.83    1.47
   4  -1   8    7.52    0.60
   4   1  -8    8.09    0.66
  -4  -1  -8    6.86    0.96
   4  -1   8    7.78    0.66
   4   1  -8    7.18    0.59
   4   1  -8    8.00    0.78
   4  -1   8    7.68    0.64
   4  -1   8    8.90    1.37
   4   1  -8    8.92    0.88
   4   1   8    8.30    0.85
   4   1   8    9.22    1.24
   4   1   8    8.88    0.68
   4   1   8    8.77    0.65
   4  -1  -8    7.71    0.66
   4  -1  -8    9.10    0.81
   4  -1  -8    8.26    0.61
   4  -1  -8    8.43    0.67
   5   1  -8    6.21    0.80
   5   1  -8    6.67    0.78
   5   1  -8    6.25    0.61
   5  -1   8    6.39    0.63
   5   1  -8    6.85    0.60
   5   1   8    6.53    0.65
   5  -1  -8    6.30    0.60
   5  -1  -8    6.47    0.57
   5   1   8    5.98    0.73
   5  -1  -8    6.49    0.76
   5   1   8    5.09    1.21
   6   1  -8    9.67    0.63
   6   1  -8    9.29    0.64
   6  -1   8    9.62    0.64
   6   1   8   10.50    0.65
   6  -1  -8   10.66    0.63
   6  -1  -8    9.98    0.64
   6  -1  -8    7.45    0.91
   0  -2  -8   63.77    3.15
   0   2  -8   62.36    3.13
   0   2  -8   64.51    3.16
   1  -2   8  293.17   13.96
   1   2  -8  290.28   13.75
   1   2  -8  286.32   13.74
  -1   2  -8  280.89   13.67
   1  -2  -8  293.74   13.78
   1   2   8  291.26   13.69
   1   2   8  263.26   13.78
  -1   2  -8  293.46   13.74
   2  -2   8   17.21    1.32
   2   2  -8   17.92    1.10
   2   2   8   17.48    0.98
   2   2   8   19.42    1.20
  -2   2  -8   18.76    1.07
   2  -2  -8   17.18    1.11
   3   2  -8   37.75    2.05
   3   2  -8   37.08    1.99
   3  -2  -8   37.72    2.06
   3   2   8   34.23    2.30
   3  -2  -8   37.20    1.95
   3  -2  -8   34.99    1.95
  -4  -2  -8   30.30    2.20
   4   2  -8   33.57    1.81
   4   2  -8   37.64    2.03
   4  -2   8   34.97    1.86
   4   2  -8   38.61    2.04
   4  -2   8   33.13    1.82
   4  -2   8   33.40    1.79
   4   2  -8   35.59    1.85
   4  -2  -8   33.38    1.81
   4   2   8   31.58    1.97
   4   2   8   36.25    1.86
   4  -2  -8   34.92    1.85
   4   2   8   35.84    2.48
   4  -2  -8   36.76    1.97
   4  -2  -8   36.94    1.85
   5   2  -8   24.77    1.35
   5  -2   8   21.60    1.30
   5  -2   8   25.32    1.39
   5   2  -8   26.08    1.57
   5   2  -8   24.43    1.35
   5   2  -8   22.02    1.56
   5  -2  -8   24.77    1.33
   5  -2  -8   26.33    1.36
   5   2   8   24.52    1.38
   5  -2  -8   22.62    1.32
   5   2   8   21.21    2.05
   5  -2  -8   23.56    1.54
   6  -2   8   11.42    0.70
   6   2  -8   12.05    0.69
   6   2  -8   10.95    0.72
   6  -2   8   10.21    0.72
   6  -2  -8   11.03    0.72
   6  -2  -8   11.30    0.68
   6  -2  -8   11.51    0.71
   6   2   8   11.98    0.73
   0   3  -8  331.67   16.39
   0   3  -8  337.95   16.38
   0   3   8  357.99   16.36
   0  -3  -8  342.49   16.40
   1  -3   8  163.32    7.92
   1   3  -8  161.50    7.64
   1   3  -8  165.55    7.65
  -1   3   8  157.48    7.57
  -1   3  -8  155.85    7.64
   1   3   8  155.76    7.58
   1   3   8  141.23    7.68
   1  -3  -8  158.76    7.65
  -2   3   8    2.19    0.32
   2   3  -8    3.26    0.43
   2  -3   8    2.84    0.65
   2   3   8    3.23    0.62
   2   3   8    3.50    0.53
  -2   3  -8    3.01    0.39
   2   3   8    2.85    0.32
   2  -3  -8    2.96    0.34
   2  -3  -8    3.88    0.49
   3   3  -8   20.73    1.34
   3   3  -8   22.41    1.33
   3   3   8   22.60    1.67
   3  -3  -8   20.43    1.24
   4   3  -8    2.29    0.55
   4   3  -8    2.00    0.35
   4   3  -8    2.27    0.35
   4   3  -8    2.45    0.62
   4  -3   8    2.31    0.34
   4  -3   8    2.69    0.41
   4   3   8    2.14    0.37
   4  -3  -8    1.77    0.47
   4   3   8    1.97    0.46
   4  -3  -8    1.76    0.29
   4  -3  -8    1.35    0.37
   4  -3  -8    1.68    0.34
   4   3   8    1.58    0.82
   4  -3  -8    1.63    0.35
   4  -3  -8    1.55    0.42
   5  -3   8    2.55    0.34
   5   3  -8    3.22    0.40
   5   3  -8    2.26    0.64
   5   3  -8    2.97    0.38
   5  -3   8    3.03    0.43
   5   3  -8    3.28    0.59
   5  -3   8    2.95    0.42
   5   3   8    2.26    0.99
   5  -3  -8    3.23    0.36
   5  -3  -8    2.86    0.42
   5   3   8    2.89    0.54
   5   3   8    2.85    0.42
   5  -3  -8    3.18    0.55
   5  -3  -8    2.86    0.39
   5  -3  -8    3.09    0.38
   6  -3   8    3.44    0.36
   6  -3   8    3.09    0.33
   6   3  -8    3.44    0.32
   6  -3  -8    2.64    0.31
   6  -3  -8    2.97    0.36
   0   4   8    5.02    0.44
   0   4  -8    4.41    0.43
   0  -4   8    4.74    0.79
   0   4  -8    4.65    0.44
   1   4  -8    6.65    0.55
   1  -4   8    7.72    0.92
   1   4  -8    7.24    0.59
  -1   4   8    6.89    0.51
   1   4   8    6.83    0.54
   1   4   8    6.60    0.69
   1  -4  -8    6.54    0.58
  -1   4  -8    6.70    0.55
   2   4  -8    8.35    0.69
   2  -4   8    8.54    1.00
   2   4   8    7.84    0.57
  -2   4  -8    6.92    0.61
   2  -4  -8    6.59    0.70
   2   4   8    8.31    0.79
   2   4   8    7.14    0.92
   2  -4  -8    6.21    0.56
   3   4  -8   54.04    3.02
   3   4  -8   57.19    2.92
  -3   4  -8   54.05    3.07
   3   4   8   57.02    2.82
   3  -4  -8   58.41    2.88
   3   4   8   53.72    3.24
   4   4  -8    2.44    0.56
   4  -4   8    2.95    0.40
   4  -4   8    1.76    0.35
   4   4  -8    1.72    0.33
   4  -4   8    2.41    0.39
   4   4   8    1.70    0.36
   4  -4  -8    1.52    0.34
   4  -4  -8    1.59    0.35
   4  -4  -8    1.94    0.40
   4  -4  -8    1.62    0.34
   4   4   8    1.46    0.87
   5  -4   8    4.05    0.44
   5   4  -8    5.08    0.65
   5   4  -8    4.99    0.44
   5  -4   8    3.74    0.44
   5   4  -8    3.74    0.71
   5  -4   8    4.32    0.46
   5  -4  -8    3.74    0.41
   5  -4  -8    3.48    0.44
   5   4   8    3.35    0.60
   5   4   8    3.05    0.43
   5  -4  -8    3.49    0.41
   5   4   8    2.02    0.93
   6  -4   8    1.88    0.25
   6   4  -8    1.35    0.24
   6  -4   8    1.77    0.27
   6  -4  -8    1.60    0.30
   0   5   8    0.00    0.20
   0  -5   8    0.08    0.41
   0   5  -8    0.22    0.21
   0   5  -8    0.18    0.18
   0   5  -8    0.14    0.19
   1   5  -8    1.03    0.26
   1   5  -8    1.12    0.25
  -1   5   8    1.09    0.25
   1   5  -8    1.29    0.33
   1  -5   8    1.03    0.51
  -1   5  -8    2.39    0.35
   1  -5  -8    2.22    0.30
   1   5   8    2.33    0.32
   1   5   8    2.11    0.43
   2   5  -8   19.45    1.56
   2   5  -8   20.43    1.27
   2  -5   8   19.60    1.61
   2   5   8   18.72    1.50
   2   5   8   20.66    1.15
   2  -5  -8   19.22    1.28
   2  -5  -8   20.38    1.16
   2   5   8   21.90    1.40
  -2   5  -8   18.93    1.21
   3   5  -8   18.73    1.14
   3   5  -8   20.08    1.33
   3  -5   8   20.66    1.22
   3  -5   8   19.98    1.21
   3  -5   8   18.20    1.08
   3   5   8   20.71    1.14
   3  -5  -8   21.74    1.12
   3  -5  -8   23.78    1.26
   3   5   8   22.45    1.21
   3   5   8   21.28    1.73
   3  -5  -8   22.94    1.29
   3  -5  -8   24.05    1.26
   4   5  -8   20.41    1.32
   4  -5   8   22.78    1.30
   4  -5   8   21.12    1.30
   4   5  -8   21.42    1.44
   4   5   8   22.15    2.01
   4   5   8   23.82    1.32
   4  -5  -8   24.60    1.35
   4  -5  -8   23.18    1.37
   4  -5  -8   22.90    1.32
   4  -5  -8   22.22    1.27
   5  -5   8    4.73    0.47
   5   5  -8    3.36    0.82
   5   5  -8    4.09    0.61
   5  -5   8    4.09    0.44
   5   5  -8    4.89    0.42
   5  -5   8    4.55    0.52
   5  -5  -8    3.91    0.43
   5   5   8    3.58    0.64
   5   5   8    2.56    0.95
   5  -5  -8    4.03    0.41
   5  -5  -8    4.49    0.49
   0  -6   8    9.90    1.10
   0   6  -8   10.86    0.77
   0   6  -8   10.92    0.71
   0   6  -8   10.09    0.74
   0   6   8   11.73    0.73
   1   6  -8   45.64    2.29
  -1   6   8   46.43    2.26
   1   6  -8   44.66    2.36
   1  -6   8   43.58    2.75
   1   6   8   45.10    2.28
   1   6   8   44.10    2.46
  -1   6  -8   42.89    2.33
   1  -6  -8   42.80    2.35
   1  -6  -8   40.96    2.26
   2   6  -8   29.14    1.64
   2   6  -8   29.26    1.74
   2   6  -8   27.39    1.98
   2  -6  -8   28.03    1.74
   2  -6  -8   29.47    1.64
   2   6   8   33.40    2.05
   2   6   8   29.67    1.62
   2   6   8   32.12    1.90
   3  -6   8    3.61    0.46
   3  -6   8    3.14    0.30
   3   6  -8    3.21    0.96
   3   6  -8    3.08    0.54
   3  -6   8    3.04    0.43
   3   6  -8    3.40    0.37
  -3   6  -8    4.20    0.51
   3  -6  -8    3.77    0.47
   3  -6  -8    3.97    0.48
   3  -6  -8    4.08    0.48
   3   6   8    3.33    0.89
   3  -6  -8    3.44    0.34
   3   6   8    3.71    0.40
   4  -6   8   16.46    1.06
   4  -6   8   17.15    1.05
   4   6  -8   15.99    1.19
   4   6  -8   16.32    0.98
   4  -6  -8   17.01    1.11
   4  -6  -8   16.80    1.06
   4   6   8   15.46    0.93
   4  -6  -8   17.69    1.09
   4   6   8   16.49    1.75
   4  -6  -8   15.76    0.98
   5  -6   8    2.41    0.34
   5  -6   8    2.64    0.37
   5   6  -8    1.68    0.89
   5   6  -8    1.78    0.48
   5  -6   8    3.14    0.40
   5  -6  -8    2.91    0.38
   5  -6  -8    3.46    0.40
   5  -6  -8    3.53    0.36
   5  -6  -8    3.10    0.41
   0   7  -8   60.15    2.99
   0   7  -8   56.64    3.03
   0   7   8   59.46    2.98
   1   7  -8    8.19    0.62
  -1   7   8    9.00    0.62
   1  -7  -8    6.92    0.58
  -1   7  -8    6.81    0.64
   1  -7  -8    7.22    0.67
  -1  -7   8    6.74    0.78
   1   7   8    7.30    0.64
   1   7   8    7.37    0.83
   2   7  -8    7.00    0.64
  -2   7   8    7.89    0.63
   2  -7   8    7.77    0.65
   2  -7   8    6.84    0.67
   2   7  -8    7.57    0.55
   2   7  -8    9.24    1.14
   2   7  -8    7.74    0.58
   2   7  -8    8.02    0.68
   2  -7   8    7.60    0.60
   2  -7  -8    8.32    0.65
  -2  -7   8    7.33    0.93
   2   7   8    8.25    0.93
  -2   7  -8    7.09    0.65
   2   7   8    8.64    1.18
   2   7   8    7.76    0.58
   2   7   8    8.52    0.68
   2  -7  -8    8.52    0.67
   2   7   8    7.47    0.56
   2  -7  -8    7.55    0.66
   2  -7  -8    7.63    0.58
   3   7  -8    4.89    0.48
   3  -7   8    5.01    0.54
   3   7  -8    4.34    0.44
   3  -7   8    4.12    0.41
   3   7  -8    4.97    0.63
   3  -7   8    5.07    0.53
   3   7  -8    4.94    1.05
   3  -7  -8    5.41    0.56
  -3   7  -8    4.44    0.56
   3  -7  -8    4.94    0.44
   3   7   8    6.28    1.04
   3  -7  -8    5.15    0.57
   3   7   8    4.71    0.46
   3  -7  -8    6.33    0.59
   3   7   8    4.41    0.45
   4   7  -8    4.55    0.42
   4  -7   8    5.01    0.51
   4  -7   8    5.30    0.59
   4   7  -8    5.31    0.50
   4   7  -8    5.44    0.63
   4   7   8    4.07    0.99
   4  -7  -8    4.37    0.54
   4   7   8    3.89    0.43
   4   7   8    3.51    0.38
   4  -7  -8    4.17    0.53
   4  -7  -8    4.35    0.52
   5   7  -8    2.91    0.34
   5  -7   8    2.77    0.35
   5  -7   8    2.67    0.35
   5  -7   8    2.80    0.38
   5  -7  -8    3.45    0.41
   5  -7  -8    3.15    0.39
   0   8  -8    0.02    0.20
   0   8  -8    0.07    0.18
   0   8   8    0.00    0.27
   0   8   8    0.17    0.23
   1   8  -8    8.59    0.62
   1   8  -8    8.62    0.69
   1   8  -8    8.18    0.66
  -1   8   8    8.08    0.65
  -1   8   8    7.80    0.66
   1   8  -8    7.90    0.64
   1   8  -8    7.93    0.58
   1   8   8    8.70    0.59
   1   8   8    8.14    0.66
   1  -8  -8    8.59    0.67
   1   8   8    8.47    0.62
  -1   8  -8    8.95    0.71
   1   8   8    8.33    0.72
   1   8   8    8.75    0.63
   1   8   8    8.89    0.92
   2  -8   8   71.35    3.54
   2  -8   8   70.85    3.61
   2  -8   8   68.23    3.58
   2   8  -8   67.95    3.50
   2   8  -8   71.12    3.50
   2   8  -8   74.31    3.54
   2   8  -8   70.95    3.58
   2   8  -8   68.12    3.64
  -2   8   8   68.62    3.54
   2   8  -8   65.98    4.06
   2  -8  -8   70.11    3.62
  -2   8  -8   73.31    3.65
   2   8   8   73.67    3.53
   2   8   8   73.30    4.08
   2  -8  -8   74.05    3.55
   2  -8  -8   76.74    3.63
   2   8   8   66.86    3.61
   2   8   8   73.47    3.52
   3  -8   8    6.28    0.63
   3  -8   8    6.03    0.63
   3   8  -8    6.62    1.14
   3   8  -8    4.84    0.52
   3   8  -8    4.54    0.82
   3   8  -8    6.45    0.50
   3  -8   8    5.80    0.46
   3   8   8    5.05    1.00
   3  -8  -8    5.59    0.60
  -3   8  -8    5.68    0.63
   3  -8  -8    5.22    0.58
   3   8   8    5.84    0.51
   3  -8  -8    5.27    0.47
   3   8   8    5.32    0.49
   3  -8  -8    5.65    0.59
   4   8  -8    8.51    0.59
   4  -8   8    9.22    0.70
   4   8  -8    8.93    0.64
   4  -8   8    8.69    0.71
   4  -8  -8    8.75    0.73
   4  -8  -8    9.20    0.72
   4   8   8    8.88    0.60
   4  -8  -8    9.54    0.70
   4   8   8    9.25    0.60
   4  -8  -8    7.65    0.75
   4   8   8    7.52    1.17
   5  -8   8    1.83    0.28
   5  -8   8    2.47    0.32
   5  -8   8    2.24    0.29
   5   8  -8    2.07    0.25
   5   8   8    1.32    0.23
   5  -8  -8    1.90    0.30
   5  -8  -8    1.70    0.31
   0   9  -8   48.05    2.68
   0   9   8   50.62    2.61
   0   9  -8   50.56    2.60
   0   9  -8   53.52    2.66
   0   9   8   51.67    2.69
   0   9  -8   49.36    2.68
   0   9   8   51.53    2.87
   0   9   8   53.93    2.62
   1   9  -8   12.81    0.78
   1   9  -8   13.16    0.87
  -1   9   8   13.78    0.85
  -1   9   8   11.41    0.86
   1   9  -8   11.54    0.91
   1   9  -8   13.60    0.86
   1   9  -8   13.12    0.83
  -1   9   8   11.45    0.87
   1  -9   8   12.38    0.87
   1   9   8   12.16    0.93
   1   9   8   12.89    0.81
   1  -9  -8   12.50    0.84
   1   9   8   12.78    0.83
   1   9   8   12.87    1.16
   1   9   8   12.95    0.78
  -1   9  -8   13.50    0.93
   1   9   8   11.93    0.87
  -1   9  -8   12.59    0.92
   2   9  -8  106.88    5.10
   2   9  -8  104.38    5.05
   2   9  -8   93.42    5.62
   2   9  -8  105.34    5.14
   2  -9   8  108.39    5.10
  -2   9   8   98.54    5.09
  -2   9  -8  105.03    5.22
   2   9   8  106.37    5.07
   2   9   8  106.75    5.10
   2  -9  -8  105.97    5.10
   2   9   8   93.72    5.60
   2  -9  -8  107.08    5.18
   3  -9   8    1.89    0.40
   3   9  -8    2.69    0.98
   3   9  -8    2.45    0.32
   3   9  -8    2.43    0.36
   3  -9   8    2.33    0.29
   3  -9   8    3.05    0.43
   3  -9  -8    2.91    0.46
  -3   9  -8    2.48    0.43
   3  -9  -8    2.03    0.36
   3   9   8    1.93    0.32
   3   9   8    2.79    0.37
   3  -9  -8    2.66    0.44
   3  -9  -8    2.19    0.28
   3   9   8    1.81    0.84
   3  -9  -8    1.90    0.37
   4   9  -8    1.75    0.31
   4  -9   8    2.18    0.36
   4   9  -8    1.95    0.28
   4  -9   8    2.20    0.37
  -4   9  -8    1.87    0.37
   4   9   8    1.93    0.29
   4  -9  -8    2.32    0.39
   4  -9  -8    2.03    0.33
   4  -9  -8    2.30    0.37
   4   9   8    2.18    0.29
   5  -9   8    9.50    0.57
   5  -9  -8    8.06    0.58
   0  10  -8    0.47    0.29
   0  10  -8    1.14    0.27
   0  10  -8    1.20    0.34
   0  10   8    0.95    0.29
   0  10   8    1.19    0.32
   1  10  -8    3.10    0.40
  -1  10   8    2.22    0.38
   1  10  -8    3.37    0.43
   1  10  -8    2.78    0.34
   1  10  -8    2.93    0.39
  -1  10   8    3.45    0.41
   1 -10   8    2.86    0.42
  -1  10  -8    1.69    0.41
   1  10   8    1.99    0.34
  -1  10  -8    1.85    0.40
   1  10   8    2.40    0.33
   1 -10  -8    2.74    0.38
   1  10   8    2.24    0.39
   1  10   8    1.95    0.35
   2 -10   8   13.56    0.84
   2  10  -8   11.97    0.76
  -2  10   8   12.08    0.82
   2  10  -8   12.55    0.81
   2  10  -8   13.06    1.58
   2  10   8   11.24    0.76
  -2  10  -8   11.29    0.89
   2 -10  -8    9.75    0.84
   2 -10  -8   10.64    0.77
   2  10   8   12.12    0.81
   3 -10   8    7.78    0.51
   3  10  -8    7.86    0.61
   3  10  -8    7.54    1.27
   3 -10   8    7.94    0.68
   3  10  -8    7.77    0.57
   3  10   8    7.76    0.57
   3 -10  -8    7.36    0.52
  -3  10  -8    7.91    0.68
   3 -10  -8    8.01    0.67
   3 -10  -8    7.03    0.73
   3  10   8    7.90    0.59
   4  10  -8    6.83    0.53
   4 -10   8    6.44    0.55
   4  10  -8    7.11    0.49
  -4  10  -8    6.63    0.56
   4  10   8    6.83    0.49
   4 -10  -8    6.75    0.58
   4  10   8    6.77    0.51
   0  11  -8    9.76    0.72
   0  11  -8    9.38    0.78
   0  11   8   11.36    0.76
   0  11   8   10.39    0.79
   0  11  -8    8.90    0.76
   1 -11   8    6.79    0.65
  -1  11   8    8.17    0.66
   1  11  -8    6.32    0.65
   1  11  -8    7.33    0.64
  -1  11   8    6.82    0.63
   1  11  -8    6.79    0.61
  -1  11  -8    5.97    0.65
   1  11   8    7.06    0.69
   1  11   8    6.76    0.58
   1  11   8    6.96    0.60
  -1  11  -8    7.80    0.70
   1 -11  -8    7.19    0.61
   2 -11   8    0.84    0.30
  -2  11   8    1.17    0.30
   2  11  -8    1.00    0.80
   2  11  -8    1.06    0.29
   2  11  -8    1.20    0.27
   2 -11  -8    0.59    0.24
   2  11   8    1.02    0.26
   2  11   8    0.70    0.26
  -2  11  -8    0.73    0.31
   2 -11  -8    0.94    0.35
   3  11  -8    2.29    0.33
   3  11  -8    2.21    0.31
   3 -11   8    2.41    0.23
  -3  11  -8    2.49    0.40
   3 -11  -8    2.16    0.39
   3 -11  -8    2.35    0.24
   3  11   8    2.07    0.30
   3  11   8    2.40    0.31
   4 -11   8    1.72    0.35
   4  11  -8    1.75    0.24
   4  11  -8    1.54    0.26
   4  11   8    1.42    0.22
   4  11   8    1.22    0.21
   0  12   8    0.25    0.26
   0  12  -8    0.16    0.23
   0  12   8    0.51    0.26
   0  12  -8   -0.08    0.27
   1  12  -8    6.51    0.59
  -1  12   8    6.72    0.62
   1  12  -8    6.96    0.60
  -1  12   8    7.27    0.62
   1 -12   8    6.96    0.65
   1  12  -8    7.28    0.62
   1  12   8    6.39    0.55
   1  12   8    6.86    0.56
   1  12   8    7.07    0.63
   1 -12  -8    6.47    0.58
  -1  12  -8    5.74    0.59
  -1  12  -8    6.50    0.68
   2 -12   8    4.95    0.46
   2  12  -8    5.07    0.52
  -2  12   8    4.94    0.58
   2  12  -8    4.71    0.46
  -2  12   8    5.63    0.55
   2  12   8    6.14    0.51
   2 -12  -8    5.90    0.47
  -2  12  -8    5.76    0.54
   2  12   8    5.78    0.46
   3  12  -8    3.56    0.36
   3  12  -8    3.28    0.36
   3  12   8    2.30    0.31
   3  12   8    2.84    0.30
  -3  12  -8    3.17    0.39
   0  13  -8    5.64    0.51
   0  13   8    4.82    0.49
   0  13   8    4.77    0.46
  -1  13   8    2.12    0.32
   1 -13   8    2.02    0.35
  -1  13   8    2.82    0.36
  -1  13  -8    1.73    0.33
  -1  13  -8    2.53    0.39
   1  13   8    2.07    0.33
   1 -13  -8    2.37    0.34
   2  13  -8    4.17    0.41
  -2  13   8    4.09    0.38
  -2  13   8    2.76    0.37
   2 -13   8    4.11    0.35
  -2  13  -8    5.09    0.47
  -2  13  -8    4.09    0.43
   2 -13  -8    4.14    0.37
   2  13   8    4.25    0.41
   0  14   8    5.06    0.41
   0  14  -8    4.82    0.47
   0  14   8    5.33    0.49
   1 -14   8    2.17    0.28
  -1  14   8    2.49    0.30
  -1  14   8    1.98    0.29
  -1  14  -8    2.21    0.34
   1  14   8    1.45    0.28
   1 -14  -8    2.04    0.28
   0   0  -9   -0.03    0.20
   0   0  -9   -0.09    0.20
   1   0  -9  103.24    4.89
  -1   0  -9  109.51    4.89
  -1   0  -9  104.17    4.95
   1   0   9   98.84    4.97
  -1   0  -9   92.31    4.81
   1   0   9   88.92    4.86
   2   0  -9   25.27    1.48
  -2   0  -9   26.80    1.61
  -2   0  -9   26.06    1.44
   3   0  -9    1.73    0.41
  -3   0  -9    1.86    0.53
   3   0   9    0.88    0.67
   3   0  -9    1.97    0.42
   4   0   9   16.95    1.72
   4   0  -9   17.41    1.00
   4   0   9   13.47    0.95
   4   0  -9   15.12    0.94
   4   0  -9   14.82    0.97
   4   0  -9   17.47    1.16
   4   0   9   14.98    0.98
   5   0  -9   32.82    1.76
   5   0  -9   32.22    1.78
   5   0  -9   34.54    1.98
   5   0   9   32.86    1.80
   6   0  -9    7.99    0.57
   6   0  -9    8.80    0.59
   6   0   9    8.37    0.59
   0   1  -9    7.94    0.57
   0  -1  -9    7.74    0.61
   0   1  -9    8.46    0.59
   1   1  -9   11.13    0.74
  -1  -1  -9   11.15    0.73
  -1  -1  -9   10.19    0.66
   1  -1   9   10.95    0.95
   1   1   9   10.70    0.79
   1  -1  -9   10.72    0.76
  -1   1  -9   10.61    0.63
  -1   1  -9   11.72    0.73
   2  -1   9    7.74    0.86
   2   1  -9    9.00    0.70
  -2   1  -9    8.54    0.65
   2  -1  -9    8.86    0.71
   2   1   9    8.87    0.79
   3   1  -9    9.23    0.81
  -3  -1  -9   10.61    1.01
   3   1  -9   10.67    0.85
   3  -1   9    9.34    1.23
   3  -1  -9    9.69    0.82
   3  -1  -9    9.26    0.73
   3   1   9    8.31    1.14
   3  -1  -9    9.21    0.76
   4   1  -9   22.00    1.36
   4   1  -9   21.20    1.17
   4   1  -9   20.46    1.12
   4  -1   9   21.61    1.18
   4  -1   9   19.39    1.09
   4   1   9   19.87    1.17
   4   1   9   17.70    1.78
   4  -1  -9   19.00    1.15
   4  -1  -9   17.81    1.11
   4  -1  -9   19.12    1.30
   4  -1  -9   16.81    1.15
   5   1  -9    4.33    0.47
   5   1  -9    4.02    0.67
   5   1  -9    4.73    0.79
   5  -1   9    4.89    0.53
   5   1  -9    4.28    0.47
   5   1   9    4.99    0.52
   5  -1  -9    4.17    0.46
   5  -1  -9    4.25    0.53
   5  -1  -9    4.78    0.67
   5   1   9    4.20    1.26
   5  -1  -9    4.57    0.46
   6   1  -9    1.44    0.27
   6   1  -9    1.77    0.26
   6  -1   9    1.84    0.29
   6   1   9    1.70    0.29
   6  -1  -9    1.20    0.26
   6  -1  -9    1.78    0.26
   6  -1  -9    1.45    0.36
   0  -2  -9    8.53    0.62
   0   2  -9    8.78    0.63
   0   2  -9    9.26    0.60
   1   2  -9   10.63    0.75
  -1  -2  -9    9.92    0.69
   1   2  -9   10.26    0.74
   1  -2   9    9.93    1.03
   1  -2  -9   12.73    0.82
   1   2   9   12.19    0.69
  -1   2  -9   12.71    0.76
   1   2   9   11.31    0.83
   2  -2   9   17.05    1.39
   2   2  -9   18.72    1.18
  -2   2  -9   20.35    1.15
   2  -2  -9   19.60    1.20
   2   2   9   20.13    1.06
   2   2   9   19.76    1.27
   3   2  -9    2.91    0.48
   3   2  -9    3.32    0.49
   3  -2  -9    2.57    0.39
   3   2   9    1.97    0.74
   3  -2  -9    2.75    0.47
   3  -2  -9    2.80    0.41
   4   2  -9    2.81    0.38
   4  -2   9    3.03    0.35
   4   2  -9    2.65    0.35
   4   2  -9    2.99    0.60
   4  -2   9    2.73    0.41
   4  -2  -9    1.63    0.48
   4  -2  -9    1.66    0.36
   4  -2  -9    1.85    0.32
   4   2   9    1.74    0.36
   4   2   9    1.52    0.86
   4  -2  -9    1.84    0.36
   5   2  -9    0.53    0.49
   5   2  -9    0.37    0.50
   5  -2   9    0.61    0.25
   5  -2   9    1.23    0.34
   5   2  -9    0.91    0.30
   5   2  -9    0.34    0.30
   5   2   9    0.65    0.35
   5  -2  -9    1.10    0.51
   5   2   9    0.14    0.92
   5  -2  -9    0.67    0.34
   5  -2  -9    0.86    0.29
   5  -2  -9    0.42    0.29
   5   2   9    1.05    0.42
   5  -2  -9    0.73    0.29
   6  -2   9    0.12    0.21
   6  -2   9    0.06    0.21
   6   2  -9    0.12    0.19
   6   2   9   -0.01    0.24
   6  -2  -9    0.20    0.26
   6  -2  -9    0.26    0.21
   6  -2  -9    0.18    0.19
   0   3  -9    4.19    0.42
   0   3  -9    4.21    0.44
   0  -3  -9    4.34    0.45
   0   3   9    4.38    0.40
   1   3  -9    5.06    0.50
   1  -3   9    4.41    0.74
  -1   3   9    4.69    0.44
   1   3  -9    5.29    0.52
   1   3   9    4.82    0.61
   1  -3  -9    5.71    0.54
  -1   3  -9    5.10    0.49
   1   3   9    5.72    0.48
   2  -3   9   48.49    2.90
   2   3  -9   52.41    2.62
  -2   3   9   45.03    2.48
  -2   3  -9   49.50    2.58
   2  -3  -9   50.62    2.63
   2   3   9   49.63    2.49
   2   3   9   51.50    2.70
   3   3  -9    9.87    0.87
   3   3  -9   10.77    0.88
   3  -3  -9   11.42    0.82
   3   3   9   10.23    1.24
   4  -3   9   20.81    1.27
   4   3  -9   23.87    1.50
   4  -3   9   21.42    1.26
   4   3  -9   21.98    1.27
   4   3  -9   22.37    1.27
   4  -3   9   22.53    1.30
   4  -3  -9   21.91    1.29
   4  -3  -9   20.84    1.24
   4  -3  -9   22.96    1.32
   4   3   9   24.39    1.94
   4   3   9   24.29    1.31
   4  -3  -9   22.38    1.35
   4  -3  -9   24.83    1.30
   5   3  -9   11.91    1.03
   5   3  -9   10.36    1.10
   5   3  -9   10.83    0.76
   5  -3   9   10.56    0.77
   5  -3   9   11.80    0.81
   5  -3   9    9.78    0.72
   5   3  -9   11.17    0.78
   5  -3  -9   12.09    0.82
   5   3   9   11.53    0.88
   5   3   9   11.76    0.80
   5   3   9   11.23    1.54
   5  -3  -9   11.85    0.79
   5  -3  -9   13.19    0.76
   5  -3  -9   12.38    0.78
   6  -3   9    2.40    0.28
   6  -3   9    2.04    0.28
   6   3  -9    2.49    0.27
   6  -3  -9    1.69    0.31
   6  -3  -9    1.60    0.26
   0   4   9    1.22    0.24
   0  -4   9    1.10    0.52
   0  -4  -9    1.19    0.28
   0   4  -9    1.12    0.26
   0   4  -9    0.75    0.24
   1   4  -9   36.01    1.84
   1  -4   9   34.85    2.20
  -1   4   9   35.36    1.78
   1   4  -9   37.15    1.87
  -1   4  -9   32.12    1.84
   1  -4  -9   34.61    1.87
   1   4   9   31.87    1.93
   1   4   9   33.40    1.78
   2   4  -9   21.15    1.29
   2  -4   9   19.01    1.59
   2  -4  -9   21.30    1.20
  -2   4  -9   20.88    1.26
   2  -4  -9   22.67    1.36
   2   4   9   21.12    1.17
   2   4   9   20.58    1.40
   3  -4   9    5.76    0.71
   3   4  -9    5.01    0.59
   3  -4   9    4.89    0.47
   3   4   9    4.63    0.45
   3   4   9    3.19    0.79
   3  -4  -9    3.93    0.47
   3  -4  -9    3.71    0.47
   3  -4  -9    2.82    0.48
   4   4  -9    2.78    0.58
   4   4  -9    3.17    0.41
   4  -4   9    2.89    0.40
   4   4  -9    2.75    0.39
   4  -4   9    3.50    0.46
   4  -4   9    2.82    0.43
   4  -4  -9    3.41    0.46
   4  -4  -9    3.65    0.37
   4   4   9    2.76    0.93
   4   4   9    3.05    0.42
   4  -4  -9    2.86    0.42
   4  -4  -9    2.97    0.42
   4  -4  -9    4.17    0.44
   5  -4   9   14.15    0.90
   5  -4   9   13.55    0.84
   5  -4   9   14.35    0.90
   5   4  -9   13.39    1.21
   5   4  -9   14.94    0.87
   5   4  -9   13.39    1.08
   5  -4  -9   14.04    0.89
   5   4   9   13.16    1.33
   5   4   9   11.56    1.56
   5   4   9   14.49    0.92
   5  -4  -9   13.69    0.92
   5  -4  -9   15.05    0.89
   6  -4   9   18.94    1.09
   6  -4   9   18.16    0.99
   0   5  -9    0.29    0.22
   0   5  -9    0.62    0.24
   0   5   9    0.55    0.24
   0  -5   9    0.27    0.45
   1  -5   9   33.61    2.17
   1   5  -9   32.52    1.76
  -1   5   9   33.39    1.70
   1   5  -9   34.66    1.81
   1   5   9   33.72    1.73
   1  -5  -9   32.61    1.80
   1  -5  -9   29.88    1.71
   1   5   9   30.37    1.88
  -1   5  -9   31.53    1.78
   2   5  -9   19.07    1.30
   2  -5  -9   20.41    1.36
   2   5   9   21.39    1.20
  -2   5  -9   20.12    1.27
   2   5   9   23.15    1.46
   2  -5  -9   20.59    1.21
   3  -5   9   15.25    0.83
   3   5  -9   14.05    0.89
   3   5  -9   16.10    1.14
   3  -5   9   16.58    0.99
   3  -5   9   15.80    0.98
   3  -5  -9   15.29    0.99
   3  -5  -9   15.05    0.86
   3  -5  -9   14.28    0.99
   3  -5  -9   16.10    1.06
   3   5   9   14.66    0.88
   3   5   9   16.25    0.95
   3   5   9   14.38    1.53
   4  -5   9    3.82    0.46
   4  -5   9    3.25    0.46
   4   5  -9    2.82    0.39
   4   5  -9    3.10    0.40
   4   5  -9    3.47    0.59
   4  -5   9    3.15    0.42
   4  -5  -9    4.17    0.43
   4   5   9    3.56    0.45
   4   5   9    3.57    0.99
   4  -5  -9    3.28    0.45
   4  -5  -9    3.36    0.47
   4  -5  -9    3.23    0.49
   4   5   9    3.38    0.34
   5  -5   9    6.33    0.58
   5   5  -9    8.16    1.51
   5   5  -9    6.44    0.72
   5  -5   9    7.25    0.61
   5  -5   9    7.07    0.56
   5   5  -9    6.65    0.55
   5  -5  -9    6.89    0.63
   5   5   9    3.92    1.04
   5  -5  -9    6.89    0.56
   5  -5  -9    6.79    0.60
   0   6  -9   13.76    0.83
   0  -6   9   11.59    1.20
   0   6  -9   12.43    0.85
   0   6   9   12.71    0.83
   0   6  -9   13.03    0.88
  -1   6   9   24.29    1.36
   1   6  -9   23.02    1.38
   1   6  -9   23.88    1.45
   1   6   9   24.87    1.58
   1  -6  -9   25.52    1.47
   1  -6  -9   24.64    1.37
  -1   6  -9   26.42    1.47
   1   6   9   25.41    1.39
   2   6   9   39.34    2.28
   2   6   9   36.76    2.01
   2  -6  -9   35.69    2.16
   2  -6  -9   40.16    2.04
   3   6  -9    3.75    0.59
   3   6  -9    4.05    0.41
   3   6  -9    3.50    0.39
   3  -6   9    3.48    0.47
   3  -6   9    3.62    0.46
   3  -6   9    3.19    0.32
   3   6   9    4.42    0.44
   3  -6  -9    4.84    0.55
   3   6   9    4.10    0.93
   3  -6  -9    4.15    0.49
   3  -6  -9    4.51    0.42
   3  -6  -9    5.03    0.54
   3   6   9    4.37    0.43
  -3   6  -9    4.33    0.51
   4  -6   9   19.76    1.16
   4   6  -9   19.75    1.10
   4   6  -9   20.24    1.32
   4  -6   9   19.76    1.15
   4  -6  -9   17.84    1.16
   4  -6  -9   20.10    1.20
   4   6   9   17.73    1.81
   4  -6  -9   17.23    1.10
   4   6   9   17.57    1.04
   4  -6  -9   18.88    1.21
   5  -6   9   11.06    0.70
   5  -6   9   10.49    0.70
   5  -6   9   11.47    0.73
   5   6  -9    9.58    0.90
   5  -6  -9   10.14    0.74
   5  -6  -9    9.21    0.67
   5  -6  -9    9.91    0.74
   5  -6  -9    9.95    0.72
   0   7   9   17.32    1.03
   0   7  -9   16.11    1.00
   0   7  -9   15.85    1.05
  -1   7   9   14.98    0.97
   1   7  -9   15.57    1.00
   1   7  -9   14.58    1.08
   1  -7  -9   16.32    0.98
   1   7   9   16.52    1.01
   1  -7  -9   16.19    1.08
   1   7   9   17.03    1.25
  -1  -7   9   14.92    1.18
   2   7  -9    9.58    0.63
   2   7  -9    9.22    0.58
   2  -7   9    9.13    0.72
   2  -7   9    8.79    0.68
   2  -7   9    9.33    0.64
   2   7  -9    8.65    0.63
  -2   7   9    9.15    0.67
   2   7  -9   10.74    1.24
  -2   7  -9    7.52    0.69
   2   7   9    7.18    0.70
   2  -7  -9    8.34    0.70
   2   7   9    8.37    0.98
   2   7   9    7.67    0.58
   2  -7  -9    7.65    0.70
   2   7   9    7.91    0.55
   2   7   9    7.62    0.60
   2  -7  -9    7.88    0.66
  -2  -7   9    6.52    0.93
   2  -7  -9    8.17    0.60
   3   7  -9   27.88    1.80
   3  -7   9   32.17    1.70
   3  -7   9   33.06    1.70
   3   7  -9   30.17    1.63
   3   7  -9   29.27    1.59
   3  -7   9   29.07    1.56
   3   7   9   31.32    1.62
   3  -7  -9   30.94    1.60
  -3   7  -9   30.20    1.74
   3  -7  -9   31.06    1.73
   3  -7  -9   30.45    1.74
   3  -7  -9   32.14    1.72
   3   7   9   30.91    1.61
   3   7   9   30.52    2.23
   4   7  -9    1.65    0.28
   4   7  -9    1.64    0.49
   4  -7   9    1.91    0.40
   4   7  -9    1.54    0.33
   4  -7   9    1.75    0.38
   4   7   9    1.07    0.88
   4  -7  -9    2.31    0.39
   4   7   9    1.68    0.29
   4  -7  -9    2.25    0.42
   4   7   9    1.88    0.29
   4  -7  -9    2.30    0.41
   5  -7   9    0.19    0.23
   5  -7   9    0.20    0.24
   5  -7   9    0.14    0.28
   5   7  -9    0.05    0.20
   5  -7  -9   -0.19    0.25
   5  -7  -9    0.04    0.25
   5   7   9    0.13    0.19
   0   8  -9    0.45    0.25
   0   8  -9    0.73    0.30
   0   8   9    0.22    0.25
   0   8   9    0.40    0.29
   0   8   9    0.07    0.25
   0   8  -9    0.33    0.30
   0   8  -9    0.44    0.21
   1   8  -9   11.90    0.80
   1   8  -9   11.51    0.85
   1   8  -9   11.23    0.77
   1  -8   9   10.60    0.80
  -1   8   9   11.99    0.82
  -1   8   9   11.86    0.80
   1   8  -9   12.41    0.74
   1   8  -9   11.56    0.81
   1  -8  -9   10.78    0.79
   1   8   9   11.94    0.77
   1   8   9   10.78    0.85
   1   8   9   11.91    0.78
   1   8   9   12.62    1.10
   1   8   9   10.93    0.81
   1  -8  -9   11.65    0.82
  -1   8  -9   11.81    0.86
   1   8   9   12.41    0.74
   2  -8   9   18.90    1.24
   2   8  -9   21.62    1.19
  -2   8   9   20.22    1.21
   2   8  -9   19.36    1.16
   2   8  -9   22.37    1.15
   2  -8   9   20.33    1.20
   2   8  -9   23.30    1.80
   2   8   9   20.15    1.14
   2   8   9   21.85    1.17
   2  -8  -9   20.41    1.27
   2   8   9   21.84    1.19
   2  -8  -9   21.81    1.20
  -2   8  -9   20.41    1.29
   2  -8  -9   22.14    1.29
   2   8   9   19.12    1.38
   2   8   9   20.76    1.56
   3  -8   9    4.75    0.50
   3   8  -9    4.45    0.44
   3   8  -9    3.65    0.41
   3  -8   9    4.30    0.49
   3   8  -9    4.29    0.58
   3  -8   9    4.53    0.39
   3   8   9    2.99    0.38
   3   8   9    3.06    0.37
   3  -8  -9    2.52    0.32
   3  -8  -9    3.23    0.48
   3   8   9    2.82    1.09
   3  -8  -9    2.15    0.40
   3  -8  -9    3.22    0.48
  -3   8  -9    3.31    0.50
   4   8  -9    2.75    0.33
   4  -8   9    3.08    0.44
   4   8  -9    2.71    0.37
   4  -8   9    3.24    0.43
   4   8   9    2.95    0.33
   4  -8  -9    3.05    0.45
   4   8   9    3.50    0.38
   4  -8  -9    2.97    0.46
   4  -8  -9    2.70    0.41
   4  -8  -9    3.53    0.42
   5  -8   9   29.50    1.47
   5   8  -9   28.13    1.44
   5  -8   9   26.84    1.46
   5  -8   9   28.05    1.46
   5  -8  -9   28.21    1.48
   5   8   9   29.25    1.43
   5  -8  -9   28.72    1.49
   0   9   9    6.93    0.63
   0   9   9    6.90    0.61
   0   9   9    7.49    0.71
   0   9  -9    7.00    0.64
   0   9   9    6.89    0.85
   0   9  -9    7.04    0.56
   0   9  -9    5.22    0.60
   1   9  -9   36.12    1.91
   1  -9   9   35.44    1.90
  -1   9   9   34.50    1.90
   1   9  -9   37.39    1.91
   1   9  -9   36.18    1.84
   1   9  -9   36.20    1.89
  -1   9   9   35.57    1.89
  -1   9   9   35.72    2.00
   1   9   9   35.82    1.89
  -1   9  -9   36.40    1.99
   1   9   9   36.23    1.87
   1   9   9   36.68    2.24
   1  -9  -9   34.62    1.90
   1   9   9   35.94    1.84
  -1   9  -9   31.98    1.93
   1   9   9   34.32    1.90
  -2   9   9   11.23    0.79
   2   9  -9   11.31    1.46
   2   9  -9   11.84    0.80
   2   9  -9   11.55    0.74
   2  -9   9   12.53    0.81
   2   9   9   11.34    0.78
   2   9   9   11.47    0.74
   2  -9  -9   10.63    0.87
   2  -9  -9   11.06    0.77
  -2   9  -9   10.91    0.87
   3   9  -9    6.17    0.56
   3   9  -9    6.14    0.52
   3  -9   9    6.78    0.64
   3  -9   9    5.86    0.45
   3  -9  -9    6.17    0.64
   3  -9  -9    6.92    0.65
   3   9   9    5.10    0.51
  -3   9  -9    5.28    0.61
   3  -9  -9    4.63    0.54
   3  -9  -9    5.48    0.47
   3   9   9    5.75    0.55
   4  -9   9    4.25    0.43
   4  -9   9    3.93    0.42
   4   9  -9    3.90    0.39
   4   9  -9    3.30    0.39
   4  -9   9    4.22    0.43
   4  -9  -9    2.95    0.38
   4  -9  -9    3.88    0.48
   4   9   9    3.58    0.39
   4   9   9    3.27    0.35
   4  -9  -9    3.45    0.43
   0  10   9    2.17    0.36
   0  10  -9    2.12    0.41
   0  10  -9    2.45    0.43
   0  10  -9    2.21    0.34
   0  10   9    2.16    0.38
  -1  10   9    2.85    0.40
   1  10  -9    3.12    0.41
  -1  10   9    2.57    0.40
   1  10  -9    2.92    0.43
   1  10  -9    2.34    0.39
   1  10  -9    3.16    0.37
   1 -10   9    3.16    0.44
   1  10   9    3.19    0.36
   1  10   9    3.04    0.39
   1  10   9    2.80    0.37
  -1  10  -9    3.10    0.45
  -1  10  -9    3.08    0.48
   1 -10  -9    2.88    0.40
   1  10   9    3.22    0.45
   2 -10   9   47.63    2.46
  -2  10   9   43.86    2.45
   2  10  -9   45.43    2.42
   2  10  -9   46.32    2.45
   2  10  -9   49.07    3.13
   2 -10  -9   49.04    2.45
  -2  10  -9   49.23    2.57
   2 -10  -9   48.34    2.54
   2  10   9   49.63    2.43
   2  10   9   49.94    2.46
   3  10  -9    4.62    0.46
   3 -10   9    4.73    0.50
   3  10  -9    4.52    0.50
   3 -10   9    4.39    0.38
   3 -10  -9    4.86    0.40
  -3  10  -9    5.33    0.57
   3  10   9    4.48    0.47
   3 -10  -9    4.57    0.49
   3  10   9    4.57    0.45
   3 -10  -9    5.05    0.57
   4  10  -9    9.05    0.58
   4 -10   9    8.57    0.59
   4 -10   9    8.23    0.63
   4  10  -9    8.93    0.61
   4  10   9    9.33    0.58
  -4  10  -9    9.44    0.66
   4  10   9    8.63    0.57
   4 -10  -9    8.62    0.65
   0  11   9    3.32    0.44
   0  11  -9    2.81    0.44
   0  11  -9    3.08    0.46
   0  11  -9    2.82    0.37
   0  11   9    3.04    0.40
   1  11  -9   15.27    0.99
   1  11  -9   13.32    0.95
  -1  11   9   14.73    0.98
  -1  11   9   13.06    0.95
   1  11  -9   13.08    0.96
   1 -11   9   14.53    0.98
  -1  11  -9   16.91    1.04
  -1  11  -9   15.95    1.04
   1  11   9   16.95    0.94
   1  11   9   16.39    1.01
   1 -11  -9   16.37    0.98
   1  11   9   15.60    0.94
   2 -11   9    0.05    0.28
   2  11  -9    0.31    0.24
  -2  11   9    0.03    0.27
   2  11  -9    0.04    0.74
   2  11  -9   -0.16    0.25
   2 -11  -9    0.11    0.21
   2  11   9    0.10    0.24
   2  11   9    0.35    0.22
  -2  11  -9    0.28    0.27
   2 -11  -9    0.46    0.32
   3  11  -9    8.82    0.61
   3 -11   9    9.10    0.53
   3  11  -9    8.96    0.66
  -3  11  -9    9.85    0.71
   3  11   9    9.51    0.62
   3  11   9    9.91    0.63
   3 -11  -9    9.17    0.55
   3 -11  -9    8.56    0.75
   4  11  -9    0.65    0.20
   4  11   9    0.78    0.18
   0  12   9   15.70    0.95
   0  12  -9   13.74    1.01
   0  12  -9   15.78    1.01
   0  12   9   15.55    0.97
   0  12  -9   16.37    0.96
  -1  12   9    2.92    0.40
   1  12  -9    3.68    0.40
   1  12  -9    3.87    0.91
  -1  12   9    2.71    0.39
   1  12  -9    3.46    0.43
   1 -12   9    3.26    0.43
   1  12   9    3.57    0.42
   1 -12  -9    3.44    0.41
  -1  12  -9    3.23    0.45
   1  12   9    2.85    0.34
   1  12   9    3.20    0.38
  -1  12  -9    3.41    0.47
   2 -12   9   12.51    0.81
  -2  12   9   12.84    0.85
  -2  12   9   12.66    0.86
   2  12  -9   13.18    0.85
   2 -12  -9   13.46    0.79
  -2  12  -9   13.41    0.89
   2  12   9   14.36    0.83
   3  12  -9    8.77    0.59
   3  12  -9    8.58    0.53
  -3  12  -9    7.99    0.61
   3  12   9    7.70    0.55
   3  12   9    7.29    0.51
   0  13   9    0.75    0.27
   0  13   9    0.63    0.24
   0  13  -9    0.76    0.29
  -1  13   9   28.39    1.46
   1 -13   9   26.15    1.45
  -1  13   9   27.59    1.45
  -1  13  -9   27.17    1.49
   1  13   9   26.98    1.44
   1 -13  -9   26.01    1.44
  -1  13  -9   25.69    1.49
   2 -13   9    8.85    0.52
  -2  13   9    8.46    0.59
  -2  13   9    8.00    0.59
   2  13  -9    8.38    0.59
   2  13   9    7.67    0.55
  -2  13  -9    7.62    0.67
  -2  13  -9    8.67    0.62
   2 -13  -9    7.45    0.51
   0  14   9    4.88    0.38
   0  14  -9    5.15    0.44
   0  14   9    4.75    0.46
  -1  14   9    6.79    0.51
   1 -14   9    7.02    0.49
  -1  14   9    6.85    0.55
   1 -14  -9    7.21    0.50
  -1  14  -9    7.00    0.57
   0   0 -10   43.90    2.24
   0   0 -10   42.91    2.22
   1   0 -10    0.24    0.24
  -1   0 -10    0.23    0.26
  -1   0 -10    0.14    0.17
   1   0  10    0.21    0.35
   1   0  10    0.00    0.25
  -1   0 -10    0.24    0.28
  -2   0 -10   14.57    0.95
   2   0 -10   14.65    1.00
  -2   0 -10   15.92    1.12
  -3   0 -10    1.04    0.49
   3   0 -10    0.86    0.40
   3   0 -10    1.03    0.38
   3   0  10    1.05    0.71
   4   0 -10    0.24    0.45
   4   0 -10    0.32    0.26
   4   0  10    0.10    0.30
   4   0  10    0.26    0.22
   4   0  10   -0.63    0.85
   4   0 -10    0.04    0.31
   4   0 -10    0.15    0.30
   5   0 -10   16.47    1.03
   5   0 -10   17.51    1.28
   5   0 -10   15.96    1.01
   5   0  10   16.74    1.05
   6   0  10    0.80    0.24
   6   0 -10    0.93    0.23
   6   0 -10    0.76    0.23
   0  -1 -10   67.56    3.50
   0   1 -10   73.16    3.52
   0   1 -10   69.67    3.47
  -1  -1 -10   12.61    0.83
   1   1 -10   12.47    0.82
  -1  -1 -10   12.07    0.76
   1  -1  10   11.87    1.02
  -1   1 -10   13.39    0.83
   1   1  10   12.82    0.88
   1  -1 -10   12.16    0.84
   2   1 -10   10.43    0.82
   2  -1 -10   11.70    0.84
  -2   1 -10   11.30    0.79
   2   1  10   11.59    0.91
  -3  -1 -10   10.62    1.04
   3  -1  10   10.01    1.36
   3   1 -10   10.12    0.89
   3   1 -10   10.88    0.88
   3  -1 -10   11.08    0.80
   3  -1 -10   10.85    0.83
   3   1  10   10.03    1.20
   3  -1 -10   11.20    0.90
   4  -1  10   20.62    1.22
   4   1 -10   21.51    1.41
   4   1 -10   20.62    1.21
   4  -1  10   18.77    1.14
   4   1 -10   21.53    1.19
   4   1 -10   19.07    1.21
   4  -1 -10   21.48    1.25
   4   1  10   19.81    1.12
   4  -1 -10   20.66    1.18
   4   1  10   19.95    1.84
   4  -1 -10   21.91    1.22
   4  -1 -10   22.54    1.38
   4   1  10   21.80    1.22
   5   1 -10    9.96    0.73
   5   1 -10   10.26    1.00
   5  -1  10    9.04    0.64
   5  -1  10   11.54    0.77
   5   1 -10   10.00    0.74
   5   1  10   11.35    0.76
   5  -1 -10    9.37    0.72
   5  -1 -10    8.12    0.92
   5  -1 -10    9.42    0.98
   5  -1 -10    9.40    0.71
   5  -1 -10    9.57    0.71
   6   1 -10    1.17    0.31
   6  -1  10    0.92    0.21
   6   1 -10    1.51    0.25
   6  -1  10    1.62    0.27
   6  -1 -10    1.59    0.25
   6  -1 -10    1.24    0.29
   6  -1 -10    1.43    0.25
   6   1  10    1.64    0.28
   0  -2 -10  232.54   11.15
   0   2 -10  237.04   11.17
   0   2 -10  225.07   11.13
   1  -2  10   70.13    3.87
   1   2 -10   72.55    3.65
  -1  -2 -10   69.70    3.60
   1   2 -10   73.13    3.64
  -1   2 -10   73.15    3.64
   1   2  10   73.11    3.70
   1   2  10   72.29    3.57
   1  -2 -10   77.34    3.70
   2  -2  10   26.94    1.76
   2   2 -10   29.76    1.54
   2   2  10   24.68    1.38
   2   2  10   23.94    1.57
   2  -2 -10   26.56    1.53
  -2   2 -10   24.81    1.47
   3   2 -10    6.67    0.73
   3   2 -10    7.36    0.77
   3  -2 -10    6.70    0.65
   3  -2 -10    7.23    0.74
   3   2  10    6.06    0.91
   3  -2 -10    7.39    0.67
   4  -2  10   18.40    1.02
   4  -2  10   15.63    0.96
   4  -2  10   16.53    1.22
   4   2 -10   17.85    1.01
   4   2 -10   16.97    0.99
   4   2 -10   19.62    1.27
   4   2 -10   17.66    0.98
   4   2  10   16.01    1.00
   4  -2 -10   15.21    1.02
   4   2  10   13.13    0.91
   4  -2 -10   14.48    1.10
   4  -2 -10   14.04    0.97
   4   2  10   13.76    1.60
   4  -2 -10   15.79    0.99
   4  -2 -10   15.50    0.96
   4  -2 -10   15.53    1.15
   5   2 -10    2.61    0.60
   5  -2  10    3.18    0.40
   5   2 -10    3.71    0.43
   5   2 -10    3.48    0.42
   5  -2  10    3.61    0.38
   5  -2  10    3.38    0.43
   5  -2 -10    3.04    0.43
   5  -2 -10    3.52    0.42
   5  -2 -10    3.51    0.40
   5  -2 -10    3.70    0.42
   5   2  10    2.86    1.10
   5  -2 -10    3.17    0.59
   5   2  10    4.10    0.46
   6   2 -10    0.39    0.20
   6  -2  10    0.42    0.20
   6  -2  10    0.24    0.21
   6  -2 -10    0.50    0.26
   6  -2 -10    0.28    0.19
   6   2  10    0.51    0.24
   6  -2 -10    0.23    0.20
   0   3 -10  116.42    5.53
   0   3  10  109.31    5.48
   0   3 -10  110.36    5.55
   0  -3 -10  116.25    5.56
  -1  -3 -10    2.34    0.34
  -1   3  10    2.36    0.31
   1   3 -10    2.59    0.37
   1  -3  10    2.48    0.63
   1   3 -10    2.30    0.36
   1   3  10    1.92    0.41
   1  -3 -10    2.42    0.40
   1   3  10    2.03    0.31
  -1   3 -10    1.86    0.32
   2   3 -10   46.31    2.38
  -2   3  10   41.93    2.24
   2  -3  10   42.93    2.67
   2   3  10   44.48    2.25
   2   3  10   43.59    2.45
   2  -3 -10   45.79    2.40
  -2   3 -10   45.05    2.35
   3  -3  10    2.41    0.48
   3   3 -10    2.52    0.47
   3  -3  10    1.95    0.35
   3   3  10    2.27    0.34
   3   3  10    2.21    0.73
   3  -3 -10    2.51    0.49
   3  -3 -10    2.72    0.42
   4   3 -10   62.89    3.05
   4   3 -10   66.73    3.26
   4  -3  10   60.58    3.06
   4   3 -10   60.65    3.05
   4  -3  10   65.55    3.08
   4  -3  10   62.76    3.05
   4   3  10   58.19    3.62
   4   3  10   56.74    2.99
   4  -3 -10   55.83    3.07
   4  -3 -10   59.87    3.10
   4  -3 -10   60.72    3.06
   4  -3 -10   58.13    3.03
   4   3  10   60.14    3.07
   4  -3 -10   60.12    3.13
   5  -3  10    2.77    0.35
   5   3 -10    2.68    0.57
   5   3 -10    2.84    0.37
   5   3 -10    2.86    0.38
   5  -3  10    2.59    0.40
   5  -3  10    2.86    0.41
   5  -3 -10    3.68    0.41
   5  -3 -10    3.56    0.41
   5   3  10    3.84    0.44
   5   3  10    2.19    0.95
   5  -3 -10    3.97    0.39
   5  -3 -10    3.49    0.46
   6   3 -10    5.81    0.43
   6  -3  10    6.39    0.44
   6  -3 -10    5.11    0.49
   0   4 -10   37.05    1.98
   0   4 -10   35.11    2.00
   0  -4  10   40.04    2.37
   0  -4 -10   38.23    2.02
   0   4  10   39.08    1.95
   1  -4  10   83.77    4.80
   1   4 -10   90.12    4.48
  -1   4  10   88.62    4.40
   1   4 -10   87.01    4.49
  -1   4 -10   91.09    4.49
   1  -4 -10   95.75    4.52
   1   4  10   91.16    4.58
   1   4  10   91.04    4.41
   2   4 -10   12.60    0.94
   2  -4  10   10.81    1.23
   2   4  10   12.64    1.05
   2  -4 -10   13.91    0.98
   2   4  10   13.02    0.82
  -2   4 -10   12.86    0.91
   2  -4 -10   13.65    0.85
   3  -4  10   11.64    0.82
   3   4 -10   11.04    0.76
   3   4 -10   10.38    0.74
   3  -4  10   11.25    0.68
  -3   4  10   11.14    0.83
   3  -4  10   11.47    0.80
   3   4 -10   11.34    0.99
   3  -4 -10   12.11    0.70
   3   4  10   10.50    1.35
   3  -4 -10   12.68    0.89
   3  -4 -10   13.62    0.88
   3   4  10   12.15    0.73
   3  -4 -10   12.47    0.80
   3  -4 -10   12.91    0.85
   3   4  10   12.44    0.79
   4  -4  10    2.96    0.42
   4  -4  10    2.33    0.39
   4  -4  10    2.34    0.42
   4   4 -10    3.17    0.41
   4   4 -10    2.52    0.55
   4   4 -10    2.75    0.40
   4  -4 -10    2.44    0.41
   4  -4 -10    2.70    0.34
   4  -4 -10    2.23    0.41
   4  -4 -10    2.36    0.38
   4   4  10    2.58    0.41
   4  -4 -10    2.82    0.44
   4   4  10    2.30    0.88
   4   4  10    2.43    0.32
   5   4 -10    2.83    0.35
   5   4 -10    3.28    0.57
   5  -4  10    3.07    0.36
   5  -4  10    3.08    0.41
   5  -4  10    3.24    0.40
   5  -4 -10    2.56    0.42
   5  -4 -10    2.72    0.37
   5   4  10    2.70    0.40
   5  -4 -10    2.76    0.39
   5   4  10    1.67    0.91
   0  -5 -10    0.06    0.23
   0   5  10   -0.02    0.21
   0  -5  10    0.57    0.48
   0   5 -10    0.05    0.20
   0   5 -10    0.22    0.23
  -1   5  10    1.89    0.31
   1   5 -10    2.24    0.36
   1  -5  10    1.71    0.62
   1   5 -10    2.34    0.38
   1  -5 -10    2.65    0.41
   1   5  10    2.24    0.47
   1   5  10    2.71    0.37
  -1   5 -10    2.33    0.38
   1  -5 -10    2.60    0.34
   2   5 -10    7.69    0.75
   2   5  10    9.13    0.92
   2  -5 -10    8.38    0.83
   2   5  10    8.43    0.68
   2  -5 -10    8.74    0.69
  -2   5 -10    8.71    0.74
   3  -5  10   10.08    0.60
   3   5 -10    9.95    0.69
   3  -5  10   11.01    0.75
   3   5 -10   11.04    0.96
  -3   5  10   10.08    0.74
   3  -5  10   10.84    0.78
   3   5 -10    8.91    0.69
   3   5  10    9.47    0.66
   3  -5 -10   10.16    0.79
   3  -5 -10   10.33    0.79
   3  -5 -10    9.64    0.84
   3   5  10   10.63    0.75
   3   5  10    5.78    1.58
   3  -5 -10    9.61    0.64
   4   5 -10    3.77    0.43
   4  -5  10    4.10    0.50
   4   5 -10    4.09    0.45
   4  -5  10    3.37    0.45
   4  -5  10    4.28    0.48
   4   5 -10    4.52    0.65
   4  -5 -10    4.23    0.46
   4   5  10    4.26    0.49
   4  -5 -10    3.67    0.49
   4   5  10    3.09    0.94
   4   5  10    3.73    0.42
   4  -5 -10    4.25    0.51
   4  -5 -10    4.05    0.53
   5  -5  10   10.18    0.71
   5  -5  10    9.80    0.73
   5   5 -10   10.53    0.94
   5   5 -10   10.33    0.71
   5  -5  10   10.07    0.76
   5  -5 -10   11.99    0.78
   5  -5 -10   12.68    0.74
   5  -5 -10   11.59    0.80
   0  -6 -10   13.65    0.94
   0   6 -10   13.04    0.90
   0   6 -10   13.41    0.90
   0   6  10   13.03    0.86
   1   6 -10   21.53    1.37
  -1   6  10   22.37    1.28
  -1   6 -10   23.61    1.38
   1   6  10   22.98    1.30
   1   6  10   23.05    1.51
   1  -6 -10   22.37    1.29
   1  -6 -10   22.39    1.39
   2  -6  10   27.57    1.62
  -2   6  10   26.46    1.45
   2  -6  10   28.35    1.44
   2   6 -10   26.09    1.50
   2   6 -10   29.52    1.44
   2   6  10   24.67    1.50
   2  -6 -10   25.40    1.44
   2  -6 -10   26.12    1.51
   2   6  10   27.30    1.77
   2   6  10   24.96    1.42
   3  -6  10    6.71    0.47
   3   6 -10    6.20    0.50
  -3   6  10    6.32    0.59
   3   6 -10    7.35    0.58
   3   6 -10    7.38    0.75
   3  -6  10    7.77    0.67
   3  -6  10    7.72    0.65
   3   6  10    5.86    0.51
   3  -6 -10    6.26    0.66
   3  -6 -10    6.26    0.64
  -3   6 -10    6.23    0.64
   3  -6 -10    6.47    0.52
   3   6  10    5.51    0.52
   3  -6 -10    6.02    0.63
   4   6 -10    4.92    0.47
   4  -6  10    5.47    0.56
   4  -6  10    5.57    0.60
   4   6 -10    4.44    0.64
   4  -6  10    5.38    0.57
   4   6 -10    5.21    0.56
   4   6  10    4.88    0.48
   4   6  10    5.21    0.48
   4  -6 -10    5.41    0.50
   4  -6 -10    5.61    0.61
   4  -6 -10    5.69    0.59
   4  -6 -10    6.00    0.62
   4   6  10    2.72    1.23
   5   6 -10    5.54    0.68
   5  -6  10    6.24    0.55
   5   6 -10    5.94    0.46
   5  -6  10    6.28    0.51
   5  -6  10    6.11    0.52
   5   6  10    5.01    0.45
   5  -6 -10    6.30    0.57
   5  -6 -10    5.24    0.54
   5  -6 -10    5.79    0.50
   5  -6 -10    6.14    0.57
   0   7  10   18.04    1.11
   0  -7 -10   18.58    1.19
   0   7 -10   16.86    1.13
  -1   7  10   30.63    1.70
   1   7 -10   31.68    1.72
  -1   7  10   31.24    1.74
   1   7  10   33.85    2.02
   1  -7 -10   32.65    1.76
   1   7  10   32.77    1.77
   2  -7  10   24.46    1.46
   2   7 -10   24.57    1.41
   2   7 -10   24.84    1.37
   2  -7  10   25.65    1.48
   2   7 -10   26.28    1.42
  -2   7  10   26.18    1.44
   2  -7  10   26.31    1.43
   2  -7 -10   28.24    1.52
   2   7  10   27.28    1.40
   2   7  10   25.38    1.35
  -2  -7  10   24.01    1.77
   2  -7 -10   26.07    1.51
   2  -7 -10   27.99    1.43
   2   7  10   28.07    1.81
   2   7  10   26.01    1.51
  -2   7 -10   27.03    1.52
   2  -7 -10   24.76    1.46
   2   7  10   26.95    1.42
   3   7 -10    8.13    0.64
   3  -7  10    8.22    0.54
   3   7 -10    9.10    0.90
   3   7 -10    7.48    0.57
   3  -7  10    9.26    0.71
  -3   7  10    8.00    0.67
   3  -7  10    8.38    0.70
   3   7  10    8.07    0.61
   3  -7 -10    8.08    0.72
   3  -7 -10    8.32    0.77
   3  -7 -10    7.88    0.70
  -3   7 -10    8.08    0.72
   3   7  10    8.43    0.60
   3  -7 -10    8.05    0.58
   4  -7  10    7.93    0.63
   4  -7  10    7.73    0.67
   4   7 -10    8.05    0.79
   4   7 -10    8.34    0.64
   4  -7  10    7.91    0.67
   4   7 -10    8.09    0.56
   4   7  10    6.76    0.55
   4  -7 -10    7.76    0.70
   4  -7 -10    7.00    0.72
   4  -7 -10    8.07    0.70
   4  -7 -10    7.13    0.59
   4   7  10    6.75    0.56
   5   7 -10    2.66    0.29
   5  -7  10    2.81    0.33
   5  -7  10    2.98    0.36
   5  -7  10    2.89    0.33
   5  -7 -10    2.60    0.35
   5  -7 -10    2.39    0.35
   5   7  10    2.37    0.27
   0   8 -10    4.28    0.49
   0   8 -10    3.44    0.46
   0   8 -10    3.29    0.37
   0   8  10    4.29    0.50
   0   8  10    3.78    0.43
   0   8  10    4.12    0.44
   1   8 -10   15.42    0.97
   1   8 -10   15.93    0.93
  -1   8  10   14.88    0.98
   1   8 -10   16.12    0.99
  -1   8  10   13.84    1.01
   1  -8  10   13.62    0.99
   1   8 -10   14.03    1.00
   1  -8 -10   16.72    1.01
   1   8  10   16.13    0.97
   1   8  10   18.09    1.35
   1  -8 -10   18.05    1.04
   1   8  10   14.94    1.00
   1   8  10   17.17    0.96
   1   8  10   17.04    0.94
  -1   8 -10   17.11    1.07
   1   8  10   16.49    1.07
   2   8 -10    5.69    0.54
  -2   8  10    6.26    0.59
   2  -8  10    6.66    0.60
   2   8 -10    7.39    0.56
   2  -8  10    6.26    0.65
   2   8 -10    6.86    0.51
   2  -8 -10    5.37    0.52
   2   8  10    4.85    0.50
  -2   8 -10    5.52    0.61
   2   8  10    5.01    0.51
   2  -8 -10    5.05    0.60
   2   8  10    5.44    0.84
   2  -8 -10    6.09    0.62
   2   8  10    5.17    0.53
   3  -8  10   19.80    1.20
   3   8 -10   20.37    1.15
  -3   8  10   17.49    1.14
   3  -8  10   18.80    1.18
   3  -8  10   18.21    1.05
   3   8 -10   18.47    1.30
   3   8 -10   18.58    1.10
   3  -8 -10   20.09    1.26
   3  -8 -10   20.03    1.09
   3   8  10   21.00    1.12
   3  -8 -10   18.21    1.17
  -3   8 -10   20.60    1.25
   3   8  10   21.57    1.13
   3  -8 -10   20.86    1.25
   4   8 -10    0.17    0.22
   4   8 -10    0.51    0.48
   4  -8  10    0.74    0.32
   4  -8  10    0.38    0.30
   4   8 -10    0.48    0.27
   4  -8  10    0.59    0.29
   4  -8 -10    0.64    0.35
   4  -8 -10    0.60    0.27
   4  -8 -10    0.51    0.30
   4  -8 -10    0.39    0.32
   4   8  10    0.47    0.23
   4   8  10    0.32    0.22
   5  -8  10    9.89    0.59
   5  -8  10    8.37    0.57
   5   8 -10    8.72    0.56
   5   8  10    9.62    0.55
   5  -8 -10    8.84    0.61
   5  -8 -10    8.84    0.62
   0   9 -10    1.83    0.38
   0   9  10    1.94    0.34
   0   9 -10    2.33    0.43
   0   9  10    2.33    0.38
   0   9  10    2.61    0.60
   0   9 -10    1.76    0.31
  -1   9  10    0.37    0.29
  -1   9  10    1.30    0.32
   1   9 -10    1.22    0.31
   1   9 -10    0.80    0.29
   1   9 -10    1.14    0.28
   1   9 -10    1.84    0.38
   1  -9  10    1.63    0.36
  -1   9 -10    1.29    0.36
   1   9  10    1.15    0.52
   1   9  10    1.13    0.30
  -1   9 -10    1.40    0.38
   1  -9 -10    0.77    0.26
   1   9  10    1.09    0.35
   1   9  10    0.99    0.29
   1   9  10    1.07    0.25
   2  -9  10    5.79    0.54
   2   9 -10    5.78    0.51
   2   9 -10    4.67    0.49
  -2   9  10    5.19    0.50
  -2   9 -10    5.05    0.60
   2   9  10    5.58    0.54
   2   9  10    5.52    0.49
   2  -9 -10    6.29    0.63
   2  -9 -10    4.41    0.48
   3  -9  10    6.84    0.66
  -3   9  10    7.36    0.65
   3   9 -10    7.15    0.62
   3  -9  10    6.72    0.49
   3   9 -10    7.80    0.57
   3  -9 -10    6.74    0.66
   3   9  10    7.01    0.60
   3  -9 -10    6.88    0.67
   3   9  10    6.56    0.56
   3  -9 -10    6.77    0.71
  -3   9 -10    6.96    0.67
   3  -9 -10    6.53    0.51
   4  -9  10    3.45    0.41
   4   9 -10    3.44    0.35
   4  -9  10    3.53    0.38
   4   9 -10    3.60    0.39
   4  -9 -10    3.49    0.46
   4   9  10    3.20    0.34
   4  -9 -10    3.26    0.41
   4   9  10    3.48    0.38
   0  10  10   22.84    1.32
   0  10  10   22.73    1.30
   0  10 -10   22.42    1.29
   0  10 -10   21.13    1.37
   0  10 -10   24.13    1.37
   1  10 -10   30.54    1.61
   1 -10  10   30.62    1.60
  -1  10  10   28.73    1.59
   1  10 -10   30.11    1.59
  -1  10  10   31.91    1.60
   1  10  10   26.59    1.51
  -1  10 -10   25.59    1.63
   1 -10 -10   26.80    1.58
   1  10  10   27.68    1.56
   1  10  10   29.11    1.55
  -1  10 -10   28.33    1.67
   1  10  10   28.17    1.59
  -2  10  10    1.62    0.34
   2  10 -10    1.62    0.30
   2  10 -10    1.39    0.33
   2 -10  10    2.15    0.38
   2 -10 -10    1.62    0.30
   2 -10 -10    1.81    0.39
   2  10  10    1.57    0.32
   2  10  10    1.64    0.30
  -2  10 -10    1.73    0.41
   3 -10  10    8.57    0.56
   3  10 -10    9.04    0.68
   3 -10  10    8.91    0.72
   3  10 -10   10.13    0.65
  -3  10 -10    9.42    0.75
   3  10  10   10.17    0.66
   3 -10 -10   10.11    0.59
   3  10  10    9.25    0.64
   3 -10 -10    9.36    0.74
   3 -10 -10    9.42    0.79
   4  10 -10    0.29    0.22
   4  10 -10    0.20    0.23
   4 -10  10    0.05    0.23
   4 -10  10   -0.07    0.20
   4  10  10    0.16    0.18
   4 -10 -10    0.41    0.23
   4  10  10    0.33    0.20
   0  11  10    3.25    0.42
   0  11 -10    2.92    0.48
   0  11 -10    3.53    0.41
   0  11  10    4.36    0.48
   0  11 -10    4.35    0.49
   1  11 -10    6.88    0.66
  -1  11  10    7.39    0.65
   1 -11  10    6.76    0.66
   1  11 -10    6.07    0.62
  -1  11  10    6.88    0.60
   1  11  10    6.32    0.57
   1  11  10    7.07    0.58
   1 -11 -10    6.51    0.60
   1  11  10    6.69    0.60
  -1  11 -10    7.02    0.66
  -1  11 -10    6.75    0.71
   2  11 -10    5.69    0.50
   2  11 -10    4.78    0.50
   2 -11  10    5.20    0.48
  -2  11  10    4.62    0.47
   2 -11 -10    4.67    0.48
   2  11  10    5.39    0.51
   2  11  10    5.10    0.47
  -2  11 -10    4.87    0.55
   3  11 -10    2.12    0.34
   3  11 -10    2.49    0.31
  -3  11 -10    2.20    0.38
   3  11  10    1.81    0.28
   3  11  10    1.61    0.28
   0  12 -10    1.89    0.37
   0  12  10    1.89    0.35
   0  12  10    2.24    0.34
   0  12 -10    2.38    0.40
   1  12 -10   16.22    1.17
   1  12 -10   16.24    1.00
  -1  12  10   16.07    1.05
   1  12 -10   17.76    2.06
   1 -12  10   17.71    1.07
  -1  12  10   16.72    1.05
  -1  12 -10   18.55    1.11
   1  12  10   18.11    1.05
   1 -12 -10   19.02    1.05
  -1  12 -10   17.35    1.11
   1  12  10   18.08    0.98
   1  12  10   16.82    1.02
   2  12 -10    1.24    0.31
  -2  12  10    0.67    0.27
  -2  12  10    1.09    0.29
   2 -12  10    1.04    0.24
   2  12  10    1.12    0.27
  -2  12 -10    1.15    0.31
  -2  12 -10    1.34    0.39
   2 -12 -10    0.78    0.22
   3  12 -10    0.98    0.27
   3  12 -10    1.07    0.23
  -3  12 -10    1.93    0.32
   3  12  10    1.30    0.24
   3  12  10    1.32    0.20
   0  13  10    1.81    0.29
   0  13 -10    2.73    0.38
   0  13  10    2.10    0.33
   1 -13  10   12.32    0.80
  -1  13  10   12.76    0.83
  -1  13  10   11.98    0.79
   1  13  10   13.48    0.80
  -1  13 -10   12.59    0.87
   1 -13 -10   13.72    0.80
  -1  13 -10   12.24    0.83
  -2  13  10    2.03    0.30
   2 -13  10    2.61    0.24
  -2  13  10    2.40    0.29
   2  13 -10    2.08    0.32
   2 -13 -10    2.32    0.24
   2  13  10    2.14    0.27
  -2  13 -10    2.61    0.39
  -2  13 -10    2.37    0.34
   0  14  10    0.48    0.21
  -1  14  10    3.13    0.32
  -1  14 -10    5.27    0.46
   0   0 -11    0.07    0.22
   0   0 -11    0.03    0.25
   1   0  11   16.13    1.37
  -1   0 -11   18.19    1.08
   1   0 -11   19.80    1.09
   1   0  11   18.23    1.07
  -1   0 -11   17.85    1.13
  -1   0 -11   15.58    0.97
   2   0 -11   27.38    1.58
  -2   0 -11   25.95    1.53
  -2   0 -11   27.98    1.69
   3   0  11    0.38    1.05
   3   0 -11    0.21    0.36
   3   0 -11    0.02    0.38
   4   0 -11    0.04    0.32
   4   0  11    0.11    0.31
   4   0 -11   -0.29    0.44
   4   0 -11    0.05    0.26
   4   0 -11    0.04    0.30
   4   0  11    0.10    0.22
   5   0 -11    5.24    0.54
   5   0 -11    5.39    0.56
   5   0  11    5.96    0.60
   5   0 -11    4.86    0.70
   5   0  11    5.52    0.58
   5   0 -11    5.02    0.49
   5   0 -11    5.53    0.56
   6   0  11   11.85    0.69
   6   0 -11   10.81    0.68
   0  -1 -11   98.72    4.88
   0   1 -11   97.62    4.84
   0   1 -11   99.50    4.88
  -1  -1 -11   44.02    2.49
  -1  -1 -11   49.60    2.54
   1   1 -11   47.76    2.54
   1  -1  11   48.01    2.72
   1   1  11   51.45    2.57
   1  -1 -11   51.64    2.56
  -1   1 -11   51.21    2.55
   2   1 -11   70.28    3.59
  -2  -1 -11   71.37    3.71
   2   1  11   67.19    3.61
   2  -1 -11   74.69    3.61
  -2   1 -11   66.09    3.55
  -3  -1 -11   24.23    1.66
   3   1 -11   23.13    1.78
   3   1 -11   25.33    1.47
   3  -1 -11   23.74    1.42
   3  -1 -11   23.19    1.51
   3   1  11   22.72    1.31
   4   1 -11   14.67    1.00
   4   1 -11   16.18    1.22
   4   1 -11   15.09    0.99
   4  -1  11   14.65    0.98
   4   1 -11   15.71    0.96
   4  -1  11   13.75    0.91
   4  -1 -11   16.91    1.00
   4  -1 -11   16.22    0.95
   4   1  11   16.52    0.99
   4  -1 -11   16.19    1.03
   4  -1 -11   16.37    1.17
   4   1  11   14.56    1.65
   4  -1 -11   15.85    0.96
   4   1  11   15.11    0.89
   5   1 -11   12.96    1.12
   5  -1  11   12.38    0.75
   5  -1  11   12.98    0.87
   5   1 -11   12.64    0.84
   5   1 -11   12.14    0.85
   5  -1  11   11.96    0.83
   5  -1 -11   13.12    0.86
   5  -1 -11   14.23    0.85
   5  -1 -11   12.73    0.85
   5  -1 -11   12.09    0.86
   5   1  11   14.11    0.88
   5  -1 -11   13.00    1.10
   6   1 -11    1.66    0.25
   6  -1  11    1.63    0.26
   6  -1 -11    0.77    0.45
   6  -1 -11    1.46    0.24
   6   1  11    1.64    0.27
   0  -2 -11   56.88    2.81
   0   2 -11   52.99    2.77
   0   2 -11   54.44    2.81
   1  -2  11   13.68    1.22
  -1  -2 -11   13.79    0.90
   1   2 -11   14.49    0.97
   1   2 -11   14.43    0.96
  -1   2 -11   15.43    0.97
   1   2  11   15.76    0.90
   1   2  11   17.21    1.06
   1  -2 -11   15.71    1.02
   2   2 -11   11.38    0.84
  -2   2 -11   10.44    0.79
   2   2  11   10.32    0.93
   2  -2 -11   10.72    0.84
   2   2  11   11.10    0.72
  -3  -2 -11   16.68    1.30
   3   2 -11   13.58    1.05
   3   2 -11   15.79    1.10
   3  -2  11   14.28    0.92
   3  -2  11   13.78    0.91
   3   2  11   13.71    0.90
   3  -2 -11   15.18    1.02
   3  -2 -11   16.40    1.01
   4   2 -11   30.55    1.68
   4   2 -11   30.48    1.67
   4   2 -11   30.72    1.66
   4  -2  11   28.05    1.66
   4   2 -11   34.40    1.90
   4  -2  11   30.04    1.68
   4  -2  11   29.99    1.64
   4   2  11   29.76    2.26
   4  -2 -11   31.40    1.68
   4  -2 -11   31.06    1.65
   4  -2 -11   32.12    1.69
   4  -2 -11   30.97    1.75
   4   2  11   30.56    1.60
   4  -2 -11   31.87    1.72
   4  -2 -11   30.44    1.82
   4   2  11   30.58    1.68
   5  -2  11    0.91    0.30
   5  -2  11    0.77    0.33
   5   2 -11   -0.11    0.48
   5   2 -11    0.40    0.27
   5  -2  11    0.47    0.21
   5   2 -11    0.77    0.28
   5   2  11    0.84    0.34
   5  -2 -11    0.83    0.30
   5  -2 -11    0.21    0.26
   5  -2 -11    0.40    0.30
   5  -2 -11    0.07    0.25
   5  -2 -11    0.41    0.50
   6  -2  11    6.15    0.50
   6   2 -11    6.14    0.45
   0   3 -11   12.36    0.86
   0   3  11   13.31    0.79
   0  -3 -11   13.77    0.87
   0   3 -11   12.45    0.83
  -1   3  11   23.36    1.30
   1  -3  11   25.16    1.73
   1   3 -11   24.66    1.40
   1   3 -11   24.37    1.39
  -1  -3 -11   22.31    1.34
   1   3  11   25.21    1.48
   1  -3 -11   25.24    1.45
  -1   3 -11   22.58    1.37
   1   3  11   24.21    1.32
  -2   3  11   25.58    1.46
   2  -3  11   24.23    1.86
   2   3 -11   28.18    1.61
   2   3  11   28.04    1.48
   2   3  11   28.11    1.69
  -2   3 -11   27.83    1.58
   2  -3 -11   29.72    1.64
   3  -3  11    3.48    0.41
   3  -3  11    2.98    0.40
   3   3 -11    2.82    0.52
   3  -3  11    2.97    0.38
  -3   3  11    2.81    0.39
   3   3 -11    2.83    0.36
   3   3 -11    2.56    0.35
   3   3  11    2.31    0.30
   3  -3 -11    2.39    0.32
   3  -3 -11    2.41    0.43
   3  -3 -11    2.21    0.37
   3  -3 -11    2.11    0.40
   3   3  11    2.14    0.35
   4   3 -11    3.19    0.61
   4   3 -11    3.48    0.40
   4  -3  11    2.54    0.38
   4   3 -11    2.35    0.39
   4  -3  11    3.12    0.42
   4  -3  11    2.34    0.42
   4  -3 -11    2.25    0.35
   4  -3 -11    1.72    0.38
   4   3  11    2.36    0.32
   4  -3 -11    2.58    0.44
   4  -3 -11    1.74    0.43
   4   3  11    2.75    0.42
   4   3  11    1.34    0.98
   4  -3 -11    2.81    0.42
   5  -3  11    1.01    0.34
   5   3 -11    1.58    0.52
   5   3 -11    1.31    0.31
   5  -3  11    0.79    0.26
   5  -3  11    1.04    0.32
   5   3  11    1.68    0.36
   5  -3 -11    2.42    0.37
   5  -3 -11    1.78    0.39
   5  -3 -11    1.98    0.34
   5  -3 -11    2.23    0.32
   0  -4  11    0.57    0.51
   0   4 -11    0.72    0.28
   0   4 -11    0.78    0.26
   0  -4 -11    0.97    0.29
   0   4  11    0.71    0.24
  -1  -4 -11   30.62    1.80
   1  -4  11   30.38    2.16
   1   4 -11   32.35    1.83
  -1   4  11   32.45    1.76
   1   4 -11   32.56    1.84
   1  -4 -11   37.93    1.90
  -1   4 -11   33.91    1.85
   1   4  11   36.09    1.96
   1   4  11   35.19    1.78
   2   4 -11   21.70    1.47
   2  -4 -11   25.84    1.41
   2   4  11   25.47    1.38
  -2   4 -11   25.35    1.47
   2  -4 -11   24.05    1.51
   2   4  11   24.94    1.60
   3   4 -11    0.68    0.27
   3  -4  11    0.34    0.29
   3   4 -11    0.83    0.28
  -3   4  11    1.44    0.33
   3  -4  11    0.91    0.19
   3   4 -11    1.00    0.47
   3   4 -11    0.74    0.25
   3  -4  11    1.11    0.35
   3   4  11    1.19    0.27
   3  -4 -11    1.56    0.34
   3  -4 -11    1.08    0.23
   3  -4 -11    1.11    0.27
   3  -4 -11    1.33    0.37
   3   4  11    1.38    0.32
   3  -4 -11    1.48    0.38
   4  -4  11    3.82    0.45
   4  -4  11    3.43    0.49
   4  -4  11    3.86    0.46
   4   4 -11    3.33    0.44
   4   4 -11    3.51    0.44
   4   4 -11    3.31    0.62
   4  -4 -11    4.90    0.53
   4  -4 -11    3.97    0.47
   4   4  11    4.65    0.49
   4   4  11    4.94    0.44
   4  -4 -11    4.11    0.51
   4  -4 -11    4.27    0.52
   4  -4 -11    4.53    0.42
   5   4 -11   19.00    1.04
   5  -4  11   17.58    1.01
   5   4 -11   16.68    1.23
   5  -4  11   19.05    1.07
   5  -4  11   19.55    1.06
   5  -4 -11   16.10    1.09
   5   4  11   17.21    1.07
   5  -4 -11   17.16    1.08
   5  -4 -11   17.00    1.05
   5  -4 -11   18.76    1.08
   0  -5  11   44.57    2.71
   0   5  11   44.97    2.27
   0  -5 -11   45.44    2.35
   0   5 -11   43.37    2.33
   0   5 -11   40.91    2.30
  -1  -5 -11   26.11    1.59
   1   5 -11   28.17    1.63
   1   5 -11   26.90    1.60
  -1   5  11   28.68    1.53
   1  -5  11   26.52    2.04
   1  -5 -11   29.09    1.64
   1  -5 -11   28.24    1.54
   1   5  11   28.36    1.55
  -1   5 -11   28.80    1.62
   1   5  11   30.12    1.76
  -2   5  11    3.98    0.42
   2  -5 -11    3.08    0.42
   2   5  11    3.01    0.42
   2   5  11    2.55    0.58
   2  -5 -11    2.77    0.52
   3   5 -11    8.71    0.64
   3  -5  11    8.03    0.68
   3   5 -11    8.05    0.82
   3   5 -11    7.62    0.57
  -3   5  11    7.16    0.67
   3  -5  11    7.41    0.51
   3  -5  11    8.55    0.72
   3   5  11    7.63    0.57
   3  -5 -11    8.27    0.71
   3  -5 -11    8.82    0.79
   3  -5 -11    8.07    0.57
   3   5  11    8.19    0.68
   3  -5 -11    8.21    0.73
   3   5  11    8.33    0.60
   4   5 -11   -0.36    0.23
   4  -5  11    0.15    0.29
   4   5 -11    0.09    0.47
   4  -5  11    0.17    0.30
   4  -5  11    0.09    0.35
   4   5 -11    0.22    0.30
   4   5 -11   -0.13    0.27
   4  -5 -11   -0.21    0.27
   4   5  11    0.19    0.25
   4  -5 -11    0.17    0.34
   4  -5 -11   -0.25    0.29
   4   5  11    0.19    0.23
   4   5  11    0.63    0.33
   4  -5 -11    0.35    0.36
   5   5 -11   28.36    1.52
   5   5 -11   27.96    1.54
   5   5 -11   29.88    1.73
   5  -5  11   30.73    1.58
   5  -5  11   30.28    1.57
   5  -5  11   30.91    1.55
   5   5  11   25.61    1.51
   5  -5 -11   32.84    1.61
   5  -5 -11   29.03    1.56
   5  -5 -11   29.64    1.61
   0   6 -11    6.98    0.64
   0   6  11    7.42    0.64
   0  -6 -11    8.11    0.70
   1   6 -11   15.21    1.10
  -1   6  11   15.91    1.02
   1  -6 -11   16.20    1.02
   1   6  11   17.44    1.26
   1   6  11   16.98    1.04
   1  -6 -11   16.62    1.12
   2   6 -11    4.38    0.44
  -2   6  11    3.99    0.45
   2  -6  11    3.86    0.47
   2   6 -11    3.67    0.41
   2   6 -11    3.80    0.43
   2  -6  11    3.42    0.46
   2  -6  11    4.27    0.43
  -2   6 -11    4.40    0.52
   2   6  11    4.21    0.41
   2   6  11    3.92    0.49
   2   6  11    4.61    0.45
   2  -6 -11    4.52    0.44
   2  -6 -11    4.99    0.51
   2  -6 -11    4.13    0.48
   2  -6 -11    4.35    0.51
   2   6  11    4.85    0.74
   2   6  11    4.41    0.46
   3   6 -11    9.50    0.72
   3  -6  11    9.36    0.79
  -3   6  11    9.14    0.74
   3  -6  11    9.46    0.78
   3  -6  11    8.65    0.62
   3   6 -11    9.47    0.96
   3   6 -11    9.13    0.67
   3  -6 -11   11.07    0.86
  -3   6 -11   10.55    0.81
   3   6  11   11.79    0.69
   3   6  11   10.60    0.69
   3  -6 -11   11.21    0.82
   3  -6 -11   11.31    0.69
   3  -6 -11   12.14    0.85
   4   6 -11   18.31    1.06
   4  -6  11   19.23    1.07
   4   6 -11   17.68    0.99
   4  -6  11   19.17    1.10
   4  -6  11   17.98    1.07
   4   6 -11   18.92    1.27
   4   6  11   16.48    0.98
   4  -6 -11   16.29    1.14
   4   6  11   16.26    0.98
   4  -6 -11   16.92    1.11
   4  -6 -11   14.74    1.02
   4  -6 -11   16.49    1.11
   5  -6  11    7.79    0.61
   5  -6  11    8.19    0.57
   5   6 -11    7.18    0.55
   5  -6  11    8.50    0.59
   5  -6 -11    8.00    0.65
   5   6  11    7.51    0.52
   5  -6 -11    8.42    0.65
   5  -6 -11    7.90    0.57
   5  -6 -11    8.20    0.63
   0   7  11   15.71    0.99
   0   7  11   14.46    0.95
  -1   7  11   10.22    0.70
  -1   7  11   10.62    0.74
   1   7 -11   10.38    0.69
   1   7 -11    9.93    0.62
   1   7 -11    9.97    0.72
   1  -7  11    9.09    0.70
   1  -7 -11    7.40    0.67
  -1   7 -11    7.97    0.72
   1   7  11    8.88    0.97
   1   7  11    8.56    0.67
   1   7  11    8.55    0.74
   1   7  11    8.38    0.62
   1  -7 -11    8.97    0.73
   1   7  11    8.30    0.70
   1   7  11    8.61    0.63
   2   7 -11   17.95    1.06
   2   7 -11   17.61    1.04
   2  -7  11   15.89    1.10
   2  -7  11   15.58    1.08
   2   7 -11   16.85    1.00
  -2   7  11   17.39    1.07
   2  -7  11   17.39    1.05
   2  -7 -11   19.60    1.07
   2  -7 -11   14.03    1.05
   2  -7 -11   19.30    1.16
  -2  -7  11   16.45    1.39
  -2   7 -11   18.23    1.15
   2  -7 -11   19.20    1.16
   2   7  11   19.75    1.05
   2   7  11   18.79    1.43
   2   7  11   20.31    1.04
   2   7  11   16.80    1.14
   2   7  11   18.12    0.98
   3  -7  11   22.90    1.37
   3  -7  11   23.08    1.38
   3  -7  11   21.96    1.23
   3   7 -11   23.30    1.29
   3   7 -11   23.35    1.34
  -3   7  11   21.76    1.33
   3   7 -11   22.56    1.51
   3   7  11   25.49    1.31
   3   7  11   24.30    1.29
  -3   7 -11   23.08    1.42
   3  -7 -11   25.20    1.45
   3  -7 -11   24.10    1.39
   3  -7 -11   25.24    1.28
   3  -7 -11   25.24    1.43
   4   7 -11   14.28    1.12
   4  -7  11   14.11    0.94
   4   7 -11   14.25    0.86
   4   7 -11   14.39    0.91
   4  -7  11   14.10    0.94
   4  -7  11   14.08    0.92
   4  -7 -11   16.17    1.00
   4  -7 -11   15.98    1.03
   4  -7 -11   15.51    0.90
   4  -7 -11   15.34    0.98
   4   7  11   13.78    0.85
   4   7  11   14.08    0.85
   5  -7  11    1.07    0.27
   5  -7  11    0.91    0.23
   5   7 -11    0.78    0.23
   5  -7  11    1.20    0.25
   5   7  11    1.13    0.21
   5  -7 -11    1.05    0.27
   5  -7 -11    1.04    0.27
   0   8 -11    1.65    0.38
   0   8  11    2.22    0.34
   0   8 -11    2.33    0.40
   0   8 -11    2.52    0.34
   0   8  11    2.75    0.43
   0   8  11    2.13    0.37
   1   8 -11    9.59    0.69
   1  -8  11    7.77    0.70
   1   8 -11    9.08    0.62
   1   8 -11    8.70    0.72
  -1   8  11    8.17    0.71
  -1   8  11    9.50    0.88
  -1   8  11    9.56    0.70
   1   8  11    7.38    0.69
   1   8  11    7.51    0.63
   1   8  11    8.16    1.00
   1  -8 -11    8.27    0.69
  -1   8 -11    8.34    0.74
   1  -8 -11    8.09    0.71
   1   8  11    8.76    0.64
   1   8  11    8.37    0.60
   1   8  11    8.04    0.76
   2   8 -11   11.83    0.84
   2   8 -11   13.19    0.83
   2  -8  11   13.84    0.90
   2   8 -11   13.41    0.89
   2  -8  11   12.55    0.93
  -2   8  11   12.86    0.91
   2  -8 -11   13.12    0.87
  -2   8 -11   14.98    0.99
   2  -8 -11   12.17    1.06
   2  -8 -11   14.78    0.99
   2   8  11   15.23    0.89
   2   8  11   14.44    1.29
   2   8  11   13.55    0.88
   2   8  11   15.07    0.86
   3   8 -11    1.96    0.37
   3   8 -11    0.91    0.47
  -3   8  11    1.94    0.36
   3  -8  11    1.99    0.42
   3   8 -11    1.92    0.32
   3  -8  11    1.88    0.39
   3  -8  11    2.06    0.27
   3  -8 -11    2.20    0.29
  -3   8 -11    2.01    0.42
   3  -8 -11    2.10    0.44
   3  -8 -11    2.19    0.43
   3   8  11    2.19    0.34
   3   8  11    2.20    0.33
   3  -8 -11    1.31    0.34
   4  -8  11    2.38    0.38
   4  -8  11    2.72    0.39
   4   8 -11    2.66    0.32
   4   8 -11    2.04    0.48
   4  -8  11    2.37    0.36
   4   8 -11    2.16    0.35
   4   8  11    1.74    0.28
   4   8  11    1.93    0.29
   4  -8 -11    1.55    0.32
   4  -8 -11    1.76    0.35
   4  -8 -11    1.84    0.40
   4  -8 -11    2.14    0.40
   5  -8  11    0.17    0.19
   5  -8 -11   -0.14    0.21
   0   9  11    2.12    0.58
   0   9  11    2.43    0.40
   0   9  11    2.22    0.36
   0   9 -11    2.49    0.42
   0   9 -11    1.76    0.41
   0   9 -11    2.04    0.31
   1   9 -11   14.29    1.02
  -1   9  11   14.03    0.97
   1  -9  11   14.02    0.98
   1   9 -11   14.19    0.97
  -1   9  11   15.02    0.99
   1   9 -11   14.48    0.92
   1   9  11   17.69    0.97
   1   9  11   16.90    0.97
   1   9  11   15.36    1.00
   1   9  11   17.23    1.35
   1   9  11   16.06    0.91
   1  -9 -11   15.26    0.98
  -1   9 -11   16.70    1.09
  -1   9 -11   14.44    1.04
   2   9 -11    4.20    0.47
  -2   9  11    4.70    0.48
   2  -9  11    5.59    0.56
   2   9 -11    4.94    0.50
   2   9  11    4.21    0.46
   2   9  11    4.04    0.44
  -2   9 -11    4.17    0.57
   2  -9 -11    4.00    0.44
   2  -9 -11    4.85    0.57
   3  -9  11    3.87    0.39
  -3   9  11    4.08    0.45
   3  -9  11    4.53    0.51
   3   9 -11    4.10    0.46
   3   9 -11    4.88    0.49
   3  -9 -11    5.08    0.57
   3  -9 -11    5.00    0.42
   3   9  11    4.88    0.51
   3  -9 -11    4.29    0.49
   3   9  11    5.01    0.47
  -3   9 -11    4.62    0.54
   3  -9 -11    5.87    0.59
   4   9 -11    1.88    0.29
   4  -9  11    1.40    0.28
   4   9 -11    1.92    0.31
   4  -9  11    1.63    0.33
   4  -9 -11    1.56    0.34
   4   9  11    1.64    0.26
   4   9  11    1.90    0.26
   0  10  11   33.52    1.80
   0  10  11   34.54    1.82
   0  10 -11   32.05    1.91
   0  10 -11   34.13    1.87
  -1  10  11    0.69    0.32
   1  10 -11    0.88    0.32
   1  10 -11    1.03    0.35
   1 -10  11    0.22    0.33
  -1  10  11    0.34    0.28
  -1  10 -11    0.59    0.33
   1 -10 -11    0.44    0.27
  -1  10 -11    0.67    0.36
   1  10  11    0.59    0.28
   1  10  11    0.47    0.26
   1  10  11    0.81    0.34
   2 -10  11    5.33    0.50
   2  10 -11    5.24    0.54
  -2  10  11    5.31    0.53
   2  10 -11    4.98    0.51
   2  10  11    6.10    0.56
  -2  10 -11    6.07    0.63
   2 -10 -11    5.73    0.52
   2  10  11    5.67    0.51
   2 -10 -11    6.39    0.61
   3 -10  11    3.31    0.32
   3 -10  11    3.59    0.46
   3  10 -11    3.26    0.42
  -3  10  11    3.54    0.40
   3  10 -11    3.94    0.44
   3 -10 -11    3.72    0.49
   3  10  11    4.30    0.42
   3 -10 -11    4.03    0.36
  -3  10 -11    4.11    0.50
   3  10  11    4.87    0.45
   4  10 -11    9.69    0.61
   4  10 -11    9.02    0.64
   4 -10  11    9.15    0.63
   4  10  11   10.21    0.59
   4  10  11   10.99    0.61
   4 -10 -11    9.89    0.67
   0  11  11   16.68    1.06
   0  11 -11   16.58    1.13
   0  11 -11   16.75    1.11
   0  11  11   17.55    1.03
   1  11 -11    3.60    0.45
   1  11 -11    3.94    0.46
  -1  11  11    2.64    0.39
   1 -11  11    3.37    0.46
  -1  11  11    3.38    0.43
   1 -11 -11    3.86    0.44
   1  11  11    4.96    0.48
   1  11  11    4.40    0.47
   1  11  11    3.67    0.40
  -1  11 -11    3.83    0.50
  -1  11 -11    3.62    0.51
   2  11 -11    0.69    0.26
   2  11 -11    1.03    0.31
   2 -11  11    0.91    0.27
  -2  11  11    0.60    0.30
   2 -11 -11    0.78    0.23
  -2  11 -11    1.20    0.34
   2  11  11    0.94    0.27
   2  11  11    0.55    0.24
   3  11 -11   27.98    1.55
   3  11 -11   27.22    1.50
   3  11  11   29.80    1.49
   3  11  11   29.26    1.52
  -3  11 -11   31.94    1.63
   0  12  11    0.34    0.27
   0  12  11    0.35    0.25
   0  12 -11    0.59    0.32
   0  12 -11    0.67    0.29
  -1  12  11   10.23    0.76
  -1  12  11   10.37    0.74
   1  12 -11   10.58    0.69
   1 -12  11   11.54    0.76
  -1  12 -11    9.56    0.81
   1 -12 -11   10.78    0.74
  -1  12 -11   10.14    0.78
   1  12  11    9.80    0.64
   1  12  11    9.62    0.73
   2  12 -11   17.01    1.01
  -2  12  11   17.67    1.00
  -2  12  11   16.35    1.00
   2 -12  11   16.66    0.93
  -2  12 -11   16.91    1.08
  -2  12 -11   17.95    1.07
   2 -12 -11   16.77    0.94
   2  12  11   16.51    0.97
   3  12 -11    5.34    0.49
   3  12  11    5.71    0.43
  -3  12 -11    6.13    0.50
   0  13 -11    0.22    0.27
   0  13  11    0.16    0.24
   0  13  11    0.05    0.20
  -1  13  11    0.96    0.25
  -1  13  11    1.41    0.29
   1 -13  11    1.36    0.26
   1 -13 -11    0.95    0.26
  -1  13 -11    0.96    0.33
   1  13  11    0.86    0.25
  -1  13 -11    0.76    0.25
   2 -13  11    4.86    0.34
  -2  13 -11    5.40    0.45
   2 -13 -11    4.28    0.34
   2  13  11    3.46    0.42
   0   0 -12  182.82    8.86
   1   0  12    2.76    0.40
   1   0 -12    2.62    0.41
  -1   0 -12    3.01    0.48
  -1   0 -12    2.72    0.41
  -2   0 -12   17.20    1.14
   2   0 -12   19.28    1.20
  -2   0 -12   18.83    1.32
   3   0 -12   28.11    1.56
   3   0 -12   24.93    1.45
   3   0  12   25.20    1.36
   3   0  12   24.46    1.39
   4   0  12    0.98    0.37
   4   0  12    1.03    0.26
   4   0 -12    1.39    0.37
   4   0 -12    1.23    0.53
   4   0 -12    1.37    0.31
   4   0  12    1.35    0.35
   4   0 -12    1.16    0.34
   4   0 -12    1.21    0.31
   5   0 -12   46.33    2.41
   5   0 -12   47.12    2.42
   5   0 -12   46.98    2.41
   5   0  12   45.02    2.37
   5   0  12   47.84    2.41
   5   0 -12   50.63    2.42
   5   0 -12   45.33    2.58
   6   0 -12   -0.09    0.18
   0  -1 -12   24.26    1.38
   0   1 -12   24.08    1.38
   0   1 -12   24.03    1.35
   1  -1  12   60.62    3.30
   1   1 -12   65.89    3.13
  -1  -1 -12   55.95    3.06
  -1  -1 -12   61.25    3.18
   1  -1 -12   61.32    3.13
   1   1  12   60.12    3.13
  -1   1 -12   61.33    3.13
   2   1 -12   14.50    1.00
  -2  -1 -12   13.59    1.11
  -2   1 -12   13.66    0.97
   2  -1 -12   14.82    1.01
   2   1  12   12.91    1.01
   3   1 -12   47.66    2.46
   3   1 -12   48.91    2.44
   3  -1  12   46.47    2.46
   3  -1  12   48.14    2.44
   3  -1  12   47.23    2.43
   3   1 -12   49.32    2.58
  -3  -1 -12   52.27    2.85
   3   1  12   46.58    2.43
   3  -1 -12   46.89    2.43
   3  -1 -12   46.46    2.54
   3   1  12   47.07    2.40
   3  -1 -12   47.49    2.50
   4  -1  12    4.21    0.46
   4   1 -12    4.46    0.52
   4   1 -12    4.22    0.47
   4   1 -12    4.77    0.47
   4  -1  12    5.15    0.52
   4   1 -12    5.63    0.73
   4  -1  12    4.52    0.49
   4   1 -12    5.72    0.53
   4  -1 -12    5.01    0.69
   4  -1 -12    4.26    0.53
   4  -1 -12    5.21    0.51
   4   1  12    3.87    0.47
   4   1  12    3.91    0.45
   4  -1 -12    4.48    0.45
   4  -1 -12    5.16    0.55
   5   1 -12    4.61    0.47
   5  -1  12    4.92    0.54
   5   1 -12    4.72    0.51
   5   1 -12    4.94    0.68
   5  -1  12    4.58    0.50
   5  -1  12    4.20    0.41
   5   1 -12    4.85    0.46
   5   1 -12    4.58    0.47
   5   1  12    4.76    0.49
   5   1  12    3.90    0.46
   5  -1 -12    4.08    0.48
   5  -1 -12    3.88    0.49
   5  -1 -12    4.36    0.46
   5  -1 -12    4.76    0.46
   5  -1 -12    4.01    0.65
   6   1 -12    4.69    0.39
   0  -2 -12   11.54    0.83
   0   2 -12   10.69    0.75
   0   2 -12   12.21    0.83
   1   2 -12   22.40    1.35
   1  -2  12   22.02    1.61
  -1  -2 -12   22.63    1.31
   1   2  12   23.92    1.29
   1  -2 -12   24.36    1.40
  -1   2 -12   23.71    1.38
   1   2  12   24.43    1.43
   2   2 -12    2.45    0.43
   2   2  12    3.17    0.56
  -2   2 -12    3.23    0.48
   2  -2 -12    3.23    0.50
   3  -2  12   16.06    0.99
   3   2 -12   17.48    0.99
   3   2 -12   16.92    0.94
   3   2 -12   17.40    1.01
   3  -2  12   17.53    1.00
  -3  -2 -12   17.35    1.39
   3   2 -12   18.36    1.19
   3  -2  12   16.37    1.00
   3  -2 -12   15.76    1.06
   3  -2 -12   16.19    1.10
   3   2  12   15.21    0.97
   3  -2 -12   15.74    1.00
   3   2  12   14.85    1.12
   3   2  12   14.48    0.93
   4   2 -12    7.90    0.75
   4  -2  12    8.62    0.72
   4  -2  12    8.50    0.67
   4   2 -12    8.43    0.70
   4   2 -12    9.24    0.97
   4   2 -12    8.85    0.69
   4   2 -12    8.02    0.82
   4  -2  12    8.64    0.71
   4  -2 -12   10.31    0.80
   4  -2 -12    9.00    0.72
   4   2  12    9.43    0.62
   4  -2 -12    9.36    0.80
   4   2  12    8.33    0.71
   4  -2 -12    9.08    0.68
   4  -2 -12    8.59    0.73
   5  -2  12   25.11    1.33
   5  -2  12   23.54    1.26
   5   2 -12   21.69    1.55
   5   2 -12   22.81    1.30
   5   2 -12   24.21    1.50
   5  -2  12   25.34    1.34
   5   2 -12   25.27    1.34
   5   2 -12   23.34    1.32
   5  -2 -12   22.47    1.35
   5  -2 -12   24.97    1.32
   5  -2 -12   23.27    1.34
   5   2  12   22.31    1.39
   5   2  12   24.33    1.34
   5  -2 -12   24.59    1.35
   0   3 -12   15.31    0.98
   0  -3 -12   16.56    1.03
   0   3  12   15.86    0.95
   0   3 -12   16.78    1.04
   1   3 -12    5.88    0.59
   1   3 -12    5.87    0.58
  -1  -3 -12    5.20    0.53
   1  -3  12    4.51    0.80
  -1   3  12    5.06    0.51
   1   3  12    6.07    0.68
  -1   3 -12    5.58    0.57
   1   3  12    5.69    0.54
   1  -3 -12    6.09    0.65
   2  -3  12   12.02    1.33
   2   3 -12   15.39    1.06
  -2   3  12   14.04    0.91
   2  -3 -12   16.28    1.09
   2   3  12   16.33    1.16
   2   3  12   15.96    0.94
  -2   3 -12   15.49    1.05
   3   3 -12    4.83    0.47
   3   3 -12    5.64    0.47
   3  -3  12    4.86    0.50
   3   3 -12    5.82    0.66
   3  -3  12    5.01    0.52
   3   3 -12    4.67    0.43
   3  -3  12    4.75    0.52
  -3   3  12    5.10    0.48
   3  -3 -12    3.94    0.54
   3  -3 -12    3.72    0.46
   3   3  12    3.68    0.40
   3   3  12    3.84    0.40
   3   3  12    3.23    0.43
   3  -3 -12    4.18    0.51
   3  -3 -12    4.02    0.41
   4   3 -12    9.04    0.71
   4  -3  12   11.43    0.78
   4   3 -12    9.66    0.79
   4   3 -12    9.31    0.74
   4   3 -12   10.98    1.04
   4  -3  12   10.96    0.79
   4  -3  12   11.01    0.80
   4  -3 -12   11.33    0.82
   4  -3 -12   10.76    0.74
   4  -3 -12   10.79    0.87
   4   3  12   10.39    0.70
   4  -3 -12   11.07    0.83
   4  -3 -12   11.77    0.89
   4   3  12   11.44    0.79
   5   3 -12    9.93    0.71
   5  -3  12   10.31    0.68
   5  -3  12   10.82    0.75
   5   3 -12   10.83    0.74
   5  -3  12   11.44    0.77
   5   3 -12    9.93    0.98
   5   3  12   10.88    0.76
   5  -3 -12   11.22    0.76
   5  -3 -12   11.90    0.73
   5  -3 -12   11.66    0.78
   5   3  12   10.43    0.74
   5  -3 -12   11.23    0.81
   0  -4 -12   26.74    1.52
   0  -4  12   27.75    1.88
   0   4  12   26.34    1.44
   0   4 -12   25.65    1.51
   0   4 -12   24.85    1.47
  -1  -4 -12    1.04    0.31
   1   4 -12    0.84    0.31
   1  -4  12    0.62    0.53
  -1   4  12    1.22    0.28
   1   4 -12    1.01    0.32
  -1   4 -12    1.16    0.33
   1   4  12    0.92    0.29
   1  -4 -12    1.17    0.36
   1   4  12    0.90    0.38
   2   4 -12   20.75    1.39
   2  -4 -12   23.27    1.32
   2  -4 -12   21.77    1.42
   2   4  12   23.17    1.51
   2   4  12   21.77    1.27
   3  -4  12   30.35    1.61
   3  -4  12   33.78    1.74
   3   4 -12   31.84    1.73
   3   4 -12   31.65    1.72
  -3   4  12   31.55    1.74
   3  -4  12   30.86    1.72
   3   4 -12   34.66    1.94
   3   4 -12   29.59    1.66
   3  -4  12   33.14    1.76
   3  -4 -12   35.16    1.86
   3  -4 -12   34.42    1.83
   3  -4 -12   33.99    1.79
   3   4  12   31.99    1.73
   3   4  12   31.14    1.67
   3  -4 -12   33.47    1.66
   3   4  12   33.25    1.69
   3  -4 -12   30.99    1.70
   4   4 -12   15.60    1.06
   4   4 -12   17.52    1.06
   4  -4  12   17.73    1.07
   4  -4  12   17.76    1.07
   4  -4  12   16.27    1.08
   4   4 -12   16.54    1.00
   4   4 -12   17.71    1.29
   4  -4 -12   19.21    1.15
   4  -4 -12   18.16    1.09
   4  -4 -12   16.78    1.02
   4   4  12   17.16    1.07
   4  -4 -12   18.03    1.16
   4  -4 -12   19.45    1.14
   4   4  12   17.57    0.99
   4   4  12   16.04    0.99
   5   4 -12    3.76    0.60
   5  -4  12    5.23    0.53
   5  -4  12    5.14    0.49
   5  -4  12    4.36    0.43
   5   4 -12    4.51    0.45
   5   4 -12    4.73    0.43
   5  -4 -12    4.72    0.52
   5  -4 -12    4.02    0.43
   5  -4 -12    3.91    0.44
   5   4  12    4.21    0.41
   5  -4 -12    4.15    0.49
   0   5 -12    5.24    0.57
   0  -5 -12    5.49    0.59
   0   5  12    5.30    0.54
   1   5 -12   32.20    2.05
  -1   5  12   38.48    1.97
  -1  -5 -12   37.36    2.04
   1   5 -12   36.90    2.06
   1   5  12   36.77    1.97
   1  -5 -12   39.60    2.11
   1   5  12   39.01    2.18
   1  -5 -12   37.60    1.98
  -1   5 -12   34.93    2.05
  -2   5  12   24.54    1.41
   2  -5  12   25.92    1.44
   2   5 -12   26.94    1.51
   2  -5  12   26.02    1.36
   2   5 -12   24.78    1.35
   2   5 -12   26.17    1.41
   2  -5  12   25.95    1.44
   2   5  12   25.28    1.70
   2  -5 -12   23.03    1.43
   2  -5 -12   24.51    1.39
   2  -5 -12   26.74    1.50
   2   5  12   26.36    1.37
   2   5  12   25.14    1.46
   2  -5 -12   25.25    1.51
   2   5  12   26.82    1.39
  -3   5  12   32.26    1.83
   3   5 -12   33.80    2.03
   3  -5  12   35.21    1.86
   3  -5  12   31.74    1.72
   3  -5  12   29.90    1.94
   3   5 -12   35.32    1.83
   3   5 -12   33.77    1.77
   3  -5  12   34.69    1.85
   3   5  12   34.42    1.79
   3  -5 -12   37.23    1.90
   3   5  12   34.70    1.78
   3  -5 -12   37.27    1.97
   3  -5 -12   36.04    1.93
   3  -5 -12   34.84    1.76
   4   5 -12    4.24    0.48
   4   5 -12    4.32    0.49
   4   5 -12    3.99    0.49
   4  -5  12    5.22    0.52
   4  -5  12    4.81    0.53
   4   5 -12    4.77    0.69
   4  -5  12    4.27    0.47
   4  -5 -12    4.88    0.49
   4   5  12    4.29    0.46
   4  -5 -12    4.37    0.56
   4  -5 -12    5.49    0.62
   4   5  12    3.73    0.40
   4  -5 -12    3.37    0.50
   5  -5  12    0.20    0.25
   5   5 -12   -0.33    0.22
   5   5 -12    0.45    0.43
   5  -5  12   -0.21    0.22
   5  -5  12    0.02    0.27
   5   5 -12   -0.30    0.23
   5  -5 -12   -0.26    0.26
   5   5  12    0.20    0.19
   5  -5 -12   -0.16    0.26
   5  -5 -12    0.44    0.24
   0   6 -12    0.85    0.35
   0   6  12    1.80    0.36
   0  -6 -12    1.87    0.39
   1   6 -12   15.58    1.20
  -1   6  12   15.79    1.01
  -1  -6 -12   15.55    1.16
  -1   6  12   16.46    1.06
   1   6  12   18.18    1.09
   1  -6 -12   17.65    1.08
   1   6  12   20.66    1.35
   2   6 -12    4.17    0.43
  -2   6  12    4.23    0.47
   2  -6  12    4.31    0.42
   2   6 -12    4.55    0.46
   2   6 -12    4.00    0.46
   2  -6  12    3.73    0.49
   2  -6  12    4.23    0.49
   2   6  12    4.30    0.51
   2   6  12    4.87    0.75
   2  -6 -12    4.99    0.58
   2  -6 -12    5.87    0.58
   2   6  12    5.91    0.47
   2   6  12    5.35    0.48
  -2   6 -12    4.40    0.53
   2  -6 -12    3.48    0.47
   2  -6 -12    5.43    0.50
   2   6  12    4.52    0.44
   3   6 -12    3.57    0.43
   3   6 -12    3.01    0.36
   3   6 -12    3.95    0.65
   3  -6  12    3.16    0.30
   3  -6  12    2.93    0.42
  -3   6  12    3.58    0.42
   3  -6  12    3.45    0.47
   3  -6 -12    2.67    0.43
   3  -6 -12    3.10    0.47
   3   6  12    2.27    0.34
   3   6  12    2.87    0.36
   3  -6 -12    3.56    0.48
  -3   6 -12    2.67    0.45
   3  -6 -12    2.65    0.33
   4   6 -12    2.34    0.40
   4  -6  12    2.50    0.40
   4   6 -12    2.17    0.54
   4  -6  12    1.99    0.36
   4   6 -12    2.52    0.35
   4  -6  12    2.13    0.41
   4   6  12    1.84    0.30
   4  -6 -12    1.32    0.32
   4  -6 -12    0.79    0.35
   4  -6 -12    1.42    0.38
   4  -6 -12    1.50    0.42
   4   6  12    1.46    0.29
   5  -6  12   10.96    0.72
   5   6 -12   10.77    0.68
   5  -6  12   11.65    0.69
   5  -6  12   11.41    0.69
   5  -6 -12   11.96    0.76
   5  -6 -12   11.73    0.77
   5   6  12   10.28    0.65
   5  -6 -12    9.99    0.76
   5  -6 -12   10.69    0.69
   0   7  12   10.64    0.76
   0   7  12    9.96    0.74
   0   7  12   10.83    0.82
   0   7 -12   10.58    0.80
   0   7 -12   10.98    0.85
   1  -7  12   11.80    0.85
   1   7 -12   12.74    0.82
   1   7 -12   12.67    0.77
   1   7 -12   12.55    0.88
   1   7 -12   11.17    0.91
  -1   7  12   11.72    0.82
  -1   7  12   11.62    0.86
   1   7  12   12.91    0.82
  -1   7 -12   11.93    0.89
   1   7  12   13.01    0.77
   1   7  12   13.21    1.15
   1  -7 -12   11.43    0.82
   1   7  12   12.03    0.78
   1   7  12   11.54    0.89
   1  -7 -12   12.11    0.87
   1   7  12   10.28    0.94
   2   7 -12    0.54    0.30
   2   7 -12    0.81    0.31
   2   7 -12    0.76    0.26
  -2   7  12    0.75    0.32
   2  -7  12    0.87    0.28
   2  -7  12    1.05    0.35
   2   7  12    0.21    0.48
   2  -7 -12    0.08    0.29
   2   7  12    0.17    0.26
   2  -7 -12    0.32    0.33
  -2   7 -12    0.23    0.31
   2   7  12    0.23    0.22
   2  -7 -12    0.00    0.25
   2   7  12    0.33    0.26
   3   7 -12   11.07    0.74
   3  -7  12    9.93    0.76
   3  -7  12    9.47    0.59
  -3   7  12    9.57    0.74
   3   7 -12    9.82    0.94
   3  -7  12   10.60    0.77
   3   7 -12   10.27    0.67
   3  -7 -12    8.97    0.64
   3  -7 -12    8.17    0.73
   3  -7 -12    9.07    0.79
  -3   7 -12    8.02    0.76
   3  -7 -12    8.99    0.83
   3   7  12    8.64    0.65
   3   7  12    9.00    0.67
   4   7 -12   28.71    1.50
   4   7 -12   27.23    1.71
   4  -7  12   27.30    1.51
   4  -7  12   27.21    1.54
   4   7 -12   27.44    1.53
   4  -7  12   28.39    1.55
   4  -7 -12   31.25    1.62
   4   7  12   28.12    1.48
   4  -7 -12   28.32    1.62
   4  -7 -12   28.65    1.52
   4  -7 -12   27.50    1.57
   4   7  12   28.86    1.48
   5   7 -12    0.70    0.22
   5  -7  12    1.38    0.25
   5  -7  12    1.08    0.22
   5   7  12    1.07    0.20
   5  -7 -12    1.03    0.24
   5  -7 -12    1.14    0.28
   0   8 -12    4.26    0.57
   0   8  12    4.31    0.54
   0   8 -12    5.28    0.57
   0   8  12    4.59    0.49
   0   8  12    5.25    0.53
   1  -8  12   -0.13    0.30
   1   8 -12    0.35    0.28
  -1   8  12    0.05    0.29
  -1   8  12    0.41    0.29
   1   8 -12    0.19    0.25
   1   8 -12    0.00    0.33
   1   8 -12    0.54    0.40
   1  -8 -12   -0.03    0.24
   1   8  12    0.03    0.29
   1   8  12    0.41    0.25
  -1   8 -12    0.00    0.30
   1  -8 -12    0.25    0.32
   1   8  12   -0.21    0.44
   1   8  12    0.49    0.22
   1   8  12    0.06    0.26
   2   8 -12    6.11    0.55
  -2   8  12    6.53    0.66
   2  -8  12    5.58    0.81
   2   8 -12    6.15    0.62
   2  -8  12    5.93    0.59
   2   8 -12    6.34    0.57
   2   8  12    7.22    1.00
   2  -8 -12    7.20    0.72
   2   8  12    6.85    0.60
   2   8  12    7.81    0.58
  -2   8 -12    7.00    0.68
   2  -8 -12    8.01    0.62
   3  -8  12    7.62    0.68
   3   8 -12    7.99    0.66
   3   8 -12    6.63    0.76
   3  -8  12    7.06    0.65
  -3   8  12    6.74    0.65
   3   8 -12    7.55    0.58
   3  -8  12    7.00    0.49
   3  -8 -12    6.99    0.69
  -3   8 -12    7.78    0.71
   3   8  12    6.70    0.59
   3   8  12    7.04    0.58
   3  -8 -12    7.60    0.54
   3  -8 -12    6.78    0.72
   4   8 -12    1.95    0.48
   4   8 -12    2.10    0.35
   4   8 -12    2.40    0.32
   4  -8  12    2.03    0.33
   4  -8  12    2.13    0.34
   4  -8  12    2.18    0.36
   4  -8 -12    1.66    0.35
   4   8  12    1.77    0.28
   4  -8 -12    1.67    0.39
   4   8  12    1.74    0.27
   4  -8 -12    0.88    0.28
   4  -8 -12    2.02    0.40
   0   9 -12   14.85    1.09
   0   9  12   15.50    1.25
   0   9  12   14.97    0.99
   0   9  12   14.05    0.95
   0   9 -12   15.18    1.03
  -1   9  12    8.20    0.72
   1   9 -12    8.96    0.73
   1   9 -12    8.71    0.69
  -1   9  12    8.50    0.75
   1  -9  12    8.04    0.76
   1   9 -12    9.90    0.81
  -1   9 -12    9.66    0.81
   1  -9 -12   10.21    0.74
   1   9  12    9.61    0.76
   1   9  12   10.63    1.11
   1   9  12   10.90    0.72
   1   9  12   10.09    0.71
   1   9  12    9.52    0.65
  -1   9 -12    9.69    0.84
   2   9 -12    9.62    0.70
   2  -9  12   10.42    0.73
   2   9 -12   10.57    0.78
  -2   9  12    9.07    0.78
   2   9  12   10.37    0.69
  -2   9 -12   11.59    0.86
   2  -9 -12    9.87    0.74
   2   9  12   10.96    0.75
   2  -9 -12   10.47    0.87
  -3   9  12    5.35    0.49
   3   9 -12    4.65    0.49
   3   9 -12    5.55    0.51
   3   9 -12    4.39    0.69
   3  -9  12    4.48    0.38
   3  -9  12    5.54    0.53
   3  -9 -12    5.06    0.57
   3  -9 -12    4.71    0.42
   3   9  12    5.30    0.47
   3   9  12    5.31    0.51
   3  -9 -12    6.02    0.61
  -3   9 -12    5.65    0.61
   3  -9 -12    5.92    0.60
   4  -9  12    0.27    0.25
   4   9 -12    0.25    0.26
   4   9 -12    0.57    0.23
   4   9  12    0.33    0.20
   4   9  12    0.21    0.21
   4  -9 -12    0.33    0.26
   0  10  12    3.24    0.43
   0  10 -12    2.25    0.46
   0  10  12    2.95    0.41
   0  10 -12    3.46    0.50
  -1  10  12    0.82    0.33
   1 -10  12    0.90    0.37
  -1  10  12    0.69    0.29
   1  10 -12    0.84    0.37
   1  10 -12    1.39    0.34
   1  10  12    1.11    0.30
   1  10  12    1.34    0.36
  -1  10 -12    1.13    0.38
   1  10  12    1.14    0.30
   1 -10 -12    0.25    0.26
  -1  10 -12    1.37    0.39
   2  10 -12    2.08    0.37
   2  10 -12    1.41    0.32
  -2  10  12    1.55    0.35
   2 -10  12    1.86    0.32
   2  10  12    1.39    0.32
   2 -10 -12    1.75    0.41
   2 -10 -12    1.83    0.31
   2  10  12    1.74    0.30
  -2  10 -12    2.19    0.44
   3  10 -12    4.46    0.46
   3  10 -12    4.48    0.45
   3 -10  12    4.10    0.31
  -3  10  12    4.85    0.43
   3 -10 -12    4.15    0.51
   3 -10 -12    3.77    0.35
  -3  10 -12    4.15    0.51
   3  10  12    3.83    0.41
   3  10  12    4.10    0.45
   4  10 -12    4.04    0.40
   4  10 -12    3.46    0.37
   4  10  12    3.56    0.34
   4  10  12    3.73    0.35
   0  11  12   40.23    2.10
   0  11 -12   39.01    2.18
   0  11 -12   41.02    2.16
   0  11  12   40.07    2.09
   1  11 -12    0.55    0.30
  -1  11  12    0.03    0.26
  -1  11  12    0.24    0.28
   1  11 -12    0.19    0.28
   1 -11  12    0.26    0.32
  -1  11 -12    0.67    0.38
   1  11  12    0.26    0.30
   1  11  12    0.20    0.23
  -1  11 -12    0.30    0.31
   1  11  12    0.64    0.25
   1 -11 -12    0.30    0.26
  -2  11  12    3.99    0.43
   2 -11  12    4.71    0.46
   2  11 -12    4.44    0.47
   2 -11 -12    4.21    0.43
   2  11  12    4.51    0.47
   2  11  12    4.16    0.41
  -2  11 -12    3.75    0.50
   3  11 -12    0.16    0.26
   3  11 -12    0.28    0.22
  -3  11 -12    0.39    0.27
   3  11  12    0.22    0.18
   3  11  12    0.37    0.20
   0  12  12    0.15    0.25
   0  12  12    0.21    0.23
   0  12 -12    0.54    0.32
   0  12 -12    0.16    0.25
   1 -12  12    5.16    0.52
   1  12 -12    4.57    0.44
  -1  12  12    5.18    0.47
  -1  12  12    4.18    0.44
  -1  12 -12    4.54    0.52
   1  12  12    4.49    0.44
  -1  12 -12    5.01    0.53
   1 -12 -12    4.29    0.44
   2 -12  12    4.46    0.40
   2  12 -12    4.92    0.51
  -2  12  12    4.97    0.44
  -2  12  12    4.01    0.43
  -2  12 -12    4.94    0.53
   2  12  12    4.64    0.44
  -2  12 -12    5.47    0.52
   2 -12 -12    5.02    0.41
   0  13  12    8.54    0.61
   0 -13  12    8.38    0.73
   0  13 -12    8.16    0.62
   0  13  12    8.39    0.55
  -1  13  12    3.34    0.35
   1 -13  12    3.01    0.31
  -1  13  12    2.23    0.31
  -1  13 -12    3.37    0.41
  -1  13 -12    2.21    0.32
   1 -13 -12    3.25    0.33
   1  13  12    3.13    0.33
   0   0 -13   -0.13    0.23
  -1   0 -13   13.08    0.93
   1   0 -13   14.01    0.93
   2   0 -13   28.77    1.69
  -2   0 -13   28.29    1.96
   3   0  13    1.62    0.36
   3   0 -13    1.24    0.36
   3   0 -13    0.87    0.29
   3   0 -13    1.84    0.47
   3   0  13    1.53    0.33
   3   0  13    1.75    0.30
   4   0 -13    0.38    0.52
   4   0  13    0.16    0.29
   4   0 -13    0.00    0.33
   4   0  13   -0.03    0.28
   4   0 -13   -0.18    0.28
   4   0 -13    0.05    0.28
   4   0  13   -0.02    0.23
   4   0 -13    0.01    0.27
   5   0 -13    0.30    0.30
   5   0  13    0.53    0.30
   5   0  13    0.24    0.24
   5   0 -13    0.73    0.28
   5   0 -13    0.57    0.32
   5   0 -13    0.28    0.27
   5   0  13    0.38    0.20
   5   0 -13    0.18    0.48
   0   1 -13    1.92    0.37
   0  -1 -13    1.69    0.34
   0   1 -13    1.48    0.31
   1   1 -13    2.85    0.41
  -1  -1 -13    2.84    0.53
   1  -1 -13    2.42    0.41
   1   1  13    2.95    0.46
  -1   1 -13    2.81    0.44
   2   1 -13   28.37    1.64
  -2  -1 -13   27.08    1.74
  -2   1 -13   26.14    1.60
   2   1  13   26.56    1.65
   2  -1 -13   29.03    1.66
   3  -1  13    2.36    0.40
   3  -1  13    2.16    0.37
   3  -1  13    2.10    0.35
   3   1 -13    2.32    0.34
   3   1 -13    1.86    0.52
   3   1 -13    1.97    0.40
  -3  -1 -13    2.07    0.61
   3   1  13    3.07    0.37
   3   1  13    3.32    0.36
   3  -1 -13    3.30    0.40
   3   1  13    3.17    0.38
   3  -1 -13    3.57    0.46
   3  -1 -13    3.32    0.54
   4  -1  13   34.04    1.89
   4   1 -13   36.07    2.09
   4   1 -13   37.21    1.89
   4  -1  13   34.30    1.89
   4  -1  13   34.85    1.84
   4   1 -13   33.91    1.85
   4   1 -13   34.94    1.90
   4   1 -13   36.14    1.95
   4   1  13   35.94    1.84
   4  -1 -13   35.20    1.90
   4  -1 -13   36.37    1.91
   4  -1 -13   32.84    2.03
   4   1  13   37.06    1.89
   4   1  13   34.36    1.85
   4  -1 -13   35.77    1.97
   4  -1 -13   37.17    1.89
   5   1 -13    0.70    0.31
   5   1 -13    0.58    0.53
   5  -1  13    0.91    0.23
   5   1 -13    0.81    0.29
   5  -1  13    1.20    0.29
   5   1 -13    0.95    0.29
   5  -1  13    0.66    0.30
   5   1 -13    0.68    0.33
   5   1  13    0.48    0.23
   5  -1 -13    0.81    0.29
   5  -1 -13    0.70    0.29
   5  -1 -13    0.18    0.32
   5  -1 -13    0.95    0.52
   5   1  13    0.77    0.31
   5   1  13    0.73    0.23
   5  -1 -13    0.47    0.33
   0   2 -13    9.52    0.76
   0   2 -13    8.58    0.68
   0  -2 -13    9.46    0.75
   1  -2  13   61.69    3.39
   1   2 -13   63.03    3.13
  -1  -2 -13   56.85    3.09
   1   2  13   59.84    3.03
  -1   2 -13   58.72    3.14
   1   2  13   63.48    3.17
   1  -2 -13   59.22    3.14
   2   2 -13   12.49    0.96
  -2   2 -13   11.70    0.94
   2  -2 -13   13.17    0.98
   2   2  13   12.78    1.03
   3  -2  13   27.12    1.75
   3   2 -13   30.40    1.85
   3   2 -13   31.64    1.69
   3  -2  13   32.28    1.69
   3   2 -13   30.78    1.70
   3  -2  13   32.30    1.71
  -3  -2 -13   32.59    2.10
   3   2 -13   29.80    1.65
   3   2  13   33.47    1.65
   3  -2 -13   33.87    1.82
   3   2  13   29.95    1.64
   3  -2 -13   33.65    1.72
   3   2  13   30.41    1.67
   3  -2 -13   32.55    1.78
   4   2 -13    8.03    0.69
   4  -2  13    6.23    0.57
   4  -2  13    6.57    0.62
   4  -2  13    5.84    0.62
   4   2 -13    6.43    0.80
   4   2 -13    6.34    0.61
   4   2 -13    7.19    0.59
   4   2 -13    6.36    0.56
   4   2  13    5.71    0.54
   4  -2 -13    6.42    0.67
   4  -2 -13    7.40    0.73
   4  -2 -13    7.40    0.63
   4  -2 -13    6.84    0.64
   4   2  13    6.52    0.53
   4  -2 -13    6.87    0.60
   4   2  13    5.58    0.58
   5   2 -13    0.70    0.32
   5   2 -13    1.00    0.28
   5   2 -13    0.99    0.29
   5  -2  13    1.28    0.25
   5  -2  13    1.32    0.32
   5  -2  13    1.09    0.30
   5   2 -13    1.04    0.31
   5   2 -13    1.51    0.54
   5   2  13    1.20    0.25
   5  -2 -13    0.94    0.33
   5  -2 -13    1.24    0.29
   5   2  13    1.21    0.28
   5  -2 -13    1.09    0.33
   5   2  13    1.48    0.33
   5  -2 -13    1.11    0.31
   0   3  13   26.71    1.47
   0   3 -13   27.22    1.57
   0   3 -13   25.44    1.51
   0  -3 -13   28.83    1.59
   0  -3  13   27.25    1.88
   1   3 -13   26.00    1.49
  -1  -3 -13   23.67    1.42
   1  -3  13   23.82    1.78
  -1   3  13   25.43    1.39
   1   3 -13   24.29    1.48
   1   3  13   26.45    1.56
   1   3  13   26.17    1.40
   1  -3 -13   24.47    1.52
  -1   3 -13   24.19    1.48
  -2   3  13   11.56    0.82
   2   3 -13   11.94    0.95
   2   3  13   12.95    1.06
   2  -3 -13   13.36    1.00
   2   3  13   13.02    0.98
   3   3 -13    5.99    0.76
  -3  -3 -13    6.91    0.98
  -3   3  13    6.50    0.66
   3  -3  13    7.28    0.66
   3  -3  13    6.66    0.62
   3   3 -13    6.83    0.63
   3   3 -13    6.11    0.59
   3   3 -13    6.41    0.55
   3  -3 -13    7.80    0.79
   3   3  13    7.22    0.55
   3  -3 -13    7.91    0.67
   3   3  13    7.32    0.61
   3   3  13    7.67    0.56
   3  -3 -13    6.58    0.70
   3  -3 -13    7.27    0.54
   4   3 -13    1.24    0.31
   4   3 -13    0.91    0.35
   4  -3  13    1.62    0.36
   4   3 -13    1.20    0.55
   4  -3  13    1.40    0.38
   4  -3  13    1.08    0.33
   4   3 -13    1.33    0.32
   4  -3 -13    1.45    0.40
   4  -3 -13    1.91    0.44
   4  -3 -13    1.16    0.37
   4   3  13    1.15    0.27
   4   3  13    1.31    0.36
   4   3  13    1.10    0.27
   4  -3 -13    0.71    0.39
   4  -3 -13    1.36    0.31
   5  -3  13   28.36    1.46
   5   3 -13   28.59    1.45
   5  -3  13   28.24    1.41
   5  -3  13   28.33    1.46
   5   3 -13   26.80    1.66
   5   3 -13   28.29    1.46
   5   3 -13   26.16    1.47
   5   3  13   25.32    1.40
   5  -3 -13   23.57    1.46
   5  -3 -13   27.31    1.49
   5  -3 -13   27.36    1.52
   5  -3 -13   27.26    1.45
   5   3  13   25.96    1.46
   0   4  13   28.18    1.50
   0   4 -13   27.83    1.60
   0  -4 -13   29.07    1.60
   0   4 -13   24.06    1.62
   0  -4  13   27.03    1.93
  -1  -4 -13   28.23    1.63
   1   4 -13   28.97    1.66
   1   4 -13   27.34    1.65
  -1   4  13   31.10    1.59
   1  -4 -13   26.94    1.71
  -1   4 -13   27.20    1.66
   1   4  13   29.54    1.59
   1   4  13   29.69    1.76
   2   4 -13    1.48    0.31
   2  -4  13    1.20    0.40
  -2   4  13    1.52    0.32
   2   4 -13    1.30    0.31
   2  -4  13    1.56    0.28
   2  -4 -13    0.75    0.32
   2  -4 -13    0.81    0.29
   2   4  13    0.83    0.36
   2   4  13    1.09    0.45
   2  -4 -13    0.73    0.31
   2   4  13    0.88    0.32
   2   4  13    1.01    0.26
   2   4  13    0.72    0.35
   3  -4  13   18.79    1.15
   3   4 -13   17.49    1.06
   3   4 -13   18.07    1.12
   3  -4  13   18.72    1.13
   3   4 -13   17.87    1.09
   3   4 -13   18.03    1.35
  -3   4  13   19.73    1.14
   3  -4  13   16.98    0.98
   3  -4 -13   19.78    1.17
   3  -4 -13   19.10    1.03
   3   4  13   18.24    1.06
   3  -4 -13   18.74    1.08
   3   4  13   18.11    1.10
   3  -4 -13   20.56    1.23
   3   4  13   18.81    1.06
   3  -4 -13   19.81    1.27
   4  -4  13    6.31    0.60
   4  -4  13    6.50    0.64
   4   4 -13    6.14    0.79
   4   4 -13    6.47    0.64
   4   4 -13    6.42    0.57
   4   4 -13    6.48    0.57
   4  -4  13    6.25    0.61
   4   4  13    6.14    0.53
   4  -4 -13    7.71    0.72
   4  -4 -13    6.33    0.56
   4  -4 -13    6.31    0.66
   4   4  13    6.06    0.54
   4   4  13    6.17    0.63
   4  -4 -13    6.76    0.61
   4  -4 -13    7.32    0.70
   5  -4  13    4.75    0.46
   5   4 -13    3.42    0.59
   5   4 -13    4.12    0.45
   5   4 -13    4.54    0.41
   5   4 -13    4.46    0.61
   5  -4  13    3.76    0.42
   5  -4  13    4.02    0.40
   5  -4 -13    4.03    0.44
   5  -4 -13    4.25    0.43
   5   4  13    4.02    0.39
   5  -4 -13    3.89    0.41
   5  -4 -13    3.67    0.46
   0   5 -13    5.01    0.60
   0  -5 -13    5.01    0.59
   0   5  13    4.61    0.53
  -1  -5 -13   10.49    0.86
  -1   5  13   10.89    0.80
   1   5 -13   10.57    0.88
   1  -5 -13   11.10    0.95
   1   5  13   11.87    0.83
   1   5  13   13.06    1.04
   1  -5 -13   11.39    0.81
   2   5 -13    5.63    0.49
   2   5 -13    4.90    0.51
   2   5 -13    5.06    0.54
   2  -5  13    5.60    0.60
   2  -5  13    4.78    0.53
   2  -5  13    5.51    0.49
  -2   5  13    5.77    0.52
   2  -5 -13    4.80    0.60
   2   5  13    6.42    0.63
   2  -5 -13    5.88    0.62
  -2   5 -13    5.87    0.65
   2   5  13    6.62    0.85
   2   5  13    6.25    0.51
   2   5  13    5.72    0.48
   2   5  13    6.42    0.53
   2  -5 -13    6.48    0.67
   2  -5 -13    5.73    0.54
  -3   5  13   12.92    0.87
   3  -5  13   11.64    0.87
   3  -5  13   11.05    0.68
   3   5 -13   12.00    0.77
   3   5 -13   11.11    1.08
   3  -5  13   12.35    0.86
   3   5 -13   12.75    0.85
   3  -5 -13   12.63    0.96
   3  -5 -13   12.64    0.91
   3   5  13   11.85    0.78
   3   5  13   11.36    0.76
   3  -5 -13   12.72    0.75
   3  -5 -13   11.64    0.93
   4   5 -13    0.43    0.50
   4   5 -13    0.26    0.27
   4  -5  13    0.48    0.35
   4  -5  13    0.79    0.31
   4   5 -13   -0.05    0.32
   4  -5  13    0.48    0.32
   4  -5 -13    0.00    0.29
   4   5  13    0.08    0.23
   4  -5 -13   -0.04    0.32
   4   5  13    0.03    0.24
   4  -5 -13    0.14    0.32
   4  -5 -13    0.02    0.33
   5  -5  13    1.49    0.26
   5   5 -13    1.41    0.28
   5  -5  13    2.02    0.32
   5  -5  13    1.75    0.29
   5  -5 -13    1.53    0.33
   5   5  13    1.21    0.23
   5  -5 -13    1.66    0.33
   5  -5 -13    1.22    0.27
   0   6  13    0.30    0.30
   0   6  13    0.51    0.28
   1   6 -13    0.55    0.31
  -1   6  13   -0.02    0.29
   1  -6  13    0.16    0.29
   1   6 -13    0.25    0.28
  -1   6  13    0.10    0.26
   1   6 -13    0.20    0.25
   1   6 -13    0.25    0.37
   1  -6 -13    0.93    0.32
   1   6  13    0.72    0.32
   1  -6 -13    0.88    0.32
  -1   6 -13    0.62    0.31
   1   6  13    1.23    0.27
   1   6  13    0.52    0.25
   1   6  13    0.97    0.29
   1   6  13    0.67    0.46
   2   6 -13   19.96    1.20
   2  -6  13   21.18    1.17
   2  -6  13   20.64    1.22
   2  -6  13   21.02    1.25
  -2   6  13   19.32    1.23
   2   6 -13   21.68    1.17
   2   6 -13   21.71    1.23
   2   6  13   22.81    1.18
   2  -6 -13   23.64    1.33
   2  -6 -13   21.77    1.33
   2   6  13   18.96    1.28
   2   6  13   21.33    1.13
   2   6  13   22.64    1.55
   2  -6 -13   20.54    1.21
   2  -6 -13   16.81    1.22
  -2   6 -13   21.87    1.33
   2   6  13   21.72    1.20
   3   6 -13   20.54    1.21
   3  -6  13   19.72    1.21
   3   6 -13   20.98    1.14
  -3   6  13   20.25    1.18
   3  -6  13   21.41    1.22
   3   6 -13   17.60    1.37
   3  -6  13   18.52    1.05
   3  -6 -13   20.05    1.30
   3  -6 -13   21.83    1.29
   3  -6 -13   20.08    1.24
   3  -6 -13   21.87    1.13
   3   6  13   19.65    1.13
  -3   6 -13   17.33    1.25
   3   6  13   19.34    1.13
   4  -6  13   10.04    0.74
   4  -6  13   11.13    0.78
   4   6 -13   10.42    0.78
   4  -6  13   10.49    0.79
   4   6 -13    9.01    0.96
   4   6 -13   11.20    0.73
   4  -6 -13   12.04    0.86
   4   6  13   10.50    0.69
   4  -6 -13   11.54    0.83
   4   6  13   11.95    0.71
   4  -6 -13   11.88    0.89
   4  -6 -13   10.62    0.77
   5  -6  13    1.15    0.23
   5   6 -13    1.44    0.26
   5  -6  13    1.14    0.26
   5  -6  13    1.46    0.26
   5  -6 -13    1.19    0.30
   5  -6 -13    0.92    0.29
   5  -6 -13    1.27    0.30
   5  -6 -13    1.23    0.24
   5   6  13    0.89    0.21
   0   7  13   12.17    0.89
   0   7  13   11.88    0.82
   0   7  13   12.47    0.84
   0   7 -13   11.85    0.89
   1  -7  13    0.70    0.33
  -1   7  13    0.18    0.28
   1   7 -13    0.26    0.29
   1   7 -13    0.14    0.26
   1   7 -13    0.03    0.32
   1   7 -13    0.13    0.34
  -1   7  13    0.13    0.31
   1   7  13    0.53    0.26
   1  -7 -13    0.24    0.26
   1   7  13    0.35    0.26
   1   7  13    0.50    0.29
   1   7  13   -0.20    0.31
   1  -7 -13    0.69    0.32
  -1   7 -13    0.62    0.33
   1   7  13    0.25    0.48
   2   7 -13   36.55    1.95
  -2   7  13   37.07    1.95
   2   7 -13   37.48    1.89
   2  -7  13   34.86    1.96
   2  -7  13   35.98    1.89
   2   7 -13   34.61    1.89
   2  -7 -13   37.77    2.05
   2  -7 -13   33.53    2.01
   2   7  13   38.72    1.93
   2   7  13   35.78    2.28
   2   7  13   34.85    1.84
   2   7  13   39.75    1.90
  -2   7 -13   35.62    2.04
   2  -7 -13   37.17    1.95
   3   7 -13    6.24    0.62
   3  -7  13    5.11    0.43
   3   7 -13    5.52    0.54
   3   7 -13    6.11    0.73
   3  -7  13    5.95    0.60
   3  -7  13    5.68    0.62
  -3   7  13    5.02    0.51
   3   7  13    5.60    0.54
   3  -7 -13    5.71    0.62
   3  -7 -13    5.62    0.62
   3   7  13    6.36    0.53
   3  -7 -13    6.40    0.68
   3  -7 -13    5.65    0.50
  -3   7 -13    4.96    0.61
   4  -7  13   24.94    1.33
   4  -7  13   22.79    1.30
   4   7 -13   21.79    1.47
   4   7 -13   25.45    1.29
   4   7 -13   24.08    1.32
   4   7  13   24.14    1.26
   4   7  13   23.73    1.26
   4  -7 -13   21.85    1.29
   4  -7 -13   23.64    1.41
   4  -7 -13   24.12    1.39
   4  -7 -13   20.97    1.33
   5   7 -13    4.61    0.40
   5  -7  13    4.58    0.38
   5  -7 -13    4.79    0.46
   5   7  13    4.80    0.39
   0   8  13   74.01    3.87
   0   8  13   67.62    3.51
   0   8 -13   68.80    3.65
   0   8  13   67.16    3.50
   0   8 -13   72.81    3.58
   1   8 -13    3.18    0.48
   1   8 -13    2.46    0.42
   1  -8  13    3.43    0.45
  -1   8  13    2.48    0.41
   1   8 -13    2.92    0.52
   1   8 -13    2.76    0.38
  -1   8  13    2.58    0.42
   1  -8 -13    3.51    0.56
  -1   8 -13    3.61    0.53
   1   8  13    4.46    0.76
   1  -8 -13    3.16    0.43
  -1   8 -13    3.70    0.58
   1   8  13    3.73    0.40
   1   8  13    3.13    0.39
   1   8  13    3.55    0.44
   1   8  13    4.48    0.43
   2   8 -13   17.43    1.08
   2   8 -13   18.97    1.16
   2  -8  13   19.51    1.10
   2   8 -13   19.55    1.10
  -2   8  13   20.36    1.18
   2   8  13   19.56    1.10
   2  -8 -13   19.01    1.24
  -2   8 -13   18.84    1.25
   2   8  13   17.72    1.12
   2  -8 -13   19.10    1.13
   3   8 -13   20.28    1.18
   3  -8  13   18.94    1.09
   3  -8  13   21.01    1.24
  -3   8  13   19.67    1.22
   3   8 -13   20.69    1.24
   3   8 -13   18.41    1.39
   3   8  13   23.50    1.18
   3   8  13   22.14    1.19
  -3   8 -13   21.65    1.32
   3  -8 -13   21.10    1.14
   3  -8 -13   22.13    1.31
   3  -8 -13   21.01    1.33
   4  -8  13    0.10    0.30
   4   8 -13    0.16    0.27
   4   8 -13    0.24    0.23
   4  -8  13    0.03    0.26
   4  -8 -13   -0.18    0.32
   4   8  13    0.18    0.22
   4   8  13    0.24    0.20
   4  -8 -13    0.11    0.27
   0   9 -13   43.61    2.44
   0   9  13   46.02    2.32
   0   9  13   46.11    2.31
   0   9  13   41.28    2.71
   0   9 -13   44.53    2.38
   1   9 -13    1.15    0.39
  -1   9  13    0.95    0.35
  -1   9  13    1.06    0.33
   1   9 -13    1.25    0.36
   1  -9  13    1.72    0.37
   1   9  13    1.63    0.32
  -1   9 -13    1.77    0.43
   1  -9 -13    1.19    0.32
  -1   9 -13    1.81    0.43
   1   9  13    2.16    0.38
   1   9  13    1.82    0.33
   2   9 -13   10.19    0.73
   2   9 -13    9.74    0.79
   2  -9  13   10.76    0.74
  -2   9  13   10.59    0.82
   2   9  13   11.65    0.77
  -2   9 -13   10.95    0.88
   2  -9 -13   10.48    0.76
   2  -9 -13   10.85    0.88
   2   9  13   11.31    0.72
   3  -9  13    1.05    0.19
   3   9 -13    1.41    0.30
  -3   9  13    1.33    0.33
   3  -9  13    1.35    0.35
   3   9 -13    1.36    0.34
   3   9 -13    1.07    0.48
  -3   9 -13    1.14    0.36
   3  -9 -13    0.73    0.36
   3  -9 -13    1.62    0.40
   3   9  13    0.76    0.26
   3   9  13    0.72    0.24
   3  -9 -13    1.02    0.31
   3  -9 -13    0.91    0.20
   4   9 -13    3.20    0.33
   4  -9  13    3.04    0.32
   4   9 -13    3.09    0.35
   4   9  13    2.27    0.28
   4  -9 -13    1.86    0.33
   4   9  13    2.37    0.27
   0  10  13   10.28    0.76
   0  10  13   10.18    0.79
   0  10 -13   10.51    0.86
   0  10 -13   10.89    0.87
   1 -10  13    4.33    0.47
  -1  10  13    4.02    0.46
   1  10 -13    3.62    0.46
  -1  10  13    3.70    0.43
   1  10 -13    4.53    0.49
   1  10  13    3.74    0.46
  -1  10 -13    3.03    0.52
   1  10  13    3.03    0.37
  -1  10 -13    3.26    0.49
   1  10  13    3.11    0.39
   1 -10 -13    3.24    0.41
   2 -10  13   21.98    1.16
   2  10 -13   21.34    1.16
  -2  10  13   22.42    1.23
   2  10 -13   21.54    1.24
   2 -10 -13   19.57    1.18
   2  10  13   21.02    1.14
   2 -10 -13   18.62    1.26
  -2  10 -13   20.28    1.31
   2  10  13   20.73    1.19
   3  10 -13   11.08    0.77
  -3  10  13   10.10    0.73
   3  10 -13   10.85    0.70
   3  10  13   10.77    0.68
  -3  10 -13   11.38    0.82
   3  10  13   11.50    0.70
   0  11 -13    0.29    0.28
   0  11  13   -0.22    0.26
   0  11  13    0.27    0.26
   0  11 -13    0.05    0.34
  -1  11  13    6.36    0.58
   1 -11  13    7.70    0.60
  -1  11  13    5.90    0.60
   1  11 -13    7.11    0.59
   1  11  13    5.99    0.60
  -1  11 -13    7.05    0.66
  -1  11 -13    6.30    0.64
   1 -11 -13    6.97    0.59
   1  11  13    6.03    0.51
   1  11  13    4.82    0.54
  -2  11  13    4.06    0.43
   2 -11  13    4.36    0.43
   2  11 -13    4.50    0.47
   2  11  13    4.52    0.46
   2 -11 -13    4.52    0.42
  -2  11 -13    3.60    0.48
   3  11 -13    9.85    0.67
   3  11 -13    8.98    0.59
   3  11  13   10.13    0.61
   3  11  13    8.82    0.56
  -3  11 -13   10.63    0.70
   0  12 -13    2.51    0.38
   0  12  13    3.38    0.39
   0  12 -13    3.79    0.44
   0  12  13    3.14    0.35
  -1  12  13    0.94    0.29
  -1  12  13    0.77    0.26
   1 -12  13    0.85    0.26
   1 -12 -13    0.59    0.26
   1  12  13    0.62    0.26
  -1  12 -13    0.81    0.29
  -1  12 -13    0.79    0.35
   2 -12  13    0.11    0.18
  -2  12  13    0.25    0.23
  -2  12  13    0.60    0.25
   2  12 -13   -0.01    0.25
   2  12  13   -0.09    0.19
  -2  12 -13   -0.31    0.32
   2 -12 -13    0.13    0.16
  -2  12 -13    0.28    0.24
   0  13  13    1.57    0.22
   0 -13  13    1.32    0.28
   0  13 -13    1.88    0.29
   0  13  13    1.89    0.27
  -1  13  13    3.70    0.36
   1 -13  13    3.82    0.34
  -1  13  13    3.65    0.39
  -1  13 -13    3.97    0.41
  -1  13 -13    5.77    0.46
   1 -13 -13    4.47    0.40
   0   0 -14   13.24    0.89
   1   0 -14    0.19    0.28
  -1   0 -14    0.10    0.30
   2   0 -14   69.79    3.65
   3   0  14   17.21    0.96
   3   0 -14   14.29    1.15
   3   0 -14   17.56    1.06
   3   0 -14   15.99    0.97
   3   0  14   14.07    1.04
   3   0  14   15.33    0.97
   4   0 -14    0.81    0.32
   4   0  14    0.51    0.26
   4   0 -14    0.61    0.38
   4   0  14    0.66    0.31
   4   0  14    0.45    0.32
   4   0 -14    0.50    0.50
   4   0 -14    0.48    0.33
   4   0 -14    0.34    0.31
   5   0 -14    0.62    0.49
   5   0 -14    0.34    0.27
   5   0 -14    0.61    0.27
   5   0 -14    0.25    0.31
   5   0  14    0.30    0.21
   5   0  14    0.24    0.23
   5   0  14    0.42    0.29
   5   0 -14    0.27    0.29
   0  -1 -14   75.81    3.79
   0   1 -14   71.41    3.76
   0   1 -14   77.25    3.83
  -1  -1 -14   66.34    3.67
   1   1 -14   69.56    3.63
   1   1  14   73.15    3.64
   1  -1 -14   73.76    3.65
  -1   1 -14   72.47    3.66
  -2  -1 -14   17.20    1.27
   2   1 -14   16.31    1.15
   2  -1 -14   17.28    1.18
  -2   1 -14   14.70    1.12
   3   1 -14    2.52    0.44
   3   1 -14    2.09    0.55
   3  -1  14    2.61    0.36
   3  -1  14    2.88    0.41
   3   1 -14    2.55    0.37
   3  -1 -14    3.12    0.41
   3  -1 -14    3.21    0.47
   3   1  14    3.28    0.39
   3   1  14    3.18    0.37
   3  -1 -14    2.87    0.79
   3   1  14    3.10    0.38
   4   1 -14   14.63    1.18
   4  -1  14   13.95    0.88
   4  -1  14   13.59    0.92
   4   1 -14   16.16    1.03
   4  -1  14   15.12    0.95
   4   1 -14   14.46    0.90
   4   1 -14   14.27    0.96
   4   1 -14   15.71    0.95
   4   1  14   13.71    0.93
   4  -1 -14   12.42    1.12
   4  -1 -14   13.38    0.94
   4  -1 -14   14.58    0.94
   4   1  14   13.51    0.88
   4  -1 -14   14.71    1.05
   4   1  14   14.14    0.87
   4  -1 -14   13.78    0.96
   5   1 -14    1.36    0.33
   5   1 -14    1.80    0.32
   5   1 -14    0.74    0.52
   5  -1  14    1.15    0.28
   5   1 -14    0.98    0.29
   5  -1  14    1.68    0.26
   5   1 -14    1.34    0.34
   5  -1  14    1.17    0.30
   5   1  14    1.27    0.26
   5   1  14    1.78    0.32
   5  -1 -14    1.09    0.31
   5  -1 -14    0.57    0.32
   5  -1 -14    1.55    0.36
   5   1  14    1.21    0.23
   5  -1 -14    1.57    0.31
   0   2 -14   10.74    0.83
   0  -2 -14   10.54    0.83
   0   2 -14   10.44    0.76
  -1  -2 -14    6.02    0.70
   1   2 -14    5.53    0.61
   1   2  14    6.47    0.72
   1   2  14    7.13    0.58
  -1   2 -14    6.49    0.67
   1  -2 -14    5.98    0.64
  -2  -2 -14    5.55    0.83
   2   2  14    8.14    0.83
   3   2 -14    9.08    0.74
   3  -2  14    9.69    0.69
  -3  -2 -14    8.79    1.04
   3   2 -14    8.85    0.93
   3   2 -14    8.97    0.66
   3   2 -14    8.51    0.68
   3  -2  14    9.01    0.73
   3  -2 -14    8.65    0.73
   3  -2 -14    8.44    0.78
   3   2  14    7.52    0.66
   3   2  14    8.26    0.64
   3   2  14    8.99    0.65
   3  -2 -14    8.38    0.86
   4   2 -14   24.58    1.35
   4  -2  14   24.98    1.36
   4   2 -14   22.53    1.34
   4   2 -14   23.72    1.31
   4  -2  14   23.64    1.31
   4   2 -14   25.17    1.42
   4   2 -14   23.30    1.58
   4  -2  14   24.24    1.34
   4  -2 -14   22.66    1.44
   4   2  14   23.51    1.29
   4   2  14   24.98    1.35
   4  -2 -14   22.96    1.44
   4  -2 -14   22.28    1.33
   4  -2 -14   20.78    1.35
   4  -2 -14   24.25    1.38
   4   2  14   22.87    1.30
   5  -2  14    4.83    0.48
   5  -2  14    4.92    0.48
   5   2 -14    3.65    0.65
   5   2 -14    4.07    0.47
   5  -2  14    4.58    0.43
   5   2 -14    3.84    0.43
   5   2 -14    3.68    0.45
   5   2  14    5.48    0.44
   5  -2 -14    5.07    0.57
   5  -2 -14    5.55    0.56
   5   2  14    5.63    0.41
   5  -2 -14    5.04    0.45
   5  -2 -14    5.44    0.51
   5   2  14    5.41    0.51
   0  -3  14   23.37    1.78
   0  -3 -14   25.93    1.51
   0   3 -14   25.44    1.49
   0   3 -14   23.23    1.42
   0   3  14   25.20    1.37
  -1  -3 -14   12.50    0.98
  -1   3  14   15.09    0.91
   1   3 -14   14.85    1.01
   1  -3  14   10.87    1.24
   1   3  14   14.67    1.08
  -1   3 -14   13.97    1.01
   1  -3 -14   15.43    1.04
   1   3  14   15.07    0.93
  -2   3  14    6.23    0.59
   2  -3  14    5.65    0.47
   2  -3  14    5.98    0.58
   2  -3  14    6.21    0.57
   2   3 -14    6.44    0.58
   2   3 -14    6.08    0.51
   2   3  14    5.00    0.49
   2   3  14    4.77    0.70
   2   3  14    4.66    0.49
   2  -3 -14    5.07    0.58
   2  -3 -14    5.15    0.52
   2  -3 -14    5.16    0.60
   3   3 -14    1.79    0.55
   3  -3  14    1.54    0.35
  -3   3  14    1.80    0.38
   3  -3  14    1.73    0.35
   3   3 -14    1.52    0.32
   3  -3  14    1.62    0.39
   3   3 -14    1.59    0.36
   3   3 -14    1.66    0.34
   3   3  14    0.76    0.28
   3   3  14    1.18    0.32
   3  -3 -14    0.98    0.26
   3  -3 -14    0.75    0.37
   3   3  14    0.98    0.28
   3  -3 -14    1.15    0.36
   3  -3 -14    1.35    0.44
   4   3 -14    4.40    0.72
   4  -3  14    4.90    0.55
   4   3 -14    4.62    0.55
   4   3 -14    5.08    0.50
   4   3 -14    4.73    0.53
   4  -3  14    4.56    0.53
   4  -3  14    5.18    0.55
   4   3  14    5.65    0.60
   4  -3 -14    5.91    0.66
   4  -3 -14    6.10    0.64
   4  -3 -14    4.93    0.59
   4   3  14    5.74    0.52
   4   3  14    6.01    0.50
   4  -3 -14    5.51    0.49
   4  -3 -14    5.94    0.58
   5   3 -14   19.09    1.06
   5  -3  14   19.11    1.02
   5   3 -14   19.03    1.08
   5  -3  14   18.61    1.05
   5   3 -14   19.29    1.30
   5   3 -14   18.57    1.06
   5  -3  14   19.08    1.05
   5  -3 -14   17.11    1.07
   5   3  14   18.67    1.01
   5  -3 -14   17.94    1.05
   5  -3 -14   19.76    1.11
   5  -3 -14   19.52    1.13
   5   3  14   17.05    1.00
   0   4  14   27.88    1.54
   0   4 -14   27.48    1.64
   0  -4 -14   27.29    1.64
  -1  -4 -14    0.25    0.29
  -1   4  14    0.56    0.29
   1   4 -14    0.49    0.30
   1   4 -14    0.22    0.32
   1  -4 -14    0.95    0.39
   1   4  14    0.67    0.29
   1   4  14    0.52    0.40
   2  -4  14   78.56    3.89
   2   4 -14   75.68    3.87
   2   4 -14   79.12    3.90
  -2   4  14   78.39    3.87
   2  -4  14   77.58    3.87
   2   4 -14   81.63    3.85
   2  -4  14   79.37    3.82
   2   4  14   81.16    3.84
   2   4  14   79.81    4.14
  -2   4 -14   72.06    3.97
   2  -4 -14   80.67    3.89
   2   4  14   77.30    3.85
   2   4  14   72.82    4.15
   2  -4 -14   76.96    3.91
   2   4  14   75.39    3.81
   2  -4 -14   74.15    3.96
   2  -4 -14   84.01    3.99
   3   4 -14    2.74    0.37
   3  -4  14    2.60    0.28
   3   4 -14    2.71    0.42
   3   4 -14    2.16    0.62
  -3   4  14    3.45    0.44
   3  -4  14    3.44    0.47
   3  -4  14    2.92    0.42
   3   4 -14    2.73    0.40
   3  -4 -14    3.86    0.52
   3   4  14    3.12    0.37
   3  -4 -14    3.41    0.47
   3  -4 -14    3.30    0.40
   3   4  14    3.54    0.44
   3  -4 -14    3.35    0.53
   3  -4 -14    3.06    0.33
   3   4  14    2.96    0.36
   4   4 -14    8.29    0.68
   4  -4  14    7.78    0.66
   4   4 -14    7.51    0.72
   4   4 -14    8.00    0.65
   4   4 -14    7.90    0.88
   4  -4  14    8.61    0.71
   4  -4  14    8.77    0.67
   4  -4 -14    8.70    0.78
   4  -4 -14    9.41    0.77
   4  -4 -14    9.14    0.66
   4  -4 -14    7.45    0.82
   4  -4 -14    8.38    0.72
   4   4  14    9.09    0.70
   4   4  14    8.89    0.63
   4   4  14    8.65    0.62
   5   4 -14    5.08    0.51
   5  -4  14    5.26    0.47
   5   4 -14    5.18    0.49
   5   4 -14    5.22    0.48
   5  -4  14    5.39    0.48
   5  -4  14    4.85    0.44
   5  -4 -14    6.35    0.57
   5  -4 -14    6.14    0.55
   5   4  14    5.38    0.43
   5  -4 -14    5.54    0.50
   0   5  14   46.07    2.41
   1   5 -14   10.24    0.83
  -1   5  14   10.42    0.77
  -1   5  14   10.22    0.81
   1   5 -14    9.84    0.84
   1  -5 -14   11.95    0.85
   1   5  14   12.13    0.84
   1   5  14   10.84    0.74
   1   5  14   13.33    0.77
  -1   5 -14   12.32    0.91
   1   5  14   11.11    0.72
   1   5  14   12.77    1.05
   2  -5  14    4.80    0.55
   2  -5  14    6.33    0.63
   2  -5  14    5.47    0.49
  -2   5  14    5.44    0.49
   2   5 -14    5.02    0.51
   2   5 -14    4.48    0.50
   2   5 -14    5.33    0.57
   2   5  14    6.05    0.50
   2   5  14    6.35    0.54
   2  -5 -14    4.23    0.52
   2   5  14    4.72    0.46
   2  -5 -14    5.32    0.55
   2  -5 -14    5.66    0.62
  -2   5 -14    5.14    0.62
   2   5  14    4.41    0.56
   2   5  14    5.85    0.82
   2  -5 -14    4.40    0.57
   3  -5  14    2.04    0.42
   3   5 -14    1.30    0.54
   3   5 -14    1.70    0.39
  -3   5  14    2.19    0.40
   3   5 -14    2.07    0.35
   3  -5  14    1.82    0.25
   3  -5  14    1.96    0.40
   3  -5 -14    1.18    0.40
   3   5  14    1.63    0.31
   3   5  14    1.97    0.34
   3  -5 -14    1.76    0.43
   3  -5 -14    1.36    0.39
   3  -5 -14    1.51    0.29
   4  -5  14    0.18    0.30
   4  -5  14    0.07    0.36
   4   5 -14   -0.08    0.25
   4   5 -14   -0.17    0.45
   4  -5  14   -0.06    0.32
   4   5 -14    0.34    0.31
   4  -5 -14    0.31    0.31
   4   5  14    0.16    0.22
   4  -5 -14    0.41    0.37
   4  -5 -14   -0.12    0.32
   4   5  14    0.09    0.22
   4  -5 -14    0.12    0.34
   5  -5  14    3.13    0.33
   5   5 -14    3.69    0.39
   5  -5  14    3.53    0.33
   5  -5  14    3.43    0.40
   5   5 -14    2.28    0.48
   5   5  14    3.17    0.33
   5  -5 -14    3.49    0.40
   5  -5 -14    3.37    0.40
   5  -5 -14    3.11    0.35
   0   6  14    1.38    0.37
   0   6 -14    1.43    0.41
   0   6  14    0.99    0.31
   0   6  14    1.39    0.31
   0   6 -14    1.10    0.35
   1   6 -14    4.84    0.55
   1   6 -14    5.28    0.58
   1   6 -14    4.85    0.63
   1  -6  14    5.27    0.55
  -1   6  14    5.27    0.62
   1   6 -14    4.83    0.49
  -1   6  14    5.22    0.50
   1   6  14    6.39    0.51
   1   6  14    5.65    0.63
   1  -6 -14    6.20    0.66
  -1   6 -14    5.58    0.66
   1   6  14    5.30    0.51
   1   6  14    5.13    0.54
   1  -6 -14    4.27    0.51
   1   6  14    5.88    0.85
   2  -6  14   13.85    0.86
  -2   6  14   14.14    0.95
   2  -6  14   13.97    0.97
   2  -6  14   13.25    0.93
   2   6 -14   12.88    0.93
   2   6 -14   14.10    0.88
   2   6 -14   12.68    0.91
   2   6  14   15.83    0.88
  -2   6 -14   14.64    1.05
   2   6  14   13.85    0.83
   2  -6 -14   15.33    0.93
   2   6  14   14.73    1.25
   2  -6 -14   12.49    1.02
   2   6  14   15.86    0.90
   2  -6 -14   14.72    1.05
   3   6 -14   29.90    1.57
   3  -6  14   27.46    1.46
   3  -6  14   29.34    1.61
   3   6 -14   27.90    1.78
   3   6 -14   29.17    1.62
   3  -6  14   30.19    1.63
  -3   6  14   27.90    1.58
   3  -6 -14   29.34    1.71
  -3   6 -14   32.33    2.10
   3  -6 -14   28.34    1.69
   3   6  14   29.49    1.55
   3  -6 -14   27.32    1.63
   3   6  14   29.42    1.54
   3  -6 -14   28.46    1.53
   4  -6  14   14.28    0.89
   4   6 -14   13.56    1.09
   4   6 -14   15.10    0.87
   4  -6  14   14.23    0.89
   4   6 -14   13.23    0.90
   4  -6 -14   13.48    1.00
   4  -6 -14   13.68    0.92
   4  -6 -14   12.57    0.88
   4   6  14   14.47    0.83
   4  -6 -14   14.21    0.97
   4   6  14   12.75    0.82
   5  -6  14    0.09    0.20
   5   6 -14    0.18    0.20
   5  -6  14   -0.04    0.18
   5  -6 -14   -0.14    0.25
   5  -6 -14   -0.10    0.23
   5   6  14    0.20    0.18
   5  -6 -14    0.12    0.23
   0   7 -14    3.11    0.45
   0   7  14    2.99    0.39
   0   7  14    2.74    0.40
   0   7 -14    2.63    0.49
   0   7  14    2.81    0.48
   1   7 -14   57.89    2.84
   1   7 -14   51.11    2.90
   1  -7  14   54.78    2.77
  -1   7  14   55.76    2.79
   1   7 -14   52.14    2.74
   1   7 -14   52.16    2.80
   1   7  14   53.13    2.75
   1   7  14   57.28    2.74
   1  -7 -14   51.79    2.81
   1   7  14   57.68    3.13
   1  -7 -14   55.09    2.86
   1   7  14   54.61    2.78
  -1   7 -14   56.68    2.95
  -2   7  14   12.71    0.91
   2   7 -14   13.53    0.84
   2   7 -14   12.79    0.85
   2  -7  14   12.54    0.91
   2   7 -14   14.61    0.92
   2  -7  14   14.69    0.84
   2  -7 -14   12.92    1.02
  -2   7 -14   12.60    0.98
   2   7  14   11.73    0.76
   2   7  14   13.74    0.84
   2  -7 -14   10.52    1.01
   2   7  14   12.38    0.85
   2   7  14   13.10    1.21
   2  -7 -14   14.53    0.91
   3  -7  14    1.05    0.36
   3   7 -14    1.15    0.32
   3   7 -14    1.31    0.50
  -3   7  14    1.13    0.33
   3  -7  14    1.68    0.35
   3  -7  14    0.82    0.20
   3   7 -14    0.90    0.35
   3  -7 -14    1.39    0.40
  -3   7 -14    0.77    0.37
   3  -7 -14    0.94    0.26
   3  -7 -14    1.79    0.42
   3  -7 -14    0.35    0.30
   3   7  14    1.02    0.30
   3   7  14    1.06    0.30
   4   7 -14    5.77    0.68
   4  -7  14    5.98    0.52
   4   7 -14    6.64    0.52
   4   7 -14    6.47    0.57
   4  -7  14    5.44    0.53
   4  -7 -14    5.89    0.60
   4   7  14    5.38    0.47
   4  -7 -14    6.05    0.64
   4   7  14    4.99    0.47
   4  -7 -14    5.76    0.50
   4  -7 -14    4.56    0.52
   0   8  14   22.02    1.28
   0   8 -14   23.37    1.43
   0   8 -14   21.50    1.36
   0   8  14   22.81    1.62
   0   8  14   21.10    1.28
   1   8 -14    7.00    0.79
   1   8 -14    7.62    0.67
  -1   8  14    7.86    0.68
   1  -8  14    9.25    0.67
   1   8 -14    8.05    0.79
   1   8 -14    9.00    0.75
  -1   8  14    8.61    0.70
  -1   8 -14    6.51    0.69
   1   8  14    7.94    0.63
   1  -8 -14    6.41    0.65
   1   8  14    7.17    0.57
   1   8  14    8.25    0.99
   1   8  14    6.03    0.60
  -1   8 -14    7.43    0.78
   2   8 -14   17.23    1.00
   2   8 -14   15.59    1.00
   2  -8  14   17.46    1.00
  -2   8  14   16.81    1.08
   2   8 -14   16.75    1.07
   2  -8 -14   16.14    1.14
   2   8  14   16.47    0.99
   2   8  14   16.48    1.02
   2  -8 -14   16.93    1.04
  -2   8 -14   17.17    1.17
   3   8 -14   18.36    1.11
   3  -8  14   17.56    0.94
  -3   8  14   17.22    1.10
   3  -8  14   18.33    1.11
   3   8 -14   15.84    1.25
   3   8 -14   18.45    1.05
   3  -8 -14   17.91    0.99
   3  -8 -14   17.55    1.17
   3   8  14   19.77    1.05
   3   8  14   19.45    1.03
  -3   8 -14   17.90    1.18
   3  -8 -14   17.44    1.19
   4   8 -14    2.82    0.34
   4  -8  14    2.61    0.34
   4   8 -14    2.97    0.37
   4   8  14    3.07    0.36
   4  -8 -14    3.47    0.45
   4  -8 -14    2.78    0.40
   4   8  14    2.93    0.31
   0   9 -14    3.22    0.54
   0   9 -14    4.56    0.55
   0   9  14    3.44    0.43
   0   9  14    4.60    0.48
   1   9 -14    0.66    0.33
   1   9 -14    0.57    0.35
  -1   9  14    1.00    0.35
   1  -9  14    1.20    0.32
  -1   9  14    0.48    0.28
   1   9 -14    0.65    0.43
  -1   9 -14    1.10    0.37
   1   9  14    0.61    0.33
   1   9  14    1.18    0.30
   1   9  14    1.01    0.29
   1  -9 -14    0.50    0.29
  -1   9 -14    0.51    0.36
   2   9 -14    1.35    0.37
   2  -9  14    1.37    0.31
   2   9 -14    1.47    0.31
  -2   9  14    1.93    0.38
   2  -9 -14    1.19    0.42
   2  -9 -14    0.58    0.28
  -2   9 -14    1.26    0.42
   2   9  14    0.91    0.30
   2   9  14    0.60    0.26
   3  -9  14   14.66    0.89
   3   9 -14   14.39    0.92
   3   9 -14   14.50    0.86
   3   9 -14   13.14    1.05
  -3   9  14   14.51    0.91
   3  -9 -14   14.05    0.78
   3   9  14   14.77    0.83
   3   9  14   14.31    0.86
   3  -9 -14   12.29    0.93
   3  -9 -14   13.34    1.07
  -3   9 -14   14.59    0.97
   3  -9 -14   13.95    0.98
   4  -9  14    7.07    0.53
   4   9 -14    7.57    0.54
   4   9 -14    8.14    0.57
   4   9  14    8.03    0.51
   4   9  14    9.11    0.52
   4  -9 -14    6.93    0.60
   0  10  14   15.35    1.00
   0  10 -14   15.13    1.10
   0  10 -14   17.10    1.12
   0  10  14   16.81    1.00
  -1  10  14    9.66    0.81
  -1  10  14   11.38    0.83
   1  10 -14   11.84    0.86
   1 -10  14   10.90    0.82
   1  10 -14   10.89    0.85
  -1  10 -14   14.68    0.98
   1  10  14   13.92    0.79
   1  10  14   13.00    0.81
   1 -10 -14   13.31    0.85
  -1  10 -14   13.28    0.95
   1  10  14   11.64    0.82
   2  10 -14    5.15    0.53
  -2  10  14    6.11    0.54
   2 -10  14    6.79    0.53
   2  10 -14    5.76    0.62
  -2  10 -14    6.29    0.66
   2  10  14    6.45    0.48
   2  10  14    6.59    0.55
   2 -10 -14    6.12    0.53
  -3  10  14    2.73    0.35
   3  10 -14    3.03    0.33
   3  10 -14    2.84    0.39
  -3  10 -14    2.68    0.41
   3  10  14    2.74    0.32
   3  10  14    2.64    0.29
   0  11  14   12.15    0.80
   0  11 -14   12.01    0.88
   0  11  14   11.54    0.77
   0  11 -14   10.44    0.83
  -1  11  14    2.42    0.34
  -1  11  14    2.12    0.35
   1 -11  14    2.66    0.36
   1  11 -14    2.35    0.34
   1  11  14    2.00    0.27
  -1  11 -14    2.39    0.43
   1 -11 -14    2.89    0.37
   1  11  14    2.06    0.34
  -1  11 -14    2.57    0.45
  -2  11  14    6.41    0.56
  -2  11  14    6.73    0.60
   2 -11  14    6.65    0.50
   2  11 -14    6.67    0.60
   2  11  14    6.62    0.52
  -2  11 -14    7.00    0.62
   2 -11 -14    6.83    0.50
   3  11 -14    0.32    0.26
   3  11  14   -0.05    0.17
  -3  11 -14   -0.10    0.21
   0  12  14   -0.03    0.20
   0 -12  14    0.49    0.31
   0  12 -14    0.46    0.29
   0  12  14    0.20    0.25
   0  12 -14    0.07    0.23
   1 -12  14   12.11    0.78
  -1  12  14   13.22    0.82
  -1  12  14   12.70    0.81
   1 -12 -14   13.44    0.82
   1  12  14   13.23    0.92
  -1  12 -14   13.38    0.90
  -1  12 -14   12.84    0.84
  -2  12  14    1.23    0.25
   2  12 -14    0.76    0.27
  -2  12  14    0.89    0.23
   2 -12  14    0.89    0.18
   2 -12 -14    0.88    0.17
  -2  12 -14    0.90    0.26
   2  12  14    0.87    0.21
  -2  12 -14    1.23    0.36
   0  13 -14    2.84    0.31
  -1  13  14    0.40    0.21
  -1  13 -14    0.37    0.30
   0   0 -15    0.07    0.26
   1   0 -15    0.68    0.33
   2   0 -15   12.58    0.80
   2   0 -15   12.35    0.97
   2   0 -15   12.19    0.92
   2   0  15   12.28    0.79
   2   0  15   10.79    0.77
   3   0  15    4.15    0.46
   3   0  15    4.68    0.49
   3   0 -15    4.32    0.48
   3   0 -15    3.63    0.52
   3   0 -15    3.80    0.64
   4   0  15    1.48    0.33
   4   0 -15    1.62    0.36
   4   0  15    1.50    0.31
   4   0 -15    1.78    0.38
   4   0 -15    1.24    0.43
   4   0 -15    1.89    0.38
   4   0  15    1.29    0.34
   4   0 -15    1.49    0.59
   5   0  15    0.25    0.26
   5   0 -15    0.09    0.25
   5   0  15    0.15    0.21
   5   0 -15    0.55    0.33
   5   0 -15    0.30    0.25
   5   0 -15    0.15    0.28
   5   0  15   -0.08    0.21
   0  -1 -15    2.45    0.41
   0   1 -15    2.09    0.37
   1   1 -15    1.84    0.40
  -1   1 -15    1.87    0.45
   1  -1 -15    1.60    0.38
   2   1 -15   33.17    1.80
  -2  -1 -15   34.37    2.06
   2   1 -15   36.21    1.75
   2  -1  15   34.98    1.74
   2  -1  15   35.30    1.73
   2  -1  15   34.74    1.69
   2   1 -15   34.81    1.79
   2  -1 -15   33.49    2.06
   2  -1 -15   31.74    1.76
   2  -1 -15   29.98    1.81
   2   1  15   29.82    1.71
   2   1  15   30.47    1.71
   2   1  15   30.72    1.70
   2  -1 -15   30.95    1.78
   3  -1  15    3.61    0.44
   3  -1  15    3.75    0.40
   3   1 -15    3.42    0.42
   3   1 -15    3.67    0.62
   3   1 -15    3.86    0.51
   3  -1 -15    2.92    0.48
   3   1  15    3.12    0.40
   3  -1 -15    2.68    0.43
   3   1  15    2.98    0.39
  -4   1  15    3.11    0.46
   4   1 -15    3.75    0.45
   4  -1  15    3.56    0.43
   4   1 -15    3.98    0.68
   4  -1  15    3.48    0.43
   4   1 -15    3.69    0.45
   4  -1  15    3.48    0.39
   4   1 -15    3.47    0.45
   4   1 -15    4.16    0.54
   4  -1 -15    3.64    0.46
   4  -1 -15    3.34    0.44
   4  -1 -15    2.35    0.49
   4   1  15    3.39    0.40
   4  -1 -15    3.46    0.47
   4   1  15    3.16    0.43
   4   1  15    3.32    0.39
   5   1 -15    4.24    0.69
   5   1 -15    3.97    0.39
   5  -1  15    3.93    0.37
   5   1 -15    3.42    0.44
   5   1 -15    3.73    0.40
   5  -1  15    4.45    0.46
   5   1 -15    3.46    0.43
   5  -1  15    4.03    0.42
   5  -1 -15    4.18    0.45
   5  -1 -15    3.35    0.39
   5  -1 -15    3.97    0.46
   5   1  15    3.47    0.40
   5   1  15    3.92    0.36
   5  -1 -15    3.31    0.40
   5   1  15    3.75    0.40
   0   2 -15   10.66    0.85
   0  -2 -15   10.45    0.82
   0   2 -15    9.64    0.76
   0  -2  15    9.64    1.12
   1   2 -15   23.01    1.48
   1   2  15   25.78    1.55
   1  -2 -15   23.77    1.51
   1   2  15   26.71    1.41
  -1   2 -15   25.84    1.54
   2  -2  15    7.55    0.63
   2  -2  15    7.76    0.58
   2   2 -15    8.21    0.63
   2   2 -15    7.41    0.69
   2  -2  15    7.60    0.64
  -2  -2 -15    7.27    0.91
   2   2 -15    8.59    0.73
   2   2 -15    8.93    0.96
   2   2  15    9.32    0.61
   2   2  15    8.98    0.61
   2   2  15    8.74    0.59
   2  -2 -15    9.12    0.71
   2  -2 -15    8.98    0.78
   2  -2 -15   10.05    0.70
   2   2  15    8.29    0.87
   3   2 -15   15.31    0.95
   3   2 -15   14.06    1.19
   3  -2  15   15.76    0.99
   3   2 -15   14.88    1.03
   3  -2  15   15.41    0.95
   3   2 -15   15.16    0.98
   3   2  15   15.79    0.94
   3  -2 -15   14.33    1.14
   3   2  15   13.69    0.94
   3  -2 -15   16.94    1.10
   3   2  15   16.11    0.94
   3  -2 -15   16.54    1.02
   4  -2  15    7.19    0.61
   4   2 -15    6.95    0.74
  -4   2  15    8.13    0.86
   4   2 -15    6.96    0.65
   4   2 -15    7.76    0.85
   4  -2  15    6.97    0.64
   4  -2  15    7.27    0.62
   4   2 -15    7.34    0.63
   4  -2 -15    7.49    0.72
   4  -2 -15    7.08    0.64
   4  -2 -15    5.73    0.66
   4   2  15    7.43    0.59
   4   2  15    7.56    0.64
   4  -2 -15    6.63    0.60
   4  -2 -15    6.85    0.72
   4   2  15    6.94    0.59
   5  -2  15    5.82    0.45
   5   2 -15    5.24    0.55
   5   2 -15    6.07    0.95
   5   2 -15    4.95    0.46
   5   2 -15    5.78    0.53
   5  -2  15    5.31    0.48
   5  -2  15    5.84    0.49
   5  -2 -15    5.32    0.46
   5  -2 -15    6.17    0.52
   5   2  15    5.36    0.45
   5  -2 -15    5.48    0.58
   5  -2 -15    6.34    0.58
   5   2  15    5.30    0.51
   5   2  15    5.22    0.42
   0  -3 -15   53.49    2.94
   0   3  15   57.08    2.82
   0   3 -15   54.23    2.93
   1   3 -15   31.59    1.87
  -1   3  15   32.89    1.77
   1  -3 -15   32.60    1.91
   1   3  15   34.16    1.95
   1   3  15   32.18    1.78
   2   3 -15   34.20    1.88
   2   3 -15   35.52    1.83
   2  -3  15   37.41    1.85
  -2  -3 -15   34.26    2.17
  -2   3  15   31.86    1.94
   2   3 -15   34.95    1.89
   2  -3  15   33.97    1.85
   2  -3  15   34.80    1.79
   2   3 -15   35.51    2.06
   2   3  15   37.35    1.84
   2  -3 -15   34.98    1.88
   2  -3 -15   35.10    1.97
   2   3  15   36.87    1.82
   2   3  15   33.44    1.78
   2   3  15   32.62    2.08
   2  -3 -15   36.13    1.90
   3   3 -15   24.99    1.43
   3   3 -15   24.95    1.62
  -3   3  15   24.59    1.40
   3  -3  15   24.45    1.39
   3   3 -15   25.36    1.37
   3   3 -15   23.32    1.37
   3  -3  15   24.42    1.40
   3  -3 -15   24.72    1.49
   3   3  15   22.71    1.36
   3   3  15   26.23    1.36
   3  -3 -15   26.15    1.45
   3   3  15   24.29    1.34
   3  -3 -15   22.68    1.30
   3  -3 -15   25.46    1.56
   4  -3  15    3.74    0.41
   4   3 -15    3.11    0.41
   4   3 -15    3.78    0.66
   4   3 -15    3.57    0.50
   4  -3  15    4.10    0.58
   4  -3  15    3.56    0.44
   4   3 -15    3.25    0.41
   4   3  15    2.55    0.36
   4  -3 -15    2.38    0.42
   4  -3 -15    2.34    0.51
   4  -3 -15    2.59    0.49
   4  -3 -15    2.49    0.45
   4  -3 -15    3.04    0.40
   4   3  15    3.08    0.42
   4   3  15    2.79    0.37
   5  -3  15    6.92    0.53
   5  -3  15    7.06    0.54
   5  -3  15    7.61    0.52
   5   3 -15    7.19    0.60
   5   3 -15    7.37    0.56
   5   3 -15    7.19    0.58
   5   3  15    7.20    0.51
   5  -3 -15    8.38    0.64
   5   3  15    7.39    0.48
   5  -3 -15    7.57    0.61
   5  -3 -15    7.59    0.57
   5  -3 -15    6.64    0.54
   0  -4 -15    4.10    0.60
   0   4  15    4.24    0.48
   1   4 -15    6.84    0.70
  -1   4  15    6.28    0.59
  -1   4  15    5.92    0.62
   1   4  15    7.21    0.55
   1   4  15    6.64    0.80
   1   4  15    7.24    0.65
   2   4 -15   12.11    0.77
   2   4 -15   10.99    0.84
   2   4 -15   11.76    0.85
   2  -4  15   12.52    0.74
  -2   4  15   11.55    0.82
   2   4 -15   12.53    1.06
   2  -4  15   11.26    0.81
   2  -4  15   11.72    0.79
   2   4  15   11.56    1.04
   2   4  15   11.08    0.73
  -2   4 -15   11.00    0.91
   2  -4 -15    9.52    0.91
   2   4  15   11.95    0.75
   2  -4 -15   11.08    0.83
   2   4  15   12.13    0.78
   2  -4 -15   10.80    0.83
   2  -4 -15   10.75    0.91
   3   4 -15    4.92    0.53
  -3   4  15    5.15    0.51
   3   4 -15    4.07    0.68
   3   4 -15    3.49    0.45
   3  -4  15    4.69    0.51
   3  -4  15    4.52    0.48
   3   4 -15    4.04    0.45
   3  -4  15    3.63    0.37
   3  -4 -15    3.56    0.50
   3   4  15    4.48    0.47
   3  -4 -15    3.55    0.55
   3   4  15    3.89    0.43
   3  -4 -15    4.01    0.57
   3  -4 -15    3.49    0.37
   4   4 -15   25.39    1.37
   4   4 -15   24.98    1.37
   4   4 -15   25.73    1.44
   4  -4  15   25.63    1.37
   4  -4  15   26.28    1.39
   4   4 -15   25.80    1.61
   4  -4 -15   25.70    1.45
   4  -4 -15   21.69    1.40
   4  -4 -15   23.38    1.51
   4  -4 -15   23.20    1.35
   4   4  15   24.85    1.33
   4  -4 -15   24.16    1.47
   4   4  15   24.17    1.34
   5   4 -15    1.31    0.29
   5   4 -15    1.11    0.25
   5   4 -15    1.25    0.30
   5  -4  15    1.36    0.27
   5  -4  15    1.66    0.34
   5  -4  15    1.55    0.24
   5   4  15    1.45    0.23
   5   4  15    1.03    0.24
   5  -4 -15    1.19    0.28
   5  -4 -15    1.08    0.31
   5  -4 -15    1.70    0.32
   0   5 -15  141.05    6.54
   0   5  15  137.25    6.46
   0   5  15  126.38    6.38
   0   5  15  124.02    6.37
   0   5 -15  128.70    6.46
   1  -5  15    7.65    0.60
   1   5 -15    7.33    0.57
   1   5 -15    7.50    0.68
   1   5 -15    8.06    0.80
  -1   5  15    8.09    0.67
   1   5 -15    6.63    0.65
  -1   5  15    7.51    0.62
   1  -5 -15    6.31    0.64
   1  -5 -15    4.66    0.57
   1   5  15    6.10    0.65
  -1   5 -15    6.33    0.71
   1   5  15    7.29    0.85
   1   5  15    6.80    0.55
   1   5  15    6.60    0.59
   1   5  15    6.04    0.54
   1   5  15    6.00    0.56
   2   5 -15   10.50    0.67
  -2   5  15   10.34    0.72
   2   5 -15    9.73    0.73
   2   5 -15    9.46    0.71
   2  -5  15    8.74    0.62
   2  -5  15    8.44    0.71
   2  -5  15    8.13    0.66
   2   5  15    7.98    0.66
   2   5  15    8.02    0.93
   2  -5 -15    8.18    0.82
   2  -5 -15    6.94    0.70
   2  -5 -15    6.95    0.67
   2   5  15    8.22    0.63
   2   5  15    7.65    0.58
   2  -5 -15    7.97    0.81
  -2   5 -15    8.07    0.78
   3   5 -15    9.77    0.77
  -3   5  15    9.73    0.76
   3  -5  15    9.46    0.74
   3   5 -15    8.43    0.89
   3  -5  15    9.97    0.73
   3   5 -15    9.78    0.69
   3  -5  15    8.85    0.56
   3  -5 -15    8.25    0.84
   3  -5 -15    8.75    0.82
   3  -5 -15    8.86    0.77
   3   5  15    8.46    0.66
   3  -5 -15    7.51    0.62
   3   5  15    8.45    0.65
   4   5 -15    3.29    0.61
   4  -5  15    4.15    0.43
   4  -5  15    3.60    0.40
   4   5 -15    3.86    0.45
   4   5 -15    4.13    0.41
   4  -5 -15    2.65    0.41
   4  -5 -15    2.90    0.43
   4  -5 -15    2.96    0.48
   4  -5 -15    2.71    0.46
   4   5  15    2.67    0.34
   4   5  15    3.02    0.35
   5  -5  15    6.64    0.48
   5   5 -15    6.98    0.51
   5  -5  15    6.53    0.46
   5  -5 -15    6.00    0.49
   5  -5 -15    6.68    0.56
   5  -5 -15    6.06    0.53
   5   5  15    6.47    0.45
   0   6  15   26.59    1.52
   0   6 -15   25.34    1.51
   0   6 -15   28.08    1.59
   0   6  15   23.83    1.42
   0   6  15   25.16    1.42
  -1   6  15    0.73    0.30
   1   6 -15    0.24    0.30
  -1   6  15    0.22    0.33
   1  -6  15    0.56    0.28
   1   6 -15    0.09    0.34
   1   6 -15    0.25    0.39
   1   6 -15    0.43    0.27
   1  -6 -15    0.29    0.34
   1   6  15    0.24    0.26
   1   6  15    0.43    0.27
   1   6  15    0.59    0.26
  -1   6 -15    0.75    0.38
   1  -6 -15    0.45    0.31
   1   6  15    0.43    0.35
   1   6  15    0.28    0.46
   2   6 -15    7.67    0.66
   2  -6  15    7.47    0.60
   2   6 -15    7.76    0.62
   2   6 -15    7.25    0.69
  -2   6  15    7.69    0.65
   2  -6  15    7.15    0.68
   2  -6 -15    7.07    0.76
   2   6  15    7.88    0.60
   2   6  15    7.68    0.95
  -2   6 -15    7.44    0.76
   2  -6 -15    7.67    0.80
   2   6  15    7.90    0.56
   2  -6 -15    7.82    0.67
   2   6  15    7.47    0.63
   3  -6  15    5.01    0.50
   3  -6  15    4.08    0.36
  -3   6  15    4.33    0.46
   3   6 -15    4.80    0.53
   3   6 -15    5.21    0.67
   3   6 -15    4.98    0.52
   3  -6  15    5.22    0.53
   3  -6 -15    3.73    0.54
   3   6  15    3.52    0.40
   3  -6 -15    2.66    0.49
   3  -6 -15    2.99    0.36
   3  -6 -15    2.58    0.42
   3   6  15    3.43    0.41
   4  -6  15    5.43    0.50
   4   6 -15    4.55    0.48
   4   6 -15    4.30    0.48
   4   6 -15    4.79    0.63
   4  -6  15    4.92    0.49
   4   6  15    4.63    0.44
   4  -6 -15    4.76    0.46
   4   6  15    4.15    0.42
   4  -6 -15    3.89    0.50
   4  -6 -15    3.74    0.46
   4  -6 -15    3.79    0.53
   5   6 -15    9.11    0.69
   5  -6  15    9.99    0.62
   5  -6 -15   10.53    0.69
   5  -6 -15   11.62    0.72
   0   7  15   -0.16    0.28
   0   7  15   -0.08    0.27
   0   7 -15    0.11    0.35
   0   7 -15    0.23    0.35
   1   7 -15   16.67    1.12
  -1   7  15   16.60    1.12
   1   7 -15   17.53    1.23
   1   7 -15   17.33    1.15
  -1   7  15   17.34    1.09
   1   7 -15   16.46    1.07
   1  -7  15   16.88    1.07
   1   7  15   18.66    1.06
   1   7  15   18.49    1.08
   1   7  15   18.44    1.02
   1  -7 -15   18.56    1.13
   1   7  15   19.24    1.44
   1  -7 -15   20.21    1.20
   2   7 -15    3.13    0.46
   2   7 -15    2.63    0.37
  -2   7  15    3.03    0.44
   2  -7  15    2.99    0.37
   2   7 -15    2.76    0.38
  -2   7 -15    2.86    0.51
   2  -7 -15    2.69    0.52
   2   7  15    2.35    0.35
   2   7  15    2.25    0.38
   2   7  15    1.93    0.28
   2  -7 -15    2.20    0.39
   3  -7  15    1.99    0.37
  -3   7  15    2.80    0.40
   3   7 -15    2.69    0.60
   3   7 -15    2.02    0.36
   3  -7  15    1.90    0.23
   3   7 -15    2.08    0.41
  -3   7 -15    2.01    0.43
   3  -7 -15    1.50    0.28
   3  -7 -15    2.33    0.45
   3   7  15    2.02    0.34
   3  -7 -15    2.45    0.48
   3   7  15    2.15    0.32
   4  -7  15    4.76    0.47
   4  -7  15    4.44    0.43
   4   7 -15    3.99    0.61
   4   7 -15    4.66    0.45
   4   7 -15    3.90    0.44
   4  -7 -15    3.98    0.50
   4  -7 -15    3.58    0.40
   4   7  15    3.98    0.42
   4   7  15    4.02    0.40
   0   8  15    0.02    0.31
   0   8 -15   -0.30    0.35
   0   8  15    0.17    0.48
   0   8  15    0.00    0.28
   0   8 -15    0.12    0.36
   1  -8  15    7.05    0.63
  -1   8  15    6.02    0.65
   1   8 -15    6.81    0.76
   1   8 -15    6.99    0.69
   1   8 -15    8.32    0.75
  -1   8  15    7.18    0.68
   1   8  15    7.60    0.63
  -1   8 -15    7.26    0.78
   1  -8 -15    7.16    0.66
  -1   8 -15    6.73    0.70
   1   8  15    7.46    0.62
  -2   8  15    1.51    0.38
   2   8 -15    1.86    0.34
   2  -8  15    1.43    0.32
   2   8 -15    2.26    0.41
   2  -8 -15    1.88    0.34
   2   8  15    1.81    0.31
  -2   8 -15    1.95    0.45
   2  -8 -15    1.87    0.45
   2   8  15    2.05    0.35
  -3   8  15   23.17    1.20
   3  -8  15   19.60    1.02
   3   8 -15   20.79    1.21
   3  -8  15   20.96    1.17
   3   8 -15   19.95    1.15
   3   8 -15   19.10    1.34
   3  -8 -15   18.89    1.07
  -3   8 -15   19.78    1.24
   3  -8 -15   19.76    1.27
   3  -8 -15   18.42    1.25
   3   8  15   20.70    1.12
   3   8  15   21.25    1.14
   4   8 -15   -0.06    0.25
   4   8 -15    0.13    0.24
   4  -8  15    0.23    0.23
   4  -8 -15    0.21    0.31
   4  -8 -15    0.30    0.27
   4   8  15    0.48    0.21
   4   8  15    0.38    0.20
   0   9  15   11.98    0.82
   0   9  15   10.97    0.83
   0   9 -15   11.85    0.94
   0   9 -15   11.39    0.95
   1   9 -15   44.88    2.45
  -1   9  15   50.83    2.45
  -1   9  15   44.45    2.43
   1   9 -15   51.65    2.47
   1  -9  15   49.33    2.42
   1   9 -15   45.57    2.54
   1  -9 -15   45.27    2.46
  -1   9 -15   48.23    2.58
   1   9  15   45.17    2.41
   1   9  15   46.95    2.39
  -1   9 -15   44.16    2.51
   2   9 -15    3.61    0.39
   2  -9  15    3.62    0.38
  -2   9  15    3.72    0.44
   2   9 -15    3.53    0.46
   2  -9 -15    2.79    0.47
   2   9  15    2.57    0.33
  -2   9 -15    2.54    0.46
   2   9  15    2.72    0.37
   2  -9 -15    2.58    0.36
   3   9 -15    9.91    0.91
   3   9 -15   10.25    0.74
  -3   9  15   10.86    0.73
   3   9 -15   10.90    0.66
  -3   9 -15    8.25    0.73
   3   9  15    8.91    0.62
   3   9  15    9.85    0.66
   3  -9 -15    8.58    0.77
   4   9 -15    6.87    0.51
   4   9 -15    6.11    0.47
   4   9  15    6.15    0.44
   4   9  15    7.24    0.48
   0  10 -15    0.26    0.31
   0  10  15    0.35    0.29
   0  10 -15    0.12    0.37
   0  10  15    0.21    0.27
  -1  10  15   11.34    0.78
  -1  10  15   10.58    0.76
   1  10 -15   10.54    0.78
   1 -10  15   11.63    0.76
   1 -10 -15   10.24    0.77
  -1  10 -15   11.01    0.90
   1  10  15   10.95    0.70
  -1  10 -15   11.49    0.87
   1  10  15    8.93    0.73
   2  10 -15    3.09    0.79
  -2  10  15    4.03    0.42
   2 -10  15    4.18    0.42
   2  10 -15    3.93    0.46
   2  10  15    3.28    0.38
   2 -10 -15    3.14    0.36
  -2  10 -15    3.95    0.51
   3  10 -15   11.98    0.71
  -3  10  15   13.33    0.75
   3  10 -15   12.45    0.79
   3  10  15   10.66    0.67
  -3  10 -15   11.42    0.79
   3  10  15   12.13    0.72
   0  11  15    4.74    0.46
   0  11 -15    2.65    0.44
   0  11 -15    4.32    0.48
   0  11  15    4.05    0.43
  -1  11  15    5.47    0.50
   1  11 -15    4.64    0.46
   1 -11  15    4.89    0.49
  -1  11  15    6.01    0.53
  -1  11 -15    4.28    0.53
   1  11  15    4.08    0.38
   1 -11 -15    3.50    0.43
  -1  11 -15    2.79    0.44
  -2  11  15    6.82    0.55
  -2  11  15    5.44    0.51
   2  11 -15    5.73    0.56
   2 -11  15    5.28    0.44
  -2  11 -15    6.45    0.67
  -2  11 -15    5.53    0.55
   2  11  15    6.06    0.48
   2 -11 -15    5.94    0.46
   0  12  15    0.14    0.20
   0  12 -15    0.18    0.28
   0  12 -15    0.19    0.26
   0  12  15    0.33    0.24
   0 -12  15    0.27    0.26
  -1  12  15    2.90    0.32
   1 -12  15    2.60    0.31
  -1  12  15    1.89    0.29
  -1  12 -15    3.79    0.43
   1 -12 -15    2.69    0.32
  -1  12 -15    2.55    0.35
  -2  12 -15    1.69    0.29
   0   0 -16  148.49    7.32
   1   0 -16    5.33    0.65
   2   0 -16   98.79    4.81
   2   0 -16   97.55    4.83
   2   0  16   94.22    4.78
   2   0  16   98.42    4.77
   2   0  16   92.87    4.73
   2   0 -16   96.95    4.87
   2   0 -16  105.12    5.05
   3   0 -16    3.23    0.49
   3   0 -16    4.16    0.49
   3   0  16    3.60    0.44
   3   0 -16    4.54    0.66
   3   0  16    3.37    0.42
   4   0 -16    1.63    0.40
   4   0 -16    2.10    0.46
   4   0  16    1.90    0.35
   4   0 -16    1.76    0.36
   4   0  16    1.56    0.35
   4   0 -16    1.52    0.36
   4   0  16    2.22    0.35
   4   0 -16    1.42    0.56
   5   0  16    5.25    0.49
   5   0 -16    5.90    0.52
   5   0 -16    6.00    0.51
   5   0  16    6.01    0.44
   5   0  16    6.18    0.48
   5   0 -16    6.40    0.58
   5   0 -16    6.29    0.57
   0   1 -16    1.78    0.39
   0  -1 -16    1.71    0.40
   1   1 -16   21.16    1.41
   1  -1 -16   23.99    1.43
   2   1 -16   41.18    2.11
   2  -1  16   40.58    2.04
   2  -1  16   40.33    2.09
   2  -1  16   40.90    2.08
   2   1 -16   43.92    2.38
   2   1 -16   38.46    2.13
   2   1 -16   37.80    2.16
   2  -1 -16   40.76    2.13
   2   1  16   40.04    2.09
   2  -1 -16   41.77    2.36
   2  -1 -16   38.46    2.14
   2   1  16   40.87    2.07
   2   1  16   39.77    2.04
   2  -1 -16   40.59    2.20
   3  -1  16   12.26    0.79
   3   1 -16   11.68    0.91
   3  -1  16   12.25    0.80
   3   1 -16   10.17    1.06
   3   1 -16   11.57    0.80
   3   1  16   10.65    0.77
   3   1  16   10.34    0.77
   3  -1 -16   10.16    0.90
   3  -1 -16   11.04    0.84
   4  -1  16   16.94    1.33
  -4   1  16   19.28    1.16
   4   1 -16   19.76    1.16
   4  -1  16   19.78    1.12
   4   1 -16   20.16    1.38
   4   1 -16   17.99    1.13
   4   1 -16   19.05    1.24
   4   1 -16   19.04    1.16
   4  -1  16   19.64    1.13
   4   1  16   19.17    1.10
   4   1  16   19.52    1.12
   4   1  16   19.78    1.11
   4  -1 -16   18.53    1.14
   4  -1 -16   22.32    1.28
   4  -1 -16   18.11    1.15
   4  -1 -16   18.85    1.19
   5  -1  16    1.65    0.25
   5   1 -16    1.81    0.35
   5  -1  16    1.54    0.28
   5   1 -16    2.03    0.31
   5   1 -16    1.88    0.33
   5  -1  16    1.93    0.28
   5   1 -16    1.27    0.27
   5   1  16    1.48    0.29
   5  -1 -16    1.93    0.30
   5  -1 -16    1.44    0.33
   5   1  16    1.81    0.23
   5  -1 -16    1.43    0.34
   5   1  16    1.61    0.26
   5  -1 -16    1.90    0.30
   0  -2 -16   32.82    1.88
   1   2 -16    9.48    1.15
   1   2  16   12.15    0.82
   1   2  16   10.81    0.94
   2   2 -16   15.75    1.26
   2   2 -16   15.35    0.96
   2   2 -16   15.49    1.04
   2  -2  16   14.88    0.91
  -2  -2 -16   12.93    1.23
   2   2 -16   16.00    1.03
   2  -2  16   14.73    0.96
   2  -2  16   16.16    0.97
   2   2  16   15.63    0.91
   2  -2 -16   18.12    1.04
   2   2  16   17.26    0.94
   2   2  16   16.43    0.96
   2  -2 -16   15.63    1.02
   2  -2 -16   16.95    1.12
   3  -2  16    2.30    0.40
   3   2 -16    2.11    0.38
   3   2 -16    2.82    0.46
   3   2 -16    2.27    0.39
   3  -2  16    2.46    0.38
   3   2 -16    2.49    0.62
   3  -2 -16    3.05    0.50
   3  -2 -16    2.86    0.52
   3  -2 -16    3.35    0.45
   3   2  16    3.16    0.39
   3   2  16    3.14    0.38
   4  -2  16    7.68    0.59
   4   2 -16    6.13    0.81
   4   2 -16    6.80    0.72
   4  -2  16    7.21    0.59
   4   2 -16    6.53    0.61
   4   2 -16    6.95    0.62
  -4   2  16    7.71    0.66
   4  -2 -16    5.15    0.54
   4  -2 -16    5.77    0.65
   4  -2 -16    5.32    0.65
   4  -2 -16    6.14    0.57
   4   2  16    5.79    0.59
   4   2  16    6.35    0.57
   4  -2 -16    5.01    0.62
   4   2  16    6.74    0.56
   5  -2  16    2.04    0.33
   5  -2  16    2.34    0.27
   5   2 -16    2.47    0.31
   5   2 -16    2.04    0.34
   5   2 -16    2.37    0.34
   5  -2  16    1.83    0.29
   5   2  16    1.77    0.27
   5  -2 -16    2.49    0.31
   5  -2 -16    2.24    0.31
   5   2  16    1.96    0.24
   5  -2 -16    2.24    0.36
   5  -2 -16    2.45    0.37
   0   3  16    3.57    0.45
   0  -3 -16    2.79    0.49
   1  -3  16   23.83    1.31
   1   3 -16   25.09    1.52
   1   3 -16   23.86    1.42
  -1   3  16   23.35    1.39
   1   3  16   23.26    1.31
   1  -3 -16   21.57    1.42
  -1   3 -16   25.13    1.53
   1   3  16   24.29    1.56
   1   3  16   25.41    1.51
   1  -3 -16   26.13    1.63
   1   3  16   24.95    1.41
  -2  -3 -16   13.35    1.22
   2   3 -16   13.88    1.15
   2   3 -16   14.21    0.96
   2  -3  16   15.30    0.90
   2   3 -16   13.85    0.97
   2  -3  16   14.75    0.84
   2   3 -16   14.30    0.89
   2  -3  16   14.21    0.92
   2   3  16   13.52    0.83
   2   3  16   14.21    0.89
   2   3  16   13.19    1.15
   2   3  16   13.92    0.83
   2  -3 -16   12.79    0.95
   2   3  16   13.97    0.85
   2  -3 -16   14.12    1.05
   2  -3 -16   14.50    0.96
   3   3 -16   15.66    1.05
   3  -3  16   16.88    0.98
  -3   3  16   16.97    1.03
   3   3 -16   14.63    0.98
   3   3 -16   16.37    0.97
   3   3 -16   15.73    1.23
   3  -3  16   15.58    0.98
   3   3  16   12.33    1.19
   3  -3 -16   13.22    0.88
   3  -3 -16   14.63    1.13
   3   3  16   15.88    0.95
   3  -3 -16   16.08    1.05
   3  -3 -16   14.57    1.10
   3   3  16   14.97    0.94
   4   3 -16    3.19    0.48
   4   3 -16    4.05    0.68
  -4   3  16    4.01    0.48
   4   3 -16    3.93    0.43
   4   3 -16    4.05    0.41
   4  -3  16    3.12    0.41
   4  -3  16    3.27    0.40
   4  -3 -16    3.21    0.47
   4   3  16    3.47    0.37
   4  -3 -16    3.05    0.51
   4   3  16    3.31    0.38
   4  -3 -16    2.65    0.53
   4  -3 -16    3.32    0.40
   4  -3 -16    3.20    0.45
   5   3 -16    1.00    0.29
   5   3 -16    1.37    0.26
   5  -3  16    1.47    0.24
   5   3 -16    1.29    0.30
   5  -3  16    1.92    0.28
   5   3  16    1.03    0.19
   5  -3 -16    1.11    0.25
   5  -3 -16    1.10    0.30
   5   3  16    1.24    0.23
   5  -3 -16    0.93    0.31
   5  -3 -16    1.20    0.26
   0   4  16    5.99    0.60
   0   4  16    4.57    0.46
   0   4 -16    5.24    0.60
   0   4  16    5.77    0.53
   0   4 -16    6.35    0.69
  -1   4  16    3.22    0.39
   1   4 -16    3.84    0.48
   1   4 -16    3.25    0.39
   1  -4  16    3.33    0.39
  -1   4  16    3.40    0.46
   1   4 -16    3.06    0.46
   1   4 -16    3.40    0.59
   1   4  16    2.68    0.43
   1   4  16    3.15    0.62
   1   4  16    2.45    0.35
   1   4  16    2.88    0.36
   1   4  16    3.09    0.41
   1  -4 -16    2.07    0.45
  -1   4 -16    2.75    0.52
   2   4 -16   -0.57    0.47
   2   4 -16    0.38    0.33
   2   4 -16   -0.01    0.27
   2  -4  16   -0.14    0.28
   2  -4  16   -0.06    0.24
   2  -4  16    0.16    0.28
  -2  -4 -16    0.43    0.66
   2   4 -16   -0.12    0.32
  -2   4  16   -0.05    0.29
   2   4  16    0.03    0.25
   2  -4 -16    0.39    0.32
   2   4  16    0.43    0.25
   2  -4 -16    0.28    0.36
   2  -4 -16   -0.38    0.33
  -2   4 -16    0.05    0.37
   2   4  16    0.09    0.46
   2   4  16    0.35    0.27
   2  -4 -16    0.37    0.32
   3   4 -16    3.65    0.48
   3  -4  16    3.70    0.44
   3  -4  16    2.93    0.30
   3   4 -16    3.07    0.65
   3  -4  16    3.37    0.44
   3   4 -16    3.13    0.41
  -3   4  16    3.85    0.46
   3   4 -16    3.56    0.42
   3   4  16    2.86    0.38
   3  -4 -16    2.87    0.50
   3  -4 -16    2.39    0.50
   3  -4 -16    3.15    0.40
   3  -4 -16    2.65    0.45
   3   4  16    3.30    0.40
   3  -4 -16    2.60    0.33
   4  -4  16    0.38    0.29
   4   4 -16    0.16    0.28
   4   4 -16    0.39    0.26
   4   4 -16    0.47    0.50
   4   4 -16    0.88    0.35
   4  -4  16    0.57    0.28
   4   4  16    0.24    0.24
   4  -4 -16    0.58    0.33
   4  -4 -16    0.31    0.31
   4  -4 -16    0.16    0.33
   4  -4 -16    0.12    0.27
   4  -4 -16    0.52    0.38
   4   4  16    0.14    0.23
   5   4 -16    1.51    0.30
   5   4 -16    1.67    0.30
   5  -4  16    1.92    0.25
   5  -4  16    1.87    0.27
   5   4 -16    1.42    0.29
   5  -4 -16    1.95    0.28
   5  -4 -16    2.49    0.34
   5  -4 -16    1.50    0.31
   5   4  16    2.40    0.25
   0   5 -16   -0.02    0.36
   0   5  16   -0.16    0.27
   0   5  16    0.01    0.26
   0   5  16    0.39    0.31
   0   5 -16    0.18    0.34
   0   5  16   -0.04    0.26
  -1   5  16   15.34    1.08
   1   5 -16   14.71    0.99
   1   5 -16   16.89    1.11
   1  -5  16   16.11    1.02
   1   5 -16   15.35    1.20
   1   5 -16   16.22    1.09
  -1   5  16   15.60    1.04
   1   5  16   18.79    0.99
   1  -5 -16   17.00    1.15
   1   5  16   17.47    0.99
   1   5  16   19.61    1.35
   1   5  16   18.24    1.04
  -1   5 -16   19.78    1.20
   1   5  16   18.48    1.01
   1   5  16   16.89    1.11
   1  -5 -16   15.72    1.11
   2   5 -16    9.29    0.80
   2   5 -16   10.15    0.77
   2   5 -16    9.89    1.14
   2  -5  16    8.38    0.79
   2  -5  16    9.87    0.68
   2  -5  16    9.26    0.77
  -2   5  16    9.47    0.77
   2   5 -16    9.74    0.72
   2   5  16   11.09    0.70
   2  -5 -16   11.67    0.95
   2  -5 -16    9.79    0.89
   2  -5 -16   10.54    0.78
   2   5  16    9.99    1.03
  -2   5 -16   10.12    0.88
   2   5  16   10.57    0.74
   2   5  16   10.12    0.65
   3  -5  16    7.18    0.52
   3   5 -16    8.60    0.67
   3   5 -16    8.19    0.76
   3  -5  16    7.81    0.67
  -3   5  16    7.98    0.74
   3  -5  16    7.74    0.68
   3   5 -16    8.59    0.88
   3   5  16    8.83    0.66
   3  -5 -16    8.54    0.60
   3  -5 -16    8.98    0.74
   3  -5 -16    9.06    0.86
   3  -5 -16    9.12    0.82
   3  -5 -16    7.64    0.64
   3   5  16    8.98    0.64
   4  -5  16    3.32    0.39
   4   5 -16    2.93    0.44
   4   5 -16    3.01    0.38
   4  -5  16    2.85    0.38
   4   5 -16    2.65    0.58
   4  -5 -16    3.71    0.43
   4   5  16    3.59    0.40
   4  -5 -16    2.83    0.41
   4   5  16    3.46    0.36
   4  -5 -16    3.53    0.50
   4  -5 -16    3.41    0.47
   5   5 -16    7.05    0.52
   5  -5  16    7.66    0.48
   5  -5  16    7.32    0.59
   5  -5 -16    7.40    0.56
   5   5  16    6.77    0.46
   0   6  16   14.36    0.93
   0   6 -16   13.65    1.04
   0   6  16   14.20    0.93
   0   6 -16   16.40    1.13
   1   6 -16   42.48    2.31
   1   6 -16   41.86    2.30
  -1   6  16   45.40    2.27
   1   6 -16   45.55    2.32
   1   6 -16   45.84    2.45
   1  -6  16   45.22    2.25
   1  -6 -16   41.34    2.35
   1   6  16   42.16    2.20
   1   6  16   43.78    2.23
   1   6  16   43.65    2.26
   1  -6 -16   41.33    2.31
  -1   6 -16   43.68    2.41
   1   6  16   42.98    2.56
   2  -6  16   31.76    1.59
   2   6 -16   30.85    1.63
   2  -6  16   28.97    1.65
  -2   6  16   31.57    1.66
   2   6 -16   29.01    1.61
   2   6 -16   30.15    1.69
   2   6  16   29.65    1.54
   2  -6 -16   30.04    1.77
   2  -6 -16   30.64    1.66
   2  -6 -16   25.12    1.72
   2   6  16   27.56    2.24
   2   6  16   31.47    1.63
   2   6  16   32.08    1.60
  -2   6 -16   28.44    1.75
   3  -6  16    1.34    0.35
  -3   6  16    1.31    0.34
   3   6 -16    0.86    0.35
   3   6 -16    0.98    0.52
   3   6 -16    0.94    0.31
   3  -6  16    1.02    0.32
   3  -6  16    0.75    0.20
   3  -6 -16    0.74    0.43
   3  -6 -16    0.67    0.39
   3  -6 -16    0.82    0.32
   3   6  16    1.24    0.30
   3   6  16    0.72    0.26
   3  -6 -16    0.99    0.26
   4   6 -16    8.50    0.67
   4   6 -16    8.84    0.61
   4  -6  16    8.16    0.59
   4   6 -16    8.36    0.85
   4  -6  16    7.83    0.60
   4  -6 -16    7.26    0.61
   4   6  16    8.19    0.57
   4  -6 -16    7.58    0.74
   4  -6 -16    7.99    0.72
   4   6  16    7.49    0.56
   0   7  16   15.89    1.03
   0   7  16   16.02    1.02
   0   7  16   17.83    1.38
   0   7 -16   16.22    1.15
   0   7 -16   16.70    1.20
   1  -7  16   31.48    1.64
  -1   7  16   32.32    1.66
   1   7 -16   28.94    1.68
  -1   7  16   29.88    1.66
   1   7 -16   29.32    1.81
   1   7 -16   31.11    1.71
  -1   7 -16   27.32    1.86
   1   7  16   30.98    2.00
   1   7  16   31.31    1.62
   1  -7 -16   30.21    1.74
   1  -7 -16   28.19    1.68
   1   7  16   29.13    1.63
  -1   7 -16   30.31    1.80
   2  -7  16   25.75    1.34
  -2   7  16   24.86    1.41
   2   7 -16   24.80    1.43
   2   7 -16   24.08    1.34
   2   7 -16   24.54    1.33
   2  -7 -16   25.00    1.41
   2   7  16   24.65    1.36
  -2   7 -16   22.87    1.49
   2   7  16   25.12    1.33
   2  -7 -16   23.38    1.52
   2   7  16   21.73    1.32
   3  -7  16    8.36    0.67
   3   7 -16    8.32    0.72
   3  -7  16    7.63    0.52
  -3   7  16    9.76    0.74
   3   7 -16    8.29    0.88
   3   7 -16    8.27    0.64
   3  -7 -16    8.48    0.56
   3   7  16    9.44    0.64
   3  -7 -16    8.33    0.80
  -3   7 -16    8.31    0.74
   3   7  16    8.64    0.62
   3  -7 -16    9.65    0.79
   4  -7  16   19.08    1.04
   4   7 -16   19.33    1.05
   4  -7 -16   17.37    1.04
   4  -7 -16   19.31    1.15
   4   7  16   17.93    1.01
   4   7  16   19.30    1.02
   0   8  16    9.61    0.75
   0   8  16   10.06    0.77
   0   8 -16    9.93    0.90
   0   8 -16   11.02    0.90
   1   8 -16    6.98    0.66
   1   8 -16    7.82    0.72
  -1   8  16    7.50    0.66
   1   8 -16    6.31    0.73
   1  -8  16    7.61    0.62
  -1   8  16    6.31    0.62
   1   8  16    6.62    0.59
   1   8  16    5.23    0.57
   1  -8 -16    4.80    0.55
  -1   8 -16    6.28    0.68
  -1   8 -16    6.77    0.75
   2  -8  16    1.11    0.30
  -2   8  16    0.95    0.35
   2   8 -16    1.37    0.32
   2   8 -16    0.93    0.37
   2  -8 -16    1.54    0.42
  -2   8 -16    1.77    0.44
   2   8  16    1.32    0.31
   2  -8 -16    1.16    0.32
   2   8  16    0.98    0.26
   3  -8  16    4.32    0.43
   3   8 -16    4.42    0.49
   3   8 -16    4.11    0.62
   3   8 -16    4.06    0.47
  -3   8  16    4.62    0.47
   3   8  16    5.74    0.48
   3   8  16    4.37    0.43
  -3   8 -16    3.99    0.50
   3  -8 -16    4.54    0.53
   3  -8 -16    4.12    0.53
   4   8 -16    9.15    0.58
   4  -8  16    8.98    0.57
   4   8  16    8.24    0.53
   4  -8 -16    7.68    0.64
   4   8  16    9.13    0.55
   4  -8 -16    8.22    0.66
   0   9 -16    3.21    0.53
   0   9  16    3.13    0.41
   0   9  16    3.25    0.43
   0   9 -16    4.11    0.53
  -1   9  16    3.14    0.40
   1   9 -16    3.39    0.59
   1   9 -16    3.87    0.57
   1   9 -16    4.00    0.49
  -1   9  16    3.39    0.43
   1  -9  16    4.62    0.44
   1   9  16    3.26    0.41
   1  -9 -16    2.85    0.43
   1   9  16    3.30    0.38
  -1   9 -16    3.35    0.55
  -1   9 -16    4.61    0.56
   2  -9  16    3.81    0.38
   2   9 -16    3.66    0.48
  -2   9  16    3.55    0.44
   2  -9 -16    3.87    0.51
   2   9  16    4.29    0.41
   2  -9 -16    5.01    0.50
   2   9  16    5.26    0.50
  -2   9 -16    4.30    0.55
  -3   9  16    1.91    0.33
   3   9 -16    2.45    0.38
   3   9 -16    1.80    0.30
  -3   9 -16    2.44    0.40
   3   9  16    2.34    0.29
   3   9  16    2.15    0.26
   0  10  16    1.25    0.31
   0  10 -16    1.26    0.39
   0  10 -16    0.75    0.37
   0  10  16    1.35    0.30
   1  10 -16    6.18    0.60
   1 -10  16    7.18    0.59
  -1  10  16    5.79    0.60
  -1  10  16    7.01    0.60
   1 -10 -16    6.22    0.61
   1  10  16    6.96    0.51
  -1  10 -16    6.59    0.66
  -1  10 -16    7.53    0.68
  -2  10  16    2.54    0.36
   2  10 -16    2.35    0.39
   2 -10  16    2.51    0.29
   2  10  16    1.99    0.30
  -2  10 -16    1.88    0.39
   2 -10 -16    1.88    0.29
   3  10 -16    2.04    0.32
  -3  10  16    1.70    0.39
  -3  10 -16    1.31    0.30
   3  10  16    1.05    0.23
   0  11 -16   21.40    1.34
   0  11  16   25.23    1.28
   0 -11  16   23.65    1.29
   0  11  16   23.46    1.24
   0  11 -16   21.47    1.31
  -1  11  16    2.32    0.32
   1 -11  16    2.99    0.35
  -1  11  16    2.62    0.35
  -1  11 -16    3.41    0.45
  -1  11 -16    1.90    0.36
   1 -11 -16    2.12    0.35
  -2  11  16    1.11    0.27
   2  11 -16    1.01    0.29
  -2  11  16    0.85    0.25
   2 -11  16    1.06    0.21
  -2  11 -16    0.80    0.29
  -2  11 -16    1.65    0.37
   2 -11 -16    1.20    0.21
   2  11  16    1.04    0.22
   0 -12 -16    0.15    0.23
   0  12 -16    0.36    0.26
   0 -12  16    0.18    0.25
   0  12  16    0.32    0.17
   0  12  16    0.21    0.23
   0  12 -16    0.16    0.25
   1 -12  16    2.30    0.27
  -1  12  16    2.29    0.28
  -1  12  16    2.93    0.30
  -1  12 -16    2.77    0.37
   1 -12 -16    2.06    0.27
  -1  12 -16    1.57    0.30
   0   0 -17    0.09    0.31
   1   0 -17   39.57    2.07
   1   0  17   32.40    1.78
   1   0 -17   33.01    1.91
   2   0 -17    0.07    0.30
   2   0 -17   -0.11    0.35
   2   0  17    0.66    0.28
   2   0  17    0.72    0.29
   2   0 -17    0.28    0.54
   2   0 -17    0.60    0.36
   2   0  17    0.85    0.26
   3   0  17   45.68    2.33
   3   0  17   45.02    2.33
   3   0 -17   42.98    2.43
   3   0 -17   46.68    2.38
   4   0  17    4.62    0.50
   4   0 -17    4.78    0.49
   4   0 -17    5.61    0.58
   4   0  17    4.52    0.50
   4   0 -17    4.54    0.49
   4   0 -17    4.51    0.56
   5   0 -17    0.66    0.24
   5   0  17    0.54    0.19
   5   0 -17    1.12    0.30
   5   0 -17    0.86    0.31
   5   0 -17    0.75    0.25
   5   0  17    0.80    0.23
   0  -1 -17    6.26    0.68
   1   1 -17    8.95    0.84
   1   1 -17   12.43    0.99
   1  -1  17   10.45    0.70
   1  -1 -17    9.30    0.85
   1  -1 -17   11.89    1.02
   1   1  17    9.30    0.67
   2  -1  17    0.62    0.25
   2  -1  17    0.74    0.29
   2   1 -17    0.97    0.56
   2   1 -17    0.90    0.37
   2   1 -17    0.73    0.37
   2  -1  17    0.76    0.29
   2   1 -17    1.00    0.33
   2   1  17    0.77    0.26
   2  -1 -17    0.27    0.36
   2   1  17    0.80    0.28
   2  -1 -17    0.84    0.33
   2  -1 -17    1.28    0.60
   2  -1 -17    0.62    0.37
   2   1  17    0.61    0.27
   3  -1  17   17.51    1.03
   3   1 -17   17.65    1.14
   3   1 -17   17.59    1.06
   3   1 -17   17.28    1.29
   3  -1  17   17.79    1.02
   3  -1 -17   14.99    1.14
   3  -1 -17   16.35    1.08
   3   1  17   16.00    1.00
   3   1  17   15.06    1.00
   4  -1  17    7.07    0.57
   4   1 -17    6.81    0.78
   4   1 -17    5.76    0.59
  -4   1  17    7.49    0.67
   4   1 -17    7.92    0.65
   4  -1  17    6.61    0.58
   4   1 -17    6.75    0.72
   4   1 -17    6.90    0.62
   4   1  17    6.61    0.56
   4  -1 -17    6.78    0.66
   4  -1 -17    7.24    0.62
   4   1  17    7.40    0.58
   4  -1 -17    6.95    0.64
   4  -1 -17    6.99    0.73
   5   1 -17    7.72    0.57
   5   1 -17    8.31    0.62
   5  -1  17    8.35    0.56
   5  -1  17    8.00    0.53
   5   1 -17    8.70    0.64
   5  -1 -17    8.70    0.58
   5  -1 -17    7.98    0.63
   5   1  17    8.34    0.55
   5  -1 -17    8.33    0.59
   5  -1 -17    8.44    0.63
   5   1  17    8.39    0.52
   0   2 -17    7.22    0.76
   1   2 -17   25.97    1.52
   1   2 -17   27.45    1.53
   1   2 -17   30.78    1.70
   1  -2  17   27.98    1.41
   1   2 -17   25.46    1.44
   1  -2 -17   27.10    1.71
   1  -2 -17   24.59    1.53
   1   2  17   24.88    1.43
   1   2  17   24.82    1.40
   1   2  17   26.77    1.51
   1   2  17   24.99    1.39
  -1   2 -17   24.66    1.59
   2   2 -17    8.67    0.69
   2   2 -17    8.48    0.75
   2   2 -17    8.12    0.77
   2  -2  17    8.68    0.67
   2  -2  17    8.81    0.63
  -2   2  17    7.21    0.73
   2  -2  17    8.81    0.70
   2   2 -17    9.26    0.99
   2   2  17    9.28    0.68
   2  -2 -17    9.46    0.86
   2   2  17    9.23    0.63
   2  -2 -17    9.32    0.77
   2  -2 -17    9.72    0.76
   2   2  17    8.77    0.66
   3   2 -17   16.29    1.10
   3   2 -17   17.65    1.34
   3  -2  17   16.50    1.08
   3   2 -17   17.19    1.18
   3   2 -17   16.77    1.09
   3  -2  17   17.82    1.09
   3  -2 -17   18.79    1.24
   3   2  17   19.65    1.08
   3  -2 -17   19.15    1.17
   3  -2 -17   19.02    1.28
   3   2  17   19.41    1.09
   4   2 -17    0.64    0.38
   4   2 -17    1.40    0.35
   4  -2  17    1.22    0.30
   4   2 -17    0.88    0.55
   4   2 -17    1.05    0.32
   4  -2  17    1.06    0.31
  -4   2  17    1.19    0.35
   4  -2 -17    0.95    0.35
   4   2  17    1.08    0.28
   4   2  17    1.48    0.36
   4  -2 -17    0.96    0.37
   4   2  17    1.51    0.31
   4  -2 -17    1.02    0.44
   4  -2 -17    1.45    0.33
   4  -2 -17    1.45    0.34
   5  -2  17    2.20    0.25
   5   2 -17    1.79    0.32
   5   2 -17    1.94    0.32
   5   2 -17    2.34    0.29
   5  -2  17    2.18    0.28
   5   2  17    2.39    0.23
   5  -2 -17    1.93    0.34
   5   2  17    2.53    0.27
   5  -2 -17    2.76    0.31
   5  -2 -17    2.51    0.30
   5  -2 -17    2.46    0.34
   0  -3 -17    0.16    0.50
   0   3  17    0.32    0.26
   0   3  17    0.19    0.31
   0   3 -17   -0.08    0.35
   0   3 -17   -0.28    0.39
   0   3  17    0.24    0.28
   1   3 -17   10.95    0.78
   1   3 -17   11.66    0.88
   1   3 -17   12.33    1.00
  -1   3  17   11.76    0.85
   1  -3  17   11.81    0.77
   1   3 -17   11.96    0.89
  -1   3  17   10.38    0.80
   1  -3 -17   11.07    0.89
   1   3  17   10.43    1.00
   1   3  17   10.77    0.74
   1   3  17   10.73    0.76
   1   3  17   11.75    0.85
   1  -3 -17   11.84    1.09
   1   3  17   10.69    0.72
  -1   3 -17   11.20    0.94
   2   3 -17   45.96    2.34
   2  -3  17   45.73    2.28
   2  -3  17   44.21    2.31
   2   3 -17   45.72    2.36
   2   3 -17   46.32    2.58
   2   3 -17   45.71    2.40
   2  -3  17   43.43    2.34
  -2   3  17   46.35    2.35
   2  -3 -17   46.27    2.39
   2  -3 -17   46.49    2.46
   2   3  17   38.30    2.56
   2  -3 -17   46.67    2.38
   2   3  17   44.00    2.27
   2   3  17   46.88    2.33
   2   3  17   45.96    2.31
   2   3  17   45.18    2.27
   3   3 -17   19.15    1.25
   3  -3  17   20.76    1.24
   3   3 -17   21.12    1.49
   3  -3  17   20.42    1.25
  -3   3  17   21.72    1.29
   3   3 -17   19.88    1.32
   3   3 -17   20.80    1.25
   3  -3 -17   23.93    1.46
   3   3  17   23.37    1.24
   3  -3 -17   23.96    1.33
   3  -3 -17   24.27    1.41
   3   3  17   23.69    1.23
   3  -3 -17   18.64    1.16
   4   3 -17    2.12    0.42
   4  -3  17    2.15    0.34
   4   3 -17    2.12    0.33
   4   3 -17    2.01    0.35
   4  -3  17    1.97    0.34
  -4   3  17    1.71    0.36
   4   3 -17    2.09    0.59
   4  -3 -17    2.07    0.40
   4  -3 -17    2.16    0.49
   4  -3 -17    2.44    0.38
   4  -3 -17    1.85    0.43
   4   3  17    1.80    0.29
   4  -3 -17    1.67    0.34
   4   3  17    2.23    0.33
   5  -3  17   10.10    0.59
   5   3 -17   10.86    0.65
   5  -3  17   10.15    0.60
   5   3 -17    9.76    0.65
   5   3 -17   10.90    0.62
   5   3  17    9.31    0.59
   5  -3 -17    8.62    0.65
   5  -3 -17    9.05    0.62
   5  -3 -17    9.96    0.67
   5  -3 -17    9.36    0.61
   0   4  17    2.42    0.36
   0   4  17    2.67    0.43
   0   4 -17    2.63    0.46
   0   4 -17    2.82    0.54
   0   4  17    2.01    0.35
   1  -4  17   64.63    3.24
   1   4 -17   66.21    3.32
  -1   4  17   63.08    3.25
   1   4 -17   60.46    3.26
   1   4 -17   60.18    3.31
  -1   4  17   61.08    3.32
   1   4 -17   65.80    3.44
   1  -4 -17   62.95    3.33
  -1   4 -17   67.04    3.42
   1   4  17   65.84    3.33
   1   4  17   67.46    3.21
   1   4  17   68.33    3.23
   1   4  17   68.74    3.26
   1   4  17   65.65    3.52
   2   4 -17   29.89    1.67
   2   4 -17   29.37    1.58
   2  -4  17   30.95    1.61
   2   4 -17   30.72    1.83
  -2   4  17   29.81    1.62
   2  -4  17   31.35    1.55
   2   4 -17   30.49    1.62
   2  -4  17   29.79    1.57
   2  -4 -17   26.66    1.73
   2   4  17   26.68    1.86
   2  -4 -17   26.25    1.71
   2  -4 -17   27.74    1.63
   2   4  17   28.74    1.52
   2   4  17   30.48    1.56
   2   4  17   29.08    1.58
  -2   4 -17   27.39    1.73
   3  -4  17    7.99    0.62
   3   4 -17    7.48    0.63
   3   4 -17    7.75    0.63
   3   4 -17    8.05    0.83
   3  -4  17    7.69    0.64
  -3   4  17    8.26    0.69
   3   4 -17    8.92    0.74
   3  -4 -17    4.94    0.68
   3   4  17    6.92    0.60
   3   4  17    6.60    0.58
   3  -4 -17    6.39    0.52
   3  -4 -17    5.55    0.67
   3  -4 -17    5.56    0.67
   3  -4 -17    5.36    0.55
   4  -4  17    5.50    0.50
   4   4 -17    5.01    0.51
   4   4 -17    4.93    0.53
   4   4 -17    5.14    0.67
   4  -4  17    4.51    0.50
  -4   4  17    5.09    0.48
   4   4 -17    5.16    0.45
   4   4  17    4.28    0.46
   4  -4 -17    5.02    0.50
   4  -4 -17    3.71    0.47
   4   4  17    5.36    0.46
   4  -4 -17    3.83    0.43
   4  -4 -17    4.66    0.57
   4  -4 -17    4.45    0.54
   5   4 -17    0.07    0.22
   5  -4  17    0.12    0.18
   5  -4  17    0.15    0.20
   5   4  17   -0.01    0.16
   5  -4 -17   -0.27    0.23
   0   5  17   23.75    1.42
   0   5  17   26.25    1.43
   0   5  17   26.22    1.75
   0   5 -17   25.81    1.55
   0   5 -17   28.89    1.64
   0   5  17   25.60    1.43
   1   5 -17    7.60    0.75
   1   5 -17    7.71    0.71
  -1   5  17    6.96    0.67
   1   5 -17    7.41    0.85
   1  -5  17    7.35    0.63
   1  -5 -17    7.28    0.75
   1   5  17    7.51    0.62
  -1   5 -17    8.66    0.82
   1   5  17    8.25    0.64
   1  -5 -17    8.02    0.78
   1   5  17    6.57    0.57
   1   5  17    7.83    0.60
   1   5  17    7.67    0.91
   2   5 -17    6.47    0.67
   2   5 -17    6.91    0.60
   2  -5  17    5.66    0.63
  -2   5  17    7.43    0.69
   2   5 -17    6.90    0.70
   2   5 -17    6.28    0.80
   2  -5  17    6.46    0.57
   2   5  17    6.42    0.53
   2  -5 -17    7.27    0.80
   2   5  17    7.45    0.58
   2   5  17    6.87    0.62
  -2   5 -17    6.54    0.74
   2   5  17    6.69    0.88
   2  -5 -17    7.86    0.76
   2  -5 -17    7.06    0.68
   3  -5  17   19.46    1.10
   3  -5  17   18.74    1.07
   3   5 -17   19.53    1.10
  -3   5  17   20.58    1.14
   3   5 -17   17.85    1.33
   3   5 -17   20.40    1.18
   3   5  17   17.87    1.05
   3  -5 -17   18.28    1.21
   3  -5 -17   16.72    1.00
   3  -5 -17   15.65    1.11
   3  -5 -17   18.52    1.26
   3   5  17   18.19    1.07
   3  -5 -17   16.29    1.06
   4  -5  17    5.60    0.50
   4  -5  17    5.94    0.48
   4   5 -17    6.01    0.51
   4   5 -17    5.28    0.67
   4   5 -17    5.41    0.58
   4  -5 -17    4.85    0.54
   4  -5 -17    3.28    0.44
   4  -5 -17    4.05    0.55
   4   5  17    4.80    0.45
   4   5  17    5.52    0.45
   4  -5 -17    4.55    0.46
   0   6  17    6.74    0.63
   0   6  17    6.51    0.63
   0   6 -17    7.28    0.83
   0   6 -17    7.56    0.77
  -1   6  17   24.58    1.37
   1   6 -17   25.01    1.46
   1   6 -17   24.13    1.56
  -1   6  17   23.94    1.60
   1  -6  17   25.40    1.36
   1   6 -17   23.74    1.43
   1  -6 -17   22.39    1.43
  -1   6 -17   24.78    1.53
   1   6  17   25.05    1.69
   1   6  17   22.73    1.36
   1  -6 -17   24.16    1.49
   1   6  17   24.48    1.34
   2   6 -17   15.07    1.02
  -2   6  17   15.11    0.98
   2  -6  17   14.49    1.05
   2   6 -17   15.13    0.94
   2  -6  17   16.04    0.91
   2   6 -17   14.89    0.92
  -2   6 -17   12.83    1.04
   2   6  17   15.41    0.93
   2  -6 -17   14.07    0.97
   2  -6 -17   12.68    1.07
   2   6  17   14.18    0.83
   2   6  17   14.09    0.88
   3   6 -17    1.82    0.35
   3  -6  17    1.74    0.35
   3   6 -17    1.63    0.53
  -3   6  17    2.07    0.37
   3   6 -17    1.85    0.40
   3   6  17    1.16    0.30
   3  -6 -17    1.26    0.39
   3   6  17    1.35    0.30
   3  -6 -17    1.29    0.24
   3  -6 -17    1.77    0.48
   4  -6  17    5.71    0.51
   4   6 -17    6.05    0.58
   4  -6  17    5.21    0.46
   4   6 -17    6.06    0.52
   4   6  17    6.36    0.48
   4   6  17    5.98    0.47
   4  -6 -17    6.30    0.53
   4  -6 -17    6.06    0.63
   0   7  17    7.22    0.67
   0   7 -17    7.66    0.80
   0   7  17    8.43    0.67
   0   7 -17    8.25    0.86
   1  -7  17    3.42    0.41
   1   7 -17    2.25    0.54
  -1   7  17    2.18    0.39
   1   7 -17    2.65    0.46
  -1   7  17    2.39    0.39
   1   7 -17    2.64    0.44
   1   7  17    2.78    0.38
  -1   7 -17    2.41    0.49
   1   7  17    3.08    0.38
  -1   7 -17    3.06    0.52
   1  -7 -17    2.46    0.49
   1  -7 -17    2.06    0.40
   2   7 -17    5.99    0.58
   2   7 -17    5.49    0.56
   2  -7  17    7.07    0.58
  -2   7  17    6.85    0.66
   2   7 -17    6.14    0.69
  -2   7 -17    6.79    0.73
   2   7  17    6.58    0.54
   2   7  17    7.32    0.61
   2  -7 -17    6.79    0.67
   2  -7 -17    7.61    0.80
   3  -7  17    2.45    0.37
   3   7 -17    2.23    0.55
  -3   7  17    3.23    0.41
   3   7 -17    3.18    0.43
   3   7 -17    2.67    0.36
   3  -7 -17    1.95    0.41
   3  -7 -17    2.48    0.46
   3   7  17    2.12    0.30
   3   7  17    2.12    0.33
  -3   7 -17    2.11    0.45
   4   7 -17    1.96    0.34
   4   7 -17    2.11    0.30
   4  -7  17    1.87    0.28
   4  -7 -17    2.02    0.28
   4   7  17    2.00    0.25
   4  -7 -17    2.32    0.37
   4   7  17    1.98    0.27
   0   8  17    2.08    0.37
   0   8 -17    1.92    0.47
   0   8 -17    1.61    0.49
   0   8  17    1.39    0.34
   1   8 -17   10.56    0.93
   1  -8  17   11.25    0.80
  -1   8  17   10.58    0.83
   1   8 -17   11.64    0.89
   1   8 -17    9.93    0.94
  -1   8  17   11.08    0.82
   1   8  17   13.02    0.79
  -1   8 -17   12.86    0.97
  -1   8 -17   10.99    0.96
   1  -8 -17   12.45    0.86
   1   8  17   11.96    0.79
  -2   8  17    1.39    0.35
   2  -8  17    1.66    0.29
   2   8 -17    2.41    0.42
   2   8 -17    1.55    0.31
   2   8  17    0.80    0.27
   2  -8 -17    1.13    0.30
   2  -8 -17    1.00    0.40
  -2   8 -17    0.65    0.36
   2   8  17    1.06    0.25
   3   8 -17   17.82    0.99
   3   8 -17   18.21    1.19
   3  -8  17   18.20    1.03
  -3   8  17   17.98    1.04
   3   8 -17   19.45    1.07
   3  -8 -17   14.86    1.11
   3   8  17   17.39    0.98
  -3   8 -17   17.02    1.09
   3   8  17   14.93    0.94
   4   8 -17    2.79    0.34
   4   8  17    1.75    0.31
   4   8  17    1.83    0.30
   0   9 -17    7.71    0.77
   0   9  17    7.16    0.64
   0   9  17    7.34    0.64
   0   9 -17    8.58    0.78
   1  -9  17    4.54    0.45
   1   9 -17    4.38    0.47
  -1   9  17    3.06    0.41
   1   9 -17    3.20    0.52
  -1   9  17    4.15    0.43
   1   9  17    4.33    0.45
  -1   9 -17    4.74    0.58
  -1   9 -17    4.28    0.55
   1  -9 -17    3.76    0.46
  -2   9  17    5.02    0.47
   2  -9  17    5.81    0.46
   2   9 -17    5.37    0.53
  -2   9 -17    3.86    0.52
   2  -9 -17    4.62    0.48
   2  -9 -17    3.45    0.49
   2   9  17    4.48    0.48
   3   9 -17    3.20    0.33
   3   9 -17    3.19    0.39
  -3   9  17    3.57    0.36
   3   9  17    2.22    0.29
  -3   9 -17    2.42    0.40
   3   9  17    2.89    0.33
   0 -10  17    3.77    0.44
   0  10  17    3.36    0.39
   0  10 -17    3.49    0.49
   0  10 -17    3.77    0.48
   0  10  17    3.12    0.38
  -1  10  17    2.88    0.35
   1  10 -17    2.64    0.35
   1 -10  17    2.21    0.34
  -1  10  17    2.65    0.34
  -1  10 -17    2.24    0.44
   1  10  17    1.63    0.25
  -1  10 -17    1.85    0.41
   1 -10 -17    1.57    0.33
   2 -10  17    8.04    0.53
   2  10 -17    7.07    0.64
  -2  10  17    7.40    0.65
  -2  10  17    9.33    0.64
   2 -10 -17    8.81    0.57
  -2  10 -17    7.69    0.67
   2  10  17    8.00    0.57
   3  10 -17    0.72    0.29
   3  10  17    1.23    0.21
   0  11 -17    1.50    0.34
   0  11 -17    1.03    0.33
   0  11  17    2.28    0.31
   0 -11  17    1.30    0.31
   0  11  17    1.40    0.25
   0 -11 -17    1.60    0.36
  -1  11  17   10.60    0.68
  -1  11  17   10.34    0.66
   1 -11  17    8.87    0.64
  -1  11 -17    9.76    0.77
   1 -11 -17   10.90    0.70
  -2  11  17    4.00    0.35
   2 -11  17    3.97    0.30
  -2  11 -17    3.01    0.38
   2 -11 -17    3.58    0.32
   0  12 -17    7.77    0.57
   0   0  18   71.94    3.62
   0   0 -18   80.41    3.85
   0   0 -18   67.69    3.72
   1   0  18    2.71    0.35
   1   0 -18    2.98    0.62
   1   0 -18    2.87    0.48
   1   0  18    2.65    0.39
  -1   0 -18    3.04    0.61
   2   0 -18    4.06    0.51
   2   0 -18    3.92    0.74
   2   0 -18    4.03    0.56
   2   0  18    4.17    0.40
   2   0 -18    4.24    0.50
   2   0  18    4.46    0.51
   2   0  18    4.17    0.47
   3   0 -18   47.08    2.57
   3   0  18   49.12    2.48
   3   0  18   47.31    2.46
   3   0 -18   48.87    2.52
   4   0 -18    5.47    0.60
  -4   0  18    6.18    0.53
   4   0 -18    5.05    0.49
   4   0  18    5.17    0.51
   4   0  18    5.30    0.51
   4   0 -18    5.92    0.55
   4   0 -18    5.18    0.59
   5   0  18   19.33    1.05
   5   0  18   19.81    1.03
   5   0 -18   21.16    1.08
   5   0 -18   20.20    1.10
   5   0 -18   19.78    1.11
   0   1  18    1.44    0.30
   0   1 -18    1.60    0.42
   0  -1 -18    2.63    0.61
   0   1 -18    1.97    0.54
   0  -1 -18    1.58    0.54
   0  -1  18    2.05    0.35
   1   1 -18   74.46    3.70
   1  -1  18   67.12    3.44
   1   1 -18   69.75    3.55
   1   1 -18   65.42    3.56
   1  -1 -18   69.08    3.55
   1   1  18   67.51    3.43
   1   1  18   69.51    3.53
  -1   1 -18   69.42    3.63
   1  -1 -18   78.72    3.74
   1   1  18   66.70    3.47
   2   1 -18   14.93    1.01
   2  -1  18   15.51    0.93
   2   1 -18   15.04    1.09
   2  -1  18   15.74    0.97
   2   1 -18   14.91    1.26
   2   1 -18   16.02    1.07
   2  -1  18   15.24    0.99
   2  -1 -18   17.21    1.33
   2  -1 -18   17.27    1.08
   2   1  18   16.21    0.97
   2   1  18   16.29    0.93
   2  -1 -18   16.19    1.12
   2   1  18   16.19    0.99
   2  -1 -18   17.75    1.06
   3  -1  18   16.23    0.94
   3   1 -18   15.78    1.09
   3   1 -18   16.42    1.00
   3   1 -18   16.42    1.20
   3  -1  18   15.40    0.95
   3   1 -18   15.23    0.98
   3   1  18   13.55    0.93
   3  -1 -18   11.98    1.12
   3  -1 -18   13.04    1.08
   3   1  18   13.77    0.92
   3  -1 -18   13.96    0.99
   4  -1  18    9.48    0.70
   4   1 -18    9.72    0.73
   4   1 -18   10.73    0.85
   4   1 -18    8.82    0.96
   4   1 -18   10.33    0.77
  -4   1  18   10.36    0.77
   4  -1  18    9.40    0.70
   4  -1 -18   11.05    0.73
   4   1  18   10.45    0.70
   4   1  18   10.45    0.70
   4  -1 -18   10.47    0.79
   4  -1 -18   11.02    0.76
   4  -1 -18   11.03    0.85
   5   1 -18    1.61    0.29
   5   1 -18    1.06    0.23
   5   1 -18    1.67    0.30
   5  -1  18    1.23    0.20
   5  -1  18    1.38    0.24
   5   1  18    0.92    0.19
   5  -1 -18    1.26    0.28
   5  -1 -18    1.45    0.24
   5  -1 -18    1.04    0.29
   5   1  18    1.09    0.21
   0   2  18   58.55    2.94
   0   2  18   57.89    2.96
   0   2 -18   60.53    3.07
   0  -2 -18   64.48    3.13
   0   2 -18   53.14    2.97
   0   2  18   54.75    2.87
   0  -2  18   52.46    2.88
   1  -2  18   22.78    1.30
   1   2 -18   23.35    1.41
   1   2 -18   22.39    1.43
   1   2 -18   25.57    1.58
   1  -2 -18   23.09    1.43
   1   2  18   22.81    1.28
   1   2  18   22.50    1.31
   1   2  18   23.92    1.41
  -1   2 -18   24.10    1.50
   1  -2 -18   25.56    1.62
   2  -2  18    3.47    0.42
   2   2 -18    3.62    0.52
   2   2 -18    3.96    0.49
   2  -2  18    3.60    0.41
   2   2 -18    3.48    0.71
   2  -2  18    3.95    0.38
   2   2 -18    3.13    0.44
   2   2  18    2.63    0.35
   2  -2 -18    2.56    0.44
   2   2  18    3.23    0.40
   2  -2 -18    2.31    0.45
   2  -2 -18    2.44    0.51
   2   2  18    2.98    0.41
   3   2 -18    8.25    0.69
  -3   2  18    8.32    0.73
   3   2 -18    9.09    0.88
   3  -2  18    9.51    0.67
   3  -2  18    8.79    0.67
   3   2 -18    9.20    0.80
   3   2 -18    7.34    0.69
   3   2  18    6.90    0.64
   3  -2 -18    7.01    0.72
   3   2  18    7.75    0.64
   3  -2 -18    7.20    0.81
   3  -2 -18    6.39    0.77
   4   2 -18    2.97    0.57
   4  -2  18    3.24    0.37
   4  -2  18    3.32    0.37
  -4   2  18    3.88    0.42
   4   2 -18    3.40    0.39
   4   2 -18    3.11    0.42
   4   2 -18    2.79    0.44
   4   2  18    3.00    0.35
   4  -2 -18    2.10    0.51
   4  -2 -18    3.37    0.40
   4  -2 -18    3.12    0.48
   4  -2 -18    2.82    0.42
   4   2  18    3.03    0.36
   4  -2 -18    3.16    0.40
   5  -2  18    2.39    0.27
   5   2 -18    2.29    0.31
   5   2 -18    2.20    0.26
   5  -2  18    2.03    0.24
   5  -2 -18    2.58    0.32
   5   2  18    2.63    0.30
   5  -2 -18    2.89    0.29
   5  -2 -18    2.34    0.32
   0  -3  18   30.28    1.78
   0   3  18   30.04    1.68
   0   3 -18   34.19    1.92
   0   3  18   34.22    1.80
   0   3  18   29.29    1.69
   0   3 -18   31.20    1.81
   0  -3 -18   35.82    1.97
   1   3 -18    7.74    0.75
  -1   3  18    7.53    0.66
   1   3 -18    8.63    0.88
   1  -3  18    7.30    0.60
  -1   3  18    6.89    0.70
   1   3 -18    8.66    0.75
   1   3  18    6.47    0.57
   1   3  18    6.02    0.85
   1   3  18    5.91    0.69
  -1   3 -18    6.39    0.76
   1   3  18    6.69    0.60
   1  -3 -18    6.81    0.68
   2   3 -18    5.46    0.60
   2   3 -18    5.87    0.81
   2   3 -18    5.38    0.57
   2  -3  18    5.75    0.54
  -2   3  18    6.37    0.58
   2  -3  18    5.68    0.53
   2  -3  18    6.01    0.60
   2   3 -18    6.30    0.59
   2  -3 -18    5.52    0.65
   2   3  18    5.78    0.51
   2  -3 -18    5.44    0.59
   2   3  18    5.64    0.50
   2  -3 -18    3.82    0.52
   2   3  18    6.01    0.54
   2   3  18    5.65    0.57
  -3   3  18    5.05    0.52
   3  -3  18    5.36    0.54
   3   3 -18    4.61    0.72
   3   3 -18    5.46    0.51
   3  -3  18    4.63    0.50
   3   3 -18    4.26    0.56
   3   3 -18    4.51    0.51
   3   3  18    5.81    0.55
   3  -3 -18    5.27    0.66
   3  -3 -18    5.80    0.63
   3  -3 -18    4.56    0.61
   3   3  18    5.66    0.54
   4   3 -18    0.46    0.30
  -4   3  18    0.64    0.31
   4   3 -18   -0.07    0.23
   4   3 -18   -0.04    0.49
   4   3 -18    0.43    0.35
   4  -3  18    0.56    0.27
   4  -3  18    0.92    0.28
   4   3  18    0.18    0.24
   4  -3 -18    0.53    0.28
   4  -3 -18    0.22    0.31
   4  -3 -18    0.09    0.27
   4  -3 -18    0.24    0.40
   4  -3 -18    0.14    0.35
   4   3  18    0.19    0.23
   5   3 -18    0.11    0.34
   5   3  18    0.02    0.25
   0   4 -18   -0.16    0.40
   0   4  18    0.16    0.27
   0   4 -18    0.28    0.38
   0   4  18   -0.17    0.29
  -1   4  18   43.04    2.28
   1   4 -18   46.52    2.36
   1   4 -18   41.41    2.35
   1   4 -18   45.89    2.49
   1  -4  18   45.93    2.27
   1   4  18   41.73    2.54
  -1   4 -18   44.34    2.45
   1   4  18   43.14    2.28
   1   4  18   45.70    2.25
   1  -4 -18   42.12    2.36
  -2   4  18   20.30    1.16
   2  -4  18   19.52    1.06
   2   4 -18   18.65    1.34
   2   4 -18   18.46    1.11
   2   4 -18   18.90    1.14
   2  -4  18   19.57    1.13
   2   4 -18   19.36    1.20
   2   4  18   19.00    1.06
   2   4  18   16.25    1.39
   2   4  18   18.45    1.03
  -2   4 -18   17.09    1.25
   2  -4 -18   15.33    1.23
   2  -4 -18   18.54    1.18
   2   4  18   18.63    1.11
   2  -4 -18   16.99    1.26
   3   4 -18    7.98    0.85
   3   4 -18    8.30    0.66
  -3   4  18    8.67    0.71
   3  -4  18    8.88    0.64
   3  -4  18    7.83    0.66
   3   4 -18    7.82    0.65
   3   4 -18    8.09    0.75
   3  -4 -18    7.10    0.64
   3  -4 -18    6.76    0.69
   3   4  18    7.27    0.60
   3   4  18    7.01    0.62
   3  -4 -18    6.60    0.74
   3  -4 -18    7.63    0.80
   4  -4  18    2.71    0.33
   4   4 -18    1.37    0.51
  -4   4  18    2.69    0.36
   4   4 -18    1.98    0.39
   4  -4  18    2.48    0.34
   4   4 -18    2.37    0.37
   4   4 -18    2.04    0.31
   4  -4 -18    2.02    0.36
   4  -4 -18    2.70    0.45
   4  -4 -18    2.78    0.37
   4  -4 -18    2.54    0.51
   4   4  18    2.73    0.31
   4  -4 -18    2.83    0.35
   4   4  18    2.48    0.30
   0   5 -18    8.76    0.89
   0   5 -18    8.06    0.80
   0   5  18    7.05    0.64
   0   5  18    7.62    0.63
   0   5  18    8.08    0.65
   1   5 -18    4.97    0.69
  -1   5  18    4.57    0.49
   1   5 -18    5.10    0.58
   1  -5  18    5.68    0.55
   1   5 -18    5.20    0.56
  -1   5 -18    4.56    0.66
   1   5  18    4.82    0.46
   1   5  18    3.78    0.69
   1   5  18    4.37    0.47
   1  -5 -18    4.17    0.56
   1  -5 -18    3.85    0.54
   2   5 -18   24.27    1.37
   2   5 -18   23.28    1.35
   2  -5  18   24.41    1.32
  -2   5  18   25.77    1.40
   2   5 -18   24.15    1.44
   2   5 -18   21.24    1.54
   2  -5  18   22.32    1.37
   2   5  18   25.24    1.36
   2   5  18   24.78    1.32
  -2   5 -18   24.75    1.52
   2  -5 -18   21.40    1.50
   2   5  18   24.31    1.28
   2  -5 -18   25.19    1.55
   2  -5 -18   26.52    1.42
   3   5 -18   43.73    2.38
   3  -5  18   41.88    2.15
   3   5 -18   43.56    2.25
   3  -5  18   42.42    2.19
  -3   5  18   44.73    2.21
   3   5 -18   43.86    2.19
   3   5  18   40.04    2.14
   3  -5 -18   40.35    2.32
   3  -5 -18   41.18    2.16
   3   5  18   40.93    2.16
   3  -5 -18   40.54    2.28
   4   5 -18    0.56    0.78
   4  -5  18    0.33    0.24
   4   5 -18    0.35    0.26
   4  -5  18    0.71    0.25
   4   5 -18    0.44    0.31
  -4   5  18    0.47    0.35
   4   5  18    0.80    0.23
   4  -5 -18    0.68    0.35
   4  -5 -18    0.67    0.28
   4   5  18    0.67    0.23
   4  -5 -18    0.49    0.26
   0   6 -18   40.41    2.18
   0   6  18   37.07    1.96
   0   6  18   35.71    2.27
   0   6 -18   36.26    2.06
   0   6  18   35.90    1.95
   1   6 -18   13.91    1.11
  -1   6  18   15.11    0.95
   1  -6  18   16.30    0.93
   1   6 -18   15.04    1.04
   1   6 -18   13.19    1.01
  -1   6  18   14.39    0.95
   1   6  18   13.28    0.91
   1   6  18   14.74    0.92
  -1   6 -18   15.26    1.12
   1  -6 -18   14.16    1.07
   1  -6 -18   12.25    0.99
   2   6 -18   18.96    1.26
   2  -6  18   20.59    1.14
  -2   6  18   21.03    1.21
   2   6 -18   18.71    1.15
   2   6 -18   18.64    1.15
   2  -6 -18   20.43    1.35
   2   6  18   21.38    1.18
   2   6  18   19.91    1.07
   2  -6 -18   20.75    1.22
   2   6  18   21.28    1.13
  -2   6 -18   21.06    1.33
   3   6 -18    4.95    0.53
  -3   6  18    5.16    0.51
   3  -6  18    4.76    0.47
   3   6 -18    4.93    0.55
   3   6 -18    4.51    0.66
   3  -6 -18    4.91    0.56
   3   6  18    4.90    0.47
   3   6  18    4.44    0.49
   3  -6 -18    4.90    0.60
   4  -6  18    1.71    0.27
   4   6 -18    1.35    0.34
   4   6 -18    2.02    0.31
   4  -6 -18    1.55    0.35
   4   6  18    1.45    0.25
   4   6  18    1.55    0.25
   4  -6 -18    1.99    0.29
   0   7 -18    0.57    0.39
   0   7 -18    0.43    0.44
   0   7  18    0.15    0.29
   0   7  18   -0.06    0.28
  -1   7  18    8.08    0.68
   1   7 -18    6.86    0.79
   1  -7  18    7.38    0.63
   1   7 -18    7.84    0.75
   1   7 -18    6.71    0.78
  -1   7  18    7.22    0.65
  -1   7 -18    6.96    0.72
  -1   7 -18    5.79    0.72
   1  -7 -18    6.89    0.69
   1   7  18    6.01    0.59
   1   7  18    7.13    0.62
   2   7 -18    8.59    0.68
  -2   7  18    9.41    0.76
   2   7 -18    9.86    0.80
   2  -7  18   10.76    0.69
   2   7  18    9.36    0.65
  -2   7 -18    9.97    0.86
   2  -7 -18   11.20    0.79
   2  -7 -18    8.86    0.86
   2   7  18   10.56    0.72
  -3   7  18    0.44    0.30
   3   7 -18    0.25    0.42
   3  -7  18    0.12    0.27
   3   7 -18    0.50    0.33
   3   7 -18    0.56    0.28
   3   7  18    0.51    0.23
   3  -7 -18    0.35    0.35
   3   7  18    0.46    0.26
   3  -7 -18    0.02    0.37
   4   7 -18    2.41    0.35
   4  -7  18    2.53    0.29
   4   7 -18    2.61    0.32
   4  -7 -18    3.20    0.38
   4   7  18    3.67    0.32
   4  -7 -18    2.77    0.34
   4   7  18    2.62    0.31
   0   8  18    0.00    0.29
   0  -8  18   -0.25    0.35
   0   8  18    0.52    0.28
   0   8 -18    0.19    0.38
   0   8 -18   -0.25    0.38
  -1   8  18    2.26    0.37
  -1   8  18    2.13    0.37
   1  -8  18    2.46    0.37
   1   8 -18    1.76    0.47
   1   8 -18    3.24    0.44
   1   8  18    1.64    0.32
  -1   8 -18    1.80    0.46
   1  -8 -18    1.47    0.37
  -1   8 -18    1.86    0.47
   2   8 -18    4.94    0.53
  -2   8  18    4.82    0.48
   2  -8  18    5.50    0.47
   2   8  18    5.18    0.50
   2  -8 -18    3.53    0.43
  -2   8 -18    4.59    0.57
   2  -8 -18    4.01    0.52
   3   8 -18    1.40    0.28
   3   8 -18    0.83    0.33
  -3   8  18    1.27    0.31
   3   8  18    0.34    0.24
   3   8  18    0.72    0.21
  -3   8 -18    0.43    0.33
   0   9  18   21.78    1.21
   0   9 -18   21.60    1.31
   0   9  18   20.76    1.21
   0  -9  18   22.15    1.25
   0   9 -18   20.70    1.35
   1  -9  18    3.42    0.38
  -1   9  18    2.43    0.36
   1   9 -18    2.99    0.40
  -1   9  18    3.16    0.38
   1   9 -18    2.21    0.45
   1  -9 -18    3.13    0.41
   1   9  18    3.12    0.32
  -1   9 -18    3.98    0.52
  -1   9 -18    3.54    0.52
   2   9 -18   24.05    1.29
  -2   9  18   23.32    1.25
   2  -9  18   23.48    1.18
   2   9 -18   21.89    1.38
  -2   9 -18   21.38    1.33
   2   9  18   20.75    1.21
   2  -9 -18   21.22    1.22
  -3   9  18    2.02    0.28
   3   9 -18    2.06    0.33
  -3   9 -18    2.76    0.43
   3   9  18    1.94    0.26
   0 -10  18    0.93    0.31
   0 -10 -18    0.66    0.33
   0  10 -18    0.58    0.36
   0  10  18    1.05    0.26
   0  10  18    1.01    0.28
   0  10 -18    0.84    0.35
   1 -10  18    1.84    0.31
   1  10 -18    2.04    0.29
  -1  10  18    1.93    0.32
  -1  10  18    1.86    0.30
   1 -10 -18    2.43    0.34
   1  10  18    1.87    0.22
  -1  10 -18    2.01    0.40
  -1  10 -18    2.08    0.41
  -2  10  18    5.91    0.54
   2 -10  18    6.57    0.45
   2  10 -18    6.05    0.58
  -2  10  18    6.89    0.56
  -2  10 -18    7.94    0.62
   2 -10 -18    7.84    0.49
   2  10  18    6.25    0.49
  -2  10 -18    6.93    0.83
   0  11 -18    0.64    0.29
   0 -11  18    0.28    0.25
   0  11  18    0.10    0.18
   0  11  18    0.26    0.22
   0  11 -18    0.06    0.27
   0 -11 -18    0.24    0.26
  -1  11  18    1.30    0.24
   1 -11  18    1.35    0.24
  -1  11  18    1.30    0.26
  -1  11 -18    0.64    0.27
   1 -11 -18    1.12    0.25
  -1  11 -18    0.87    0.33
   0   0 -19    0.07    0.37
   0   0  19    0.03    0.26
   0   0 -19   -0.40    0.46
   1   0 -19    1.52    0.43
   1   0 -19    1.71    0.58
   1   0  19    1.72    0.32
  -1   0 -19    0.90    0.49
   2   0  19    7.89    0.66
   2   0 -19    7.26    0.70
   2   0  19    7.98    0.60
   2   0 -19    8.47    0.76
   2   0 -19    7.94    0.81
   2   0 -19    8.90    1.01
   2   0  19    7.96    0.64
   3   0 -19   -0.31    0.37
   3   0  19    0.33    0.29
   3   0  19    0.22    0.29
   3   0 -19   -0.04    0.32
   4   0 -19    2.81    0.36
   4   0  19    2.69    0.35
  -4   0  19    2.71    0.38
   4   0  19    2.72    0.35
   4   0 -19    2.16    0.39
   4   0 -19    2.68    0.44
   4   0 -19    3.15    0.38
   0   1  19    4.14    0.46
   0   1 -19    4.71    0.59
   0  -1  19    4.96    0.47
   0  -1 -19    4.96    0.60
   0   1 -19    5.75    0.73
   0  -1 -19    6.73    0.83
   1   1 -19   13.09    1.02
   1  -1  19   14.47    0.88
   1   1 -19   14.87    1.17
   1   1  19   14.58    0.87
   1  -1 -19   14.18    1.18
   1   1  19   14.27    1.29
  -1   1 -19   15.39    1.15
   1   1  19   13.13    0.95
   1  -1 -19   12.96    1.01
   2   1 -19   22.18    1.33
   2   1 -19   24.53    1.36
   2   1 -19   22.40    1.58
   2   1 -19   23.09    1.41
   2  -1  19   23.51    1.23
   2  -1  19   22.39    1.27
   2  -1  19   22.92    1.31
   2  -1 -19   21.53    1.42
   2   1  19   22.40    1.26
   2  -1 -19   22.56    1.59
   2  -1 -19   20.96    1.33
   2  -1 -19   23.25    1.36
   2   1  19   22.34    1.23
   2   1  19   22.22    1.29
   3  -1  19    7.55    0.63
   3   1 -19    7.20    0.63
   3   1 -19    8.14    0.71
   3   1 -19    5.97    0.79
   3   1 -19    7.19    0.80
   3  -1  19    7.30    0.65
   3   1  19    7.84    0.65
   3   1  19    8.25    0.64
   3  -1 -19    8.89    0.90
   3  -1 -19    8.60    0.83
   3  -1 -19    8.09    0.73
   4   1 -19    5.74    0.59
  -4   1  19    6.52    0.60
   4  -1  19    5.57    0.52
   4   1 -19    5.98    0.66
   4   1 -19    6.06    0.56
   4  -1  19    6.03    0.53
   4  -1 -19    5.61    0.50
   4  -1 -19    6.25    0.55
   4   1  19    6.30    0.51
   4   1  19    5.72    0.52
   4  -1 -19    6.11    0.60
   4  -1 -19    7.08    0.70
   0  -2 -19    3.78    0.59
   0   2  19    3.37    0.41
   0   2 -19    4.83    0.68
   0  -2  19    3.78    0.42
   0  -2 -19    4.60    0.72
   0   2 -19    3.19    0.51
   1   2 -19    2.97    0.77
   1   2 -19    3.11    0.63
   1  -2  19    3.32    0.39
   1   2 -19    2.55    0.48
   1   2  19    2.83    0.39
   1  -2 -19    2.98    0.66
  -1   2 -19    2.56    0.58
   1  -2 -19    2.96    0.50
   1   2  19    2.92    0.37
   2  -2  19   35.18    1.84
   2   2 -19   34.44    1.85
   2   2 -19   34.36    1.93
   2  -2  19   33.41    1.79
   2   2 -19   37.20    1.88
   2   2 -19   35.90    2.12
   2  -2  19   35.70    1.77
   2  -2 -19   34.65    1.89
   2  -2 -19   33.76    1.96
   2   2  19   34.41    1.76
   2  -2 -19   27.72    1.88
   2   2  19   34.02    1.80
   2   2  19   34.71    1.83
   3  -2  19    1.90    0.37
   3  -2  19    1.97    0.36
  -3   2  19    1.41    0.40
   3   2 -19    2.30    0.47
   3   2 -19    1.71    0.59
   3   2 -19    1.34    0.33
   3   2 -19    1.71    0.40
   3   2  19    1.75    0.35
   3  -2 -19    1.88    0.47
   3  -2 -19    2.29    0.52
   3   2  19    1.28    0.34
   3  -2 -19    2.03    0.40
   4   2 -19    8.78    0.74
   4  -2  19    9.42    0.62
   4   2 -19    9.04    0.62
   4   2 -19    8.61    0.89
   4   2 -19    8.12    0.67
  -4   2  19    8.83    0.66
   4  -2  19    8.73    0.62
   4  -2 -19    7.60    0.67
   4  -2 -19    7.76    0.64
   4   2  19    8.18    0.60
   4  -2 -19    7.50    0.62
   4  -2 -19    9.02    0.78
   4   2  19    8.11    0.59
   0  -3  19   48.69    2.65
   0   3 -19   53.82    2.86
   0  -3 -19   55.74    2.92
   0   3  19   50.50    2.66
   0   3  19   51.65    2.65
   0   3 -19   53.82    2.77
   1   3 -19    9.96    0.99
   1  -3  19   10.10    0.70
  -1   3  19    8.76    0.75
   1   3 -19    9.67    0.84
   1   3 -19    9.07    0.91
  -1   3 -19    9.61    0.93
   1   3  19    8.70    0.70
   1  -3 -19    8.24    0.83
   1   3  19    9.88    0.69
   2  -3  19   21.91    1.26
   2   3 -19   21.82    1.58
  -2   3  19   22.03    1.34
   2   3 -19   20.65    1.31
   2   3 -19   21.94    1.33
   2   3 -19   21.36    1.41
   2  -3  19   21.88    1.32
   2   3  19   24.05    1.31
   2  -3 -19   26.88    1.41
   2   3  19   24.07    1.24
   2  -3 -19   22.83    1.45
   2   3  19   23.55    1.23
   2   3  19   25.18    1.28
   3  -3  19   13.11    0.82
   3  -3  19   13.29    0.87
  -3   3  19   12.61    0.91
   3   3 -19   14.09    0.98
   3   3 -19   12.80    1.13
   3   3 -19   13.34    0.88
   3   3 -19   12.53    0.85
   3  -3 -19   12.35    1.03
   3  -3 -19   12.00    1.00
   3  -3 -19   12.31    0.89
   3   3  19   12.48    0.82
   3   3  19   12.38    0.83
   4  -3  19    0.89    0.28
   4   3 -19    0.89    0.25
   4   3 -19    0.92    0.34
  -4   3  19    0.61    0.31
   4   3 -19    1.24    0.47
   4   3 -19    0.91    0.32
   4  -3  19    0.83    0.27
   4  -3 -19    0.71    0.31
   4   3  19    0.81    0.24
   4   3  19    0.89    0.25
   4  -3 -19    1.51    0.37
   4  -3 -19    0.69    0.28
   4  -3 -19    0.78    0.28
   0   4 -19    1.85    0.46
   0   4  19    1.78    0.36
   0   4  19    1.48    0.35
   0  -4  19    2.14    0.39
[truncated: 62,346 more chars]
