# Supplementary material for: l-Me­thion­yl-l-tyrosine monohydrate
Source: IUCrdata. 2023 Jun 30;8(Pt 6):x230551. doi: 10.1107/S2414314623005515 (PMC10626622; doi:10.1107/S2414314623005515)
Supplement: Supplementary file 2 [file x-08-x230551-Isup2.hkl]

data_I                                                                          
_shelx_title ' Babu7 in P2(1)2(1)2(1)'                                          
_shelx_refln_list_code          4                                               
_shelx_F_calc_maximum      166.61                                               
_exptl_crystal_F_000       704.00                                               
_reflns_d_resolution_high  0.8234                                               
                                                                                
loop_                                                                           
 _space_group_symop_operation_xyz                                               
 'x, y, z'                                                                      
 'x+1/2, -y+1/2, -z'                                                            
 '-x, y+1/2, -z+1/2'                                                            
 '-x+1/2, -y, z+1/2'                                                            
                                                                                
_cell_length_a     5.4826                                                       
_cell_length_b    12.4971                                                       
_cell_length_c    23.5451                                                       
_cell_angle_alpha  90.000                                                       
_cell_angle_beta   90.000                                                       
_cell_angle_gamma  90.000                                                       
                                                                                
_shelx_F_squared_multiplier     1.000                                           
                                                                                
loop_                                                                           
 _refln_index_h                                                                 
 _refln_index_k                                                                 
 _refln_index_l                                                                 
 _refln_F_squared_calc                                                          
 _refln_F_squared_meas                                                          
 _refln_F_squared_sigma                                                         
 _refln_observed_status                                                         
   2   0   0       1588.22       1502.69        43.46 o                         
   4   0   0        147.94        139.22        11.96 o                         
   6   0   0        421.48        410.89        15.56 o                         
   1   1   0       2711.65       2548.14        54.86 o                         
   2   1   0       1666.19       1713.45        42.57 o                         
   3   1   0       3098.02       3372.79       100.02 o                         
   4   1   0       3838.96       3948.43        70.81 o                         
   5   1   0         11.57          7.95         3.18 o                         
   6   1   0         26.50         24.97         3.73 o                         
   0   2   0         79.75         40.86         3.66 o                         
   1   2   0       2052.98       1867.45        45.02 o                         
   2   2   0        425.95        467.89        13.80 o                         
   3   2   0       2416.62       2620.58        68.35 o                         
   4   2   0        261.78        248.19         7.90 o                         
   5   2   0        328.67        318.42         7.84 o                         
   6   2   0          5.53         -0.70         3.22 o                         
   1   3   0       5057.38       5244.69       103.04 o                         
   2   3   0        245.81        192.66         7.97 o                         
   3   3   0       2398.44       2399.72        50.09 o                         
   4   3   0        284.26        278.10         8.03 o                         
   5   3   0         44.97         43.85         3.93 o                         
   6   3   0         15.90         20.88         3.97 o                         
   0   4   0      12777.91      13182.29       363.28 o                         
   1   4   0       4245.78       4281.97        84.69 o                         
   2   4   0         14.09         13.42         3.61 o                         
   3   4   0         59.49         72.56         5.07 o                         
   4   4   0        155.10        142.53         4.93 o                         
   5   4   0          4.20          5.88         3.48 o                         
   6   4   0        212.28        191.73        10.69 o                         
   1   5   0       2628.80       2638.85        49.14 o                         
   2   5   0       1508.55       1542.20        33.40 o                         
   3   5   0        235.11        233.13         9.02 o                         
   4   5   0        211.65        208.38         7.40 o                         
   5   5   0        365.10        355.59        11.84 o                         
   6   5   0        138.62        121.50         9.75 o                         
   0   6   0        337.22        343.74        13.00 o                         
   1   6   0        461.93        440.90        12.21 o                         
   2   6   0       3157.95       3454.71        77.45 o                         
   3   6   0        330.53        334.40        18.50 o                         
   4   6   0        201.72        214.13        11.06 o                         
   5   6   0         53.51         40.46         5.51 o                         
   6   6   0         12.97         16.93         7.26 o                         
   1   7   0        117.66        110.28         5.63 o                         
   2   7   0          6.35         10.18         4.08 o                         
   3   7   0       1989.54       1956.01        44.33 o                         
   4   7   0       1677.25       1678.53        45.31 o                         
   5   7   0         56.11         62.64         5.74 o                         
   0   8   0       2533.65       2429.87        99.78 o                         
   1   8   0         75.89         57.40         4.57 o                         
   2   8   0        172.90        171.23         6.71 o                         
   3   8   0        124.22        123.29         5.38 o                         
   4   8   0          1.72          3.65         4.25 o                         
   5   8   0         13.76         10.81         4.39 o                         
   1   9   0        194.12        181.03         5.55 o                         
   2   9   0        221.28        225.62         6.81 o                         
   3   9   0          1.80          1.33         2.58 o                         
   4   9   0         14.11         12.02         3.63 o                         
   5   9   0         26.60         26.33         3.88 o                         
   0  10   0        606.89        660.76        22.05 o                         
   1  10   0        370.19        351.27         8.44 o                         
   2  10   0         14.19         18.23         3.95 o                         
   3  10   0          1.35          0.85         3.22 o                         
   4  10   0          5.23          9.20         3.48 o                         
   5  10   0        147.17        129.11        13.91 o                         
   1  11   0        190.19        200.42         6.62 o                         
   2  11   0        375.85        385.72        12.20 o                         
   3  11   0        724.87        712.67        18.90 o                         
   4  11   0          5.42          3.06         3.07 o                         
   0  12   0         88.35         77.99         8.92 o                         
   1  12   0        244.96        253.32         8.28 o                         
   2  12   0        207.18        213.10         8.43 o                         
   3  12   0        209.61        184.23         8.03 o                         
   4  12   0        104.08         78.01         8.77 o                         
   1  13   0          0.11          0.28         2.45 o                         
   2  13   0          9.11          8.93         2.83 o                         
   3  13   0        145.13        154.11         7.32 o                         
   0  14   0          9.08          2.69         4.69 o                         
   1  14   0        165.19        153.54         7.32 o                         
   2  14   0          7.42          2.67         2.55 o                         
   1  15   0          7.85          6.05         8.16 o                         
   1   0   1        342.37        268.97         7.45 o                         
   2   0   1         56.50         46.08         2.94 o                         
   3   0   1        122.42        114.37        11.73 o                         
   4   0   1        137.07        133.30         6.20 o                         
   5   0   1        300.46        290.27         8.08 o                         
   6   0   1        126.21        111.91         4.93 o                         
  -6   1   1         29.78         31.86         3.53 o                         
  -5   1   1        275.50        291.86         8.73 o                         
  -4   1   1        249.27        262.43        10.59 o                         
  -3   1   1        646.48        651.71        26.83 o                         
  -2   1   1        227.04        272.14        10.10 o                         
  -1   1   1        473.82        435.95        14.33 o                         
   0   1   1       1139.88       1132.77        27.29 o                         
   1   1   1        457.93        458.18         9.83 o                         
   2   1   1        180.77        213.47         7.36 o                         
   3   1   1        617.59        669.67        33.57 o                         
   4   1   1        258.54        265.07         8.70 o                         
   5   1   1        301.73        310.90         8.21 o                         
   6   1   1         26.68         28.44         3.75 o                         
  -6   2   1        186.77        184.40         6.45 o                         
  -5   2   1         77.54         83.09         4.64 o                         
  -4   2   1        217.11        230.89        11.12 o                         
  -3   2   1        781.18        833.65        24.57 o                         
  -2   2   1        531.10        508.43        15.36 o                         
  -1   2   1      15589.04      14798.27       293.72 o                         
   0   2   1        231.29        250.73         5.34 o                         
   1   2   1      15824.10      15491.84       311.33 o                         
   2   2   1        487.24        458.79        18.55 o                         
   3   2   1        856.51        948.36        29.16 o                         
   4   2   1        279.45        278.12         7.59 o                         
   5   2   1         79.68         86.55         4.33 o                         
   6   2   1        172.98        175.95         7.88 o                         
  -6   3   1         24.66         23.77         4.01 o                         
  -5   3   1         74.96         71.30         4.41 o                         
  -4   3   1        151.32        142.65         7.02 o                         
  -3   3   1       1696.63       1684.76        34.99 o                         
  -2   3   1       1033.62       1127.34        27.41 o                         
  -1   3   1       2448.72       2416.75        47.64 o                         
   0   3   1      27758.80      28683.32       611.40 o                         
   1   3   1       2354.06       2336.76        52.04 o                         
   2   3   1       1141.53       1230.70        35.51 o                         
   3   3   1       1648.52       1571.65        35.17 o                         
   4   3   1        161.10        149.75         5.20 o                         
   5   3   1         89.28         88.06         4.36 o                         
   6   3   1         20.30         18.90         4.64 o                         
  -6   4   1        202.33        192.19         8.84 o                         
  -5   4   1          6.21          7.74         3.39 o                         
  -4   4   1       2580.53       2500.88        50.84 o                         
  -3   4   1         40.80         26.62         4.10 o                         
  -2   4   1        136.11        174.31         6.99 o                         
  -1   4   1       1235.61       1234.66        30.23 o                         
   0   4   1       3422.39       3878.87        76.58 o                         
   1   4   1       1154.84       1140.02        24.68 o                         
   2   4   1        111.23        134.00         7.83 o                         
   3   4   1         57.49         41.90         4.31 o                         
   4   4   1       2598.04       2509.00        40.19 o                         
   5   4   1         11.04         12.89         3.22 o                         
   6   4   1        236.51        225.55        11.01 o                         
  -6   5   1         61.74         52.24         5.76 o                         
  -5   5   1        208.47        190.65         7.33 o                         
  -4   5   1        113.80        112.75         5.33 o                         
  -3   5   1          5.70          6.01         3.76 o                         
  -2   5   1        437.31        481.82        14.88 o                         
  -1   5   1         35.72         42.85         3.21 o                         
   0   5   1       2316.27       2235.68        45.22 o                         
   1   5   1         60.78         61.97         3.19 o                         
   2   5   1        512.76        550.62        15.12 o                         
   3   5   1          1.20         -0.09         3.73 o                         
   4   5   1         96.20         92.10         4.33 o                         
   5   5   1        196.89        178.30         8.48 o                         
   6   5   1         57.09         56.54         8.16 o                         
  -6   6   1         48.02         55.94         8.47 o                         
  -5   6   1         55.14         58.61         5.18 o                         
  -4   6   1        304.15        332.92        13.67 o                         
  -3   6   1        266.09        286.07        16.94 o                         
  -2   6   1         74.93         71.48         5.33 o                         
  -1   6   1       2462.35       2438.09        58.71 o                         
   0   6   1       1109.53       1069.53        23.04 o                         
   1   6   1       2358.32       2274.25        47.81 o                         
   2   6   1         58.27         53.70         4.85 o                         
   3   6   1        301.73        292.19        17.53 o                         
   4   6   1        342.53        347.60        12.35 o                         
   5   6   1         68.95         71.02         5.02 o                         
   6   6   1         49.10         51.40         8.16 o                         
  -5   7   1        279.41        277.35        10.67 o                         
  -4   7   1          9.52         12.74         6.31 o                         
  -3   7   1        617.81        604.22        15.59 o                         
  -2   7   1        189.59        191.66         9.80 o                         
  -1   7   1        453.28        406.05        11.78 o                         
   0   7   1       1116.08       1120.13        26.40 o                         
   1   7   1        448.68        414.77        10.77 o                         
   2   7   1        232.62        235.65        10.91 o                         
   3   7   1        698.47        687.59        22.17 o                         
   4   7   1          6.70          3.00         4.84 o                         
   5   7   1        247.54        232.57        10.54 o                         
  -5   8   1        290.06        300.74        12.04 o                         
  -4   8   1        107.49        104.50         6.98 o                         
  -3   8   1         50.18         53.58         3.75 o                         
  -2   8   1         61.64         70.46         4.40 o                         
  -1   8   1       1118.84       1168.12        27.66 o                         
   0   8   1       1670.62       1789.59        52.33 o                         
   1   8   1       1056.04       1098.12        29.88 o                         
   2   8   1         47.25         54.33         4.17 o                         
   3   8   1         51.84         55.23         3.78 o                         
   4   8   1        116.42        115.07         6.44 o                         
   5   8   1        310.68        315.30        10.43 o                         
  -5   9   1         64.18         61.00         4.13 o                         
  -4   9   1         95.53        102.13         5.63 o                         
  -3   9   1        631.97        653.22        14.60 o                         
  -2   9   1        260.68        263.59         7.53 o                         
  -1   9   1        681.85        661.46        14.12 o                         
   0   9   1        453.84        457.28        14.19 o                         
   1   9   1        699.60        670.56        13.24 o                         
   2   9   1        279.07        274.58         7.58 o                         
   3   9   1        613.53        651.44        14.71 o                         
   4   9   1         99.27        111.28         6.63 o                         
   5   9   1         59.28         59.17         4.23 o                         
  -5  10   1        125.86        117.92        13.91 o                         
  -4  10   1        125.11        129.21         8.15 o                         
  -3  10   1       1473.49       1471.43        36.03 o                         
  -2  10   1        256.83        263.42         9.38 o                         
  -1  10   1        105.44        110.99         4.55 o                         
   0  10   1        499.36        471.91        12.11 o                         
   1  10   1        109.77        115.62         4.57 o                         
   2  10   1        222.29        227.36         8.37 o                         
   3  10   1       1571.04       1590.62        36.17 o                         
   4  10   1        122.96        126.86         5.91 o                         
  -4  11   1         79.55         92.23         5.19 o                         
  -3  11   1        575.60        587.68        16.34 o                         
  -2  11   1        204.21        212.67         8.66 o                         
  -1  11   1        187.47        190.05         6.78 o                         
   0  11   1        199.64        212.14         9.36 o                         
   1  11   1        164.95        164.65         6.12 o                         
   2  11   1        213.75        219.44         8.59 o                         
   3  11   1        639.79        637.20        16.39 o                         
   4  11   1         72.58         78.20         4.77 o                         
  -4  12   1         72.17         67.43         7.26 o                         
  -3  12   1         32.00         34.87         4.04 o                         
  -2  12   1         88.27         91.79         5.44 o                         
  -1  12   1        558.69        581.70        14.02 o                         
   0  12   1        128.75        124.35         7.03 o                         
   1  12   1        531.39        571.86        14.00 o                         
   2  12   1         95.14        105.26         5.85 o                         
   3  12   1         43.45         49.11         3.92 o                         
   4  12   1         76.26         65.61         6.95 o                         
  -3  13   1        139.55        129.50         6.65 o                         
  -2  13   1         17.73         12.72         3.04 o                         
  -1  13   1        201.92        211.92         6.52 o                         
   0  13   1          1.43          3.27         3.70 o                         
   1  13   1        197.44        205.21         6.47 o                         
   2  13   1         23.44         20.01         3.12 o                         
   3  13   1        121.44        113.59         6.57 o                         
  -2  14   1         61.17         65.04         4.17 o                         
  -1  14   1         19.04         22.65         4.00 o                         
   0  14   1        135.11        139.99         6.56 o                         
   1  14   1         19.58         24.65         3.84 o                         
   2  14   1         60.70         59.17         4.22 o                         
   0  15   1          6.60         10.89         9.07 o                         
   1   0   2       1519.90       1397.80        44.96 o                         
   2   0   2          1.66          1.74         3.24 o                         
   3   0   2        286.01        315.47        23.83 o                         
   4   0   2         18.40         10.27         3.07 o                         
   5   0   2        106.74        106.26         5.13 o                         
   6   0   2        121.99        116.18         5.10 o                         
  -6   1   2        153.76        142.56         5.95 o                         
  -5   1   2         76.36         71.18         4.60 o                         
  -4   1   2         70.37         79.31         4.63 o                         
  -3   1   2        163.34        170.87        13.09 o                         
  -2   1   2        579.24        632.08        26.39 o                         
  -1   1   2      13138.98      12472.11       292.50 o                         
   0   1   2        156.01        149.70         3.94 o                         
   1   1   2      12651.54      12200.83       206.76 o                         
   2   1   2        590.81        648.10        18.06 o                         
   3   1   2        199.99        215.43        19.56 o                         
   4   1   2         82.10         85.03         4.24 o                         
   5   1   2         78.99         77.54         4.76 o                         
   6   1   2        161.79        155.39         6.65 o                         
  -6   2   2         47.30         43.42         4.11 o                         
  -5   2   2        340.39        338.15        10.45 o                         
  -4   2   2       1117.64       1135.72        21.31 o                         
  -3   2   2       1017.58        999.99        21.29 o                         
  -2   2   2         29.98         25.75         3.21 o                         
  -1   2   2       2356.69       2200.61        47.66 o                         
   0   2   2        480.56        496.03        10.51 o                         
   1   2   2       2261.27       2167.87        43.35 o                         
   2   2   2         41.51         39.98         3.03 o                         
   3   2   2        911.47        901.73        25.80 o                         
   4   2   2       1146.68       1160.10        20.15 o                         
   5   2   2        339.43        345.13         8.52 o                         
   6   2   2         41.88         43.05         4.77 o                         
  -6   3   2        333.94        334.60         9.93 o                         
  -5   3   2        169.88        171.30         6.42 o                         
  -4   3   2        236.96        228.00         7.54 o                         
  -3   3   2       1062.93       1057.22        20.35 o                         
  -2   3   2        215.75        203.42        10.21 o                         
  -1   3   2       1205.57       1215.96        28.33 o                         
   0   3   2       3775.11       4132.30        75.14 o                         
   1   3   2       1302.43       1312.20        28.51 o                         
   2   3   2        220.21        210.94         8.07 o                         
   3   3   2        982.96        956.79        23.60 o                         
   4   3   2        209.40        209.64         6.15 o                         
   5   3   2        185.79        185.62         6.22 o                         
   6   3   2        332.80        327.93        16.18 o                         
  -6   4   2         96.87         84.98         6.95 o                         
  -5   4   2        206.62        198.85         6.96 o                         
  -4   4   2         48.08         42.86         4.60 o                         
  -3   4   2        384.47        344.98        11.46 o                         
  -2   4   2       1179.13       1224.86        29.34 o                         
  -1   4   2       6611.36       6717.81       132.62 o                         
   0   4   2       3783.50       4090.82        88.63 o                         
   1   4   2       6782.61       6834.64       145.43 o                         
   2   4   2       1160.19       1198.14        28.99 o                         
   3   4   2        439.96        394.70        13.71 o                         
   4   4   2         57.74         59.24         3.64 o                         
   5   4   2        150.34        142.53         5.71 o                         
   6   4   2        101.77        103.26         7.40 o                         
  -6   5   2         28.09         29.71         5.21 o                         
  -5   5   2          8.39         11.27         3.47 o                         
  -4   5   2        355.87        325.66        12.02 o                         
  -3   5   2        254.97        256.01         9.32 o                         
  -2   5   2        539.89        571.19        17.00 o                         
  -1   5   2       1992.39       2025.44        42.86 o                         
   0   5   2       1087.84       1101.85        23.38 o                         
   1   5   2       1836.38       1833.58        36.21 o                         
   2   5   2        618.21        667.28        15.83 o                         
   3   5   2        228.39        231.75        10.27 o                         
   4   5   2        394.13        367.89         8.63 o                         
   5   5   2         12.03         15.14         3.69 o                         
   6   5   2         24.71         36.89         7.56 o                         
  -6   6   2        126.01        133.04        13.00 o                         
  -5   6   2         64.43         69.12         5.61 o                         
  -4   6   2        986.44        943.71        29.94 o                         
  -3   6   2       1837.69       1911.43        58.08 o                         
  -2   6   2       1563.04       1613.75        37.35 o                         
  -1   6   2       2438.41       2568.83        61.88 o                         
   0   6   2        670.52        728.91        16.49 o                         
   1   6   2       2364.18       2399.57        50.51 o                         
   2   6   2       1459.80       1503.70        33.86 o                         
   3   6   2       1726.38       1856.78        50.79 o                         
   4   6   2       1030.98       1006.14        23.17 o                         
   5   6   2         81.84         88.09         6.58 o                         
   6   6   2        152.21        173.86        13.00 o                         
  -5   7   2        185.73        178.68         7.87 o                         
  -4   7   2        182.03        212.06        12.74 o                         
  -3   7   2        288.94        293.89         9.26 o                         
  -2   7   2        872.51        848.03        24.91 o                         
  -1   7   2        801.95        780.28        19.72 o                         
   0   7   2        658.28        628.42        16.21 o                         
   1   7   2        818.95        781.48        17.88 o                         
   2   7   2        863.84        847.57        24.73 o                         
   3   7   2        309.79        328.91         8.93 o                         
   4   7   2        172.06        185.61        10.59 o                         
   5   7   2        198.56        173.22         8.96 o                         
  -5   8   2        304.53        286.53        11.46 o                         
  -4   8   2        186.00        176.60         9.04 o                         
  -3   8   2        151.80        149.39         6.41 o                         
  -2   8   2        849.72        850.45        19.99 o                         
  -1   8   2        209.06        214.33        10.37 o                         
   0   8   2        223.64        218.80         8.69 o                         
   1   8   2        215.69        219.38         8.72 o                         
   2   8   2        907.24        893.12        21.47 o                         
   3   8   2        173.72        169.38         6.03 o                         
   4   8   2        175.84        179.78         8.29 o                         
   5   8   2        285.98        279.49         9.82 o                         
  -5   9   2         97.41         95.25         5.06 o                         
  -4   9   2        476.14        470.14        13.61 o                         
  -3   9   2        308.72        311.20         9.57 o                         
  -2   9   2        193.09        187.49         6.52 o                         
  -1   9   2        311.12        304.02         7.82 o                         
   0   9   2       1225.56       1204.77        31.55 o                         
   1   9   2        296.00        279.22         7.64 o                         
   2   9   2        135.20        151.84         5.72 o                         
   3   9   2        325.30        337.86         8.99 o                         
   4   9   2        475.31        479.90        12.35 o                         
   5   9   2        104.57         94.72         5.98 o                         
  -4  10   2        470.20        469.09        13.77 o                         
  -3  10   2        259.28        240.53         8.15 o                         
  -2  10   2        116.10        110.14         6.24 o                         
  -1  10   2        210.18        205.85         6.36 o                         
   0  10   2          5.99          5.33         2.94 o                         
   1  10   2        195.54        193.25         5.87 o                         
   2  10   2        142.07        130.91         6.10 o                         
   3  10   2        239.47        237.61         8.11 o                         
   4  10   2        460.78        468.84        14.11 o                         
  -4  11   2          4.17          1.43         3.47 o                         
  -3  11   2         89.61         96.19         5.20 o                         
  -2  11   2       1296.61       1378.69        32.02 o                         
  -1  11   2         17.88         20.66         3.12 o                         
   0  11   2        267.76        284.18        15.93 o                         
   1  11   2         14.15         16.06         3.02 o                         
   2  11   2       1180.95       1268.43        31.78 o                         
   3  11   2         77.48         77.17         4.85 o                         
   4  11   2          7.90          4.78         3.07 o                         
  -4  12   2        309.82        298.13        16.93 o                         
  -3  12   2        134.89        120.75         6.80 o                         
  -2  12   2        399.29        392.92        12.29 o                         
  -1  12   2        274.31        284.95         9.02 o                         
   0  12   2         67.66         76.58         5.93 o                         
   1  12   2        298.30        313.71         8.49 o                         
   2  12   2        423.71        420.83        11.31 o                         
   3  12   2        131.83        121.65         6.06 o                         
   4  12   2        292.11        283.92        16.93 o                         
  -3  13   2         12.01          9.53         3.31 o                         
  -2  13   2        170.37        169.88         7.94 o                         
  -1  13   2        124.09        123.69         4.85 o                         
   0  13   2        400.26        448.59        14.10 o                         
   1  13   2        117.59        121.53         4.88 o                         
   2  13   2        196.84        194.51         7.30 o                         
   3  13   2         10.99          4.78         3.14 o                         
  -2  14   2         71.58         70.33         4.24 o                         
  -1  14   2         56.52         77.83         5.37 o                         
   0  14   2        110.25        114.41         6.04 o                         
   1  14   2         54.23         72.65         6.63 o                         
   2  14   2         74.58         76.51         4.41 o                         
   1   0   3         14.96          4.34         2.66 o                         
   2   0   3        361.59        346.33        10.63 o                         
   3   0   3       3757.21       3711.42        83.68 o                         
   4   0   3         54.28         56.70         3.66 o                         
   5   0   3        478.94        500.70        11.76 o                         
   6   0   3         38.36         35.56         4.68 o                         
  -6   1   3         32.15         30.87         4.48 o                         
  -5   1   3        400.85        425.33        10.15 o                         
  -4   1   3          3.12          4.30         2.75 o                         
  -3   1   3       1521.51       1460.05        33.60 o                         
  -2   1   3       2440.18       2571.34        74.16 o                         
  -1   1   3       1220.05       1181.11        30.36 o                         
   0   1   3         43.64         39.41         2.75 o                         
   1   1   3       1290.87       1243.84        23.07 o                         
   2   1   3       2495.91       2601.87        57.03 o                         
   3   1   3       1670.82       1563.68        61.58 o                         
   4   1   3          2.25          1.71         2.76 o                         
   5   1   3        311.10        324.10         9.71 o                         
   6   1   3         32.55         31.78         4.50 o                         
  -6   2   3        173.37        182.16         8.17 o                         
  -5   2   3        160.06        174.30         7.30 o                         
  -4   2   3        224.96        218.42         6.33 o                         
  -3   2   3          3.34         10.32         4.35 o                         
  -2   2   3       1679.01       1771.02        45.27 o                         
  -1   2   3        631.32        608.24        14.16 o                         
   0   2   3          6.92          2.94         1.57 o                         
   1   2   3        591.93        583.46        12.93 o                         
   2   2   3       1705.47       1813.14        56.03 o                         
   3   2   3         15.27         18.15         7.33 o                         
   4   2   3        208.01        202.82         8.47 o                         
   5   2   3        169.77        177.80         6.26 o                         
   6   2   3        178.95        189.39         8.16 o                         
  -6   3   3        284.89        307.62        10.76 o                         
  -5   3   3        549.12        567.24        14.33 o                         
  -4   3   3         91.15         80.68         4.57 o                         
  -3   3   3        445.21        411.11        11.23 o                         
  -2   3   3       2432.96       2454.55        82.40 o                         
  -1   3   3       2523.65       2571.46        61.79 o                         
   0   3   3        386.31        335.70         8.17 o                         
   1   3   3       2416.40       2474.72        54.99 o                         
   2   3   3       2470.23       2518.02        61.82 o                         
   3   3   3        458.01        430.67        15.23 o                         
   4   3   3        108.89         97.92         4.71 o                         
   5   3   3        615.42        630.02        13.43 o                         
   6   3   3        302.68        332.07        15.83 o                         
  -6   4   3         81.40         84.87         5.70 o                         
  -5   4   3        212.97        214.06         8.36 o                         
  -4   4   3        223.25        220.08         8.55 o                         
  -3   4   3        808.22        775.35        19.05 o                         
  -2   4   3       1903.89       1948.20        43.17 o                         
  -1   4   3       4437.98       4469.32        93.95 o                         
   0   4   3       3315.55       3725.41        68.95 o                         
   1   4   3       4257.33       4198.96        93.83 o                         
   2   4   3       1785.73       1772.08        42.57 o                         
   3   4   3        857.58        813.73        23.41 o                         
   4   4   3        206.57        197.45         6.62 o                         
   5   4   3        206.71        217.32         7.67 o                         
   6   4   3         91.52         93.37         7.05 o                         
  -6   5   3        107.43        106.72         7.59 o                         
  -5   5   3        467.52        513.18        13.39 o                         
  -4   5   3        312.02        300.55        10.48 o                         
  -3   5   3        637.91        612.54        18.55 o                         
  -2   5   3        298.99        284.39         9.16 o                         
  -1   5   3       1846.22       2038.31        41.09 o                         
   0   5   3        483.61        505.47        13.23 o                         
   1   5   3       1889.73       1988.83        38.07 o                         
   2   5   3        273.63        262.04         8.75 o                         
   3   5   3        700.61        673.92        17.50 o                         
   4   5   3        338.09        317.59         8.61 o                         
   5   5   3        445.41        463.99        12.85 o                         
   6   5   3         98.05         96.45        11.49 o                         
  -6   6   3         13.69         11.49         6.65 o                         
  -5   6   3         29.09         34.03         4.72 o                         
  -4   6   3        245.74        263.87        11.63 o                         
  -3   6   3         31.00         32.41         5.05 o                         
  -2   6   3        140.05        146.60         7.90 o                         
  -1   6   3        574.06        602.63        19.18 o                         
   0   6   3       2002.27       1984.87        44.68 o                         
   1   6   3        695.17        714.90        15.07 o                         
   2   6   3        162.93        175.59         7.42 o                         
   3   6   3         29.65         35.84         4.85 o                         
   4   6   3        245.62        261.82         9.15 o                         
   5   6   3         35.71         44.54         5.63 o                         
   6   6   3          9.91          9.28         4.56 o                         
  -5   7   3        200.81        211.67        10.34 o                         
  -4   7   3        646.19        641.45        25.18 o                         
  -3   7   3        272.30        274.23         9.56 o                         
  -2   7   3        512.60        501.36        17.30 o                         
  -1   7   3       1150.51       1227.22        32.84 o                         
   0   7   3        187.09        190.48         7.28 o                         
   1   7   3       1143.46       1201.98        28.45 o                         
   2   7   3        557.96        550.44        17.40 o                         
   3   7   3        298.28        301.84         8.96 o                         
   4   7   3        662.32        680.39        21.37 o                         
   5   7   3        236.25        220.73        10.52 o                         
  -5   8   3        769.83        759.45        23.45 o                         
  -4   8   3        249.99        257.99         9.65 o                         
  -3   8   3        891.18        863.68        17.43 o                         
  -2   8   3        970.74        967.73        18.78 o                         
  -1   8   3        442.79        477.56        16.53 o                         
   0   8   3       6405.09       6068.51       212.48 o                         
   1   8   3        394.89        429.70        12.69 o                         
   2   8   3        944.91        973.45        18.03 o                         
   3   8   3        867.34        882.32        17.35 o                         
   4   8   3        247.51        259.46         9.87 o                         
   5   8   3        762.59        746.04        23.45 o                         
  -5   9   3        160.33        153.52         6.30 o                         
  -4   9   3        888.27        872.36        22.94 o                         
  -3   9   3         98.40        106.48         5.08 o                         
  -2   9   3       1746.93       1727.09        31.23 o                         
  -1   9   3         60.64         59.91         3.41 o                         
   0   9   3        278.91        301.10        10.71 o                         
   1   9   3         63.80         65.96         3.39 o                         
   2   9   3       1661.06       1690.08        31.33 o                         
   3   9   3         77.19         84.25         6.05 o                         
   4   9   3        945.41        955.80        19.49 o                         
   5   9   3        151.89        137.42         7.55 o                         
  -4  10   3         24.28         20.81         3.79 o                         
  -3  10   3        906.60        932.15        23.64 o                         
  -2  10   3       2176.83       2293.93        49.28 o                         
  -1  10   3        244.72        259.07         7.53 o                         
   0  10   3        358.18        392.46        10.65 o                         
   1  10   3        261.15        263.99         7.43 o                         
   2  10   3       2341.91       2477.64        49.59 o                         
   3  10   3        929.56        943.36        21.46 o                         
   4  10   3         15.55         15.96         3.35 o                         
  -4  11   3         55.56         53.49         4.77 o                         
  -3  11   3         96.72        103.41         5.46 o                         
  -2  11   3        167.97        189.18         7.38 o                         
  -1  11   3        117.87        117.78         4.99 o                         
   0  11   3        139.08        139.97         7.21 o                         
   1  11   3         98.55         93.55         4.53 o                         
   2  11   3        153.72        189.39         8.14 o                         
   3  11   3         98.19        101.32         5.12 o                         
   4  11   3         83.99         78.17         4.64 o                         
  -4  12   3        395.23        371.61        21.17 o                         
  -3  12   3        109.60        101.00         5.86 o                         
  -2  12   3          0.93          4.55         3.13 o                         
  -1  12   3        411.37        423.78        11.04 o                         
   0  12   3         60.29         75.34         5.74 o                         
   1  12   3        404.20        406.67         9.93 o                         
   2  12   3          7.79          9.88         3.19 o                         
   3  12   3        113.14        107.48         5.30 o                         
   4  12   3        378.83        362.84        21.17 o                         
  -3  13   3        256.18        233.64         9.21 o                         
  -2  13   3         81.45         86.48         5.26 o                         
  -1  13   3         48.63         51.60         3.91 o                         
   0  13   3         84.80         80.60         5.55 o                         
   1  13   3         61.91         65.80         3.70 o                         
   2  13   3         67.54         79.00         4.73 o                         
   3  13   3        264.90        243.74         9.24 o                         
  -2  14   3        673.47        620.76        16.66 o                         
  -1  14   3        148.02        146.95         6.74 o                         
   0  14   3        364.38        398.98        12.35 o                         
   1  14   3        158.38        143.04         7.25 o                         
   2  14   3        665.99        615.91        16.64 o                         
   0   0   4       2923.49       2524.14       121.55 o                         
   1   0   4       2773.25       2610.12        69.51 o                         
   2   0   4       1629.31       1754.33        43.97 o                         
   3   0   4       1058.42       1026.43        32.08 o                         
   4   0   4          1.33          1.60         2.81 o                         
   5   0   4       1206.64       1267.18        23.67 o                         
   6   0   4         91.63         93.97         5.81 o                         
  -6   1   4        264.16        256.73         9.87 o                         
  -5   1   4       2156.38       2291.00        41.73 o                         
  -4   1   4         71.33         74.30         3.84 o                         
  -3   1   4        184.44        208.54         8.21 o                         
  -2   1   4       1711.78       1863.22        67.91 o                         
  -1   1   4        678.53        639.27        16.94 o                         
   1   1   4        642.13        601.60        14.74 o                         
   2   1   4       1767.75       1888.20        42.15 o                         
   3   1   4        152.95        171.24        10.54 o                         
   4   1   4         44.17         43.17         3.67 o                         
   5   1   4       2170.99       2305.68        39.25 o                         
   6   1   4        277.60        266.29        10.05 o                         
  -6   2   4        208.74        198.95         8.41 o                         
  -5   2   4        147.14        145.86         6.19 o                         
  -4   2   4        722.73        745.40        15.08 o                         
  -3   2   4        571.55        567.03        15.66 o                         
  -2   2   4       6319.92       6580.25       220.50 o                         
  -1   2   4       8896.24       9216.63       220.98 o                         
   0   2   4        780.35        826.64        18.50 o                         
   1   2   4       9091.26       9277.85       197.53 o                         
   2   2   4       6069.44       6346.74       203.94 o                         
   3   2   4        588.04        541.89        18.57 o                         
   4   2   4        737.14        743.48        14.52 o                         
   5   2   4        153.14        147.97         5.67 o                         
   6   2   4        214.17        195.88         9.34 o                         
  -6   3   4        456.71        467.16        13.82 o                         
  -5   3   4        102.76        108.34         5.96 o                         
  -4   3   4         68.11         60.94         4.19 o                         
  -3   3   4        546.52        535.35        13.18 o                         
  -2   3   4        269.94        291.38        13.19 o                         
  -1   3   4        764.70        796.29        19.69 o                         
   0   3   4       3997.18       4057.39        87.11 o                         
   1   3   4        837.90        875.14        18.02 o                         
   2   3   4        328.45        356.78        11.20 o                         
   3   3   4        551.20        512.16        15.47 o                         
   4   3   4         81.33         73.59         3.87 o                         
   5   3   4         94.01         95.41         4.92 o                         
   6   3   4        447.90        443.69        16.26 o                         
  -6   4   4        137.88        123.78         6.90 o                         
  -5   4   4        142.02        128.68         5.81 o                         
  -4   4   4        411.29        397.17        12.13 o                         
  -3   4   4        392.38        350.02        11.83 o                         
  -2   4   4        469.63        519.82        16.26 o                         
  -1   4   4       1222.32       1388.63        30.41 o                         
   0   4   4        231.84        225.65         6.24 o                         
   1   4   4       1131.14       1259.25        30.15 o                         
   2   4   4        403.70        441.82        13.57 o                         
   3   4   4        357.32        300.88        12.70 o                         
   4   4   4        417.07        409.30         9.56 o                         
   5   4   4        142.42        127.27         5.30 o                         
   6   4   4        136.57        124.50         8.64 o                         
  -6   5   4        102.28        102.13         5.97 o                         
  -5   5   4        492.35        516.26        13.99 o                         
  -4   5   4        596.68        593.88        15.31 o                         
  -3   5   4        125.44        115.50         8.11 o                         
  -2   5   4        837.27        860.51        20.79 o                         
  -1   5   4        106.72         99.60         4.96 o                         
   0   5   4         33.22         41.54         3.44 o                         
   1   5   4         96.21         82.86         4.69 o                         
   2   5   4        886.24        921.71        20.58 o                         
   3   5   4        141.40        126.23         9.54 o                         
   4   5   4        537.57        540.94        12.42 o                         
   5   5   4        524.64        538.78        17.32 o                         
   6   5   4         96.31         99.48        10.28 o                         
  -6   6   4        126.04        116.11        12.09 o                         
  -5   6   4         99.39        103.20         6.09 o                         
  -4   6   4        110.01         99.54         7.52 o                         
  -3   6   4       1017.11        965.91        24.58 o                         
  -2   6   4        747.73        690.31        18.72 o                         
  -1   6   4        171.11        157.98         7.28 o                         
   0   6   4        526.20        624.18        16.06 o                         
   1   6   4        137.95        129.07         5.60 o                         
   2   6   4        681.32        637.37        16.72 o                         
   3   6   4       1026.23        988.28        22.89 o                         
   4   6   4         90.54         78.57         8.60 o                         
   5   6   4        104.19         97.48         8.56 o                         
   6   6   4        141.21        138.18        10.73 o                         
  -5   7   4         93.86         93.32         6.74 o                         
  -4   7   4        118.85        115.29         6.87 o                         
  -3   7   4        359.16        324.32         9.99 o                         
  -2   7   4        474.18        487.76        40.67 o                         
  -1   7   4        266.63        244.24         9.72 o                         
   0   7   4         47.56         70.80         4.68 o                         
   1   7   4        259.91        223.92         7.62 o                         
   2   7   4        446.27        468.32        16.70 o                         
   3   7   4        364.42        340.78        10.41 o                         
   4   7   4         89.47        102.16         6.82 o                         
   5   7   4        104.84        101.66         6.76 o                         
  -5   8   4         78.37         83.34         6.27 o                         
  -4   8   4          5.22          5.80         4.16 o                         
  -3   8   4        762.24        762.85        17.87 o                         
  -2   8   4        255.48        254.67         6.54 o                         
  -1   8   4        532.62        567.67        21.08 o                         
   0   8   4       2243.22       2059.82        73.95 o                         
   1   8   4        625.78        656.51        16.66 o                         
   2   8   4        224.38        234.05         6.52 o                         
   3   8   4        742.32        757.99        15.51 o                         
   4   8   4          1.27         -2.18         3.34 o                         
   5   8   4         82.12        101.11         6.45 o                         
  -5   9   4        524.15        482.34        13.45 o                         
  -4   9   4         79.15         89.74         5.38 o                         
  -3   9   4        222.50        226.68         7.69 o                         
  -2   9   4         25.58         29.71         3.18 o                         
  -1   9   4        254.03        255.94         6.72 o                         
   0   9   4         22.16         22.24         3.23 o                         
   1   9   4        243.69        243.17         6.68 o                         
   2   9   4         36.70         45.97         3.52 o                         
   3   9   4        180.02        193.57         6.93 o                         
   4   9   4         78.75         86.37         4.57 o                         
   5   9   4        576.72        497.69        27.52 o                         
  -4  10   4         31.42         39.10         4.38 o                         
  -3  10   4        385.38        399.13        12.17 o                         
  -2  10   4         15.49         19.41         3.54 o                         
  -1  10   4        399.25        384.35         9.46 o                         
   0  10   4        105.53        115.22         5.13 o                         
   1  10   4        385.31        376.27         9.42 o                         
   2  10   4         17.75         17.80         3.53 o                         
   3  10   4        389.25        402.57        11.14 o                         
   4  10   4         35.83         38.73         4.13 o                         
  -4  11   4         48.82         54.09         4.71 o                         
  -3  11   4        766.15        783.62        19.84 o                         
  -2  11   4        104.23        109.83         5.51 o                         
  -1  11   4         12.96         13.51         2.92 o                         
   0  11   4       1042.98       1075.44        28.76 o                         
   1  11   4          9.14         11.66         2.63 o                         
   2  11   4         85.58         89.99         4.96 o                         
   3  11   4        733.69        764.33        17.94 o                         
   4  11   4         52.63         55.13         4.23 o                         
  -3  12   4         22.83         23.05         3.55 o                         
  -2  12   4        160.82        160.21         6.48 o                         
  -1  12   4        984.85       1055.42        23.43 o                         
   0  12   4        730.28        764.43        21.54 o                         
   1  12   4       1036.94       1098.16        20.88 o                         
   2  12   4        147.33        151.77         6.52 o                         
   3  12   4         14.05         13.75         3.07 o                         
  -3  13   4         35.51         32.79         3.76 o                         
  -2  13   4        190.93        183.24         9.33 o                         
  -1  13   4        118.39        136.15         5.43 o                         
   0  13   4        398.08        400.46        13.00 o                         
   1  13   4        110.20        129.21         4.94 o                         
   2  13   4        216.59        206.83         7.43 o                         
   3  13   4         36.98         44.15         8.41 o                         
  -2  14   4        261.24        237.59         8.34 o                         
  -1  14   4         74.39         92.33         5.32 o                         
   0  14   4        351.23        334.93        11.02 o                         
   1  14   4         58.51         78.14         5.21 o                         
   2  14   4        243.17        235.86         7.99 o                         
   1   0   5          2.44          6.73         2.31 o                         
   2   0   5       1910.04       1897.43        47.71 o                         
   3   0   5         24.01         15.70         4.01 o                         
   4   0   5       1143.98       1130.48        20.90 o                         
   5   0   5        180.75        210.54         7.28 o                         
   6   0   5        124.76        118.22         6.42 o                         
  -6   1   5        502.36        478.38        14.43 o                         
  -5   1   5         73.52         73.42         5.32 o                         
  -4   1   5       1164.52       1182.05        19.48 o                         
  -3   1   5        544.41        604.09        14.84 o                         
  -2   1   5       1825.55       1801.54        56.68 o                         
  -1   1   5        117.11        123.78         7.34 o                         
   0   1   5      15001.58      14899.40       571.23 o                         
   1   1   5        105.86        120.84         6.40 o                         
   2   1   5       1805.33       1831.50        45.64 o                         
   3   1   5        537.84        552.25        19.37 o                         
   4   1   5       1099.17       1107.32        19.92 o                         
   5   1   5         71.04         79.91         4.56 o                         
   6   1   5        494.51        463.19        14.39 o                         
  -6   2   5         91.69         89.75         5.64 o                         
  -5   2   5        200.81        215.65         7.79 o                         
  -4   2   5       2578.01       2537.18        45.54 o                         
  -3   2   5        362.19        369.17        11.39 o                         
  -2   2   5       2638.35       2851.79        81.94 o                         
  -1   2   5         80.58         74.53         4.49 o                         
   0   2   5       1145.90       1117.58        32.24 o                         
   1   2   5         83.63         94.06         5.19 o                         
   2   2   5       2647.40       2816.45        79.71 o                         
   3   2   5        390.08        368.10        13.58 o                         
   4   2   5       2549.08       2527.67        42.54 o                         
   5   2   5        210.02        232.68         7.21 o                         
   6   2   5         78.19         78.22         5.37 o                         
  -6   3   5        147.17        143.61         6.55 o                         
  -5   3   5          7.35         10.28         3.57 o                         
  -4   3   5         49.33         46.06         4.10 o                         
  -3   3   5        249.37        225.57         8.55 o                         
  -2   3   5        487.34        468.67        23.28 o                         
  -1   3   5        952.82        980.41        21.42 o                         
   0   3   5         22.72         18.58         2.63 o                         
   1   3   5       1004.36       1032.04        21.30 o                         
   2   3   5        361.60        372.81        11.40 o                         
   3   3   5        226.28        201.20        10.84 o                         
   4   3   5         36.29         34.76         3.29 o                         
   5   3   5          7.41         11.40         3.54 o                         
   6   3   5        151.25        142.23         8.14 o                         
  -6   4   5        256.75        245.97         9.72 o                         
  -5   4   5        265.88        257.79         8.41 o                         
  -4   4   5         93.00         81.06         5.39 o                         
  -3   4   5       1159.01       1203.83        27.36 o                         
  -2   4   5        447.07        506.98        21.24 o                         
  -1   4   5         75.67         95.84         4.70 o                         
   0   4   5       1124.38       1318.45        29.42 o                         
   1   4   5         72.35         95.35         4.54 o                         
   2   4   5        473.56        531.12        13.64 o                         
   3   4   5       1100.44       1154.23        32.86 o                         
   4   4   5         85.98         82.81         4.85 o                         
   5   4   5        303.87        287.00         9.44 o                         
   6   4   5        254.37        232.09        11.85 o                         
  -6   5   5         39.47         24.36         4.94 o                         
  -5   5   5         14.07          8.93         3.40 o                         
  -4   5   5        472.42        461.36        13.46 o                         
  -3   5   5        117.75        127.23         8.70 o                         
  -2   5   5        429.61        459.00        13.67 o                         
  -1   5   5       4925.52       5094.06       100.77 o                         
   0   5   5       3459.60       3437.36        75.53 o                         
   1   5   5       5047.61       5069.52       110.17 o                         
   2   5   5        362.27        386.29        10.64 o                         
   3   5   5         91.23        107.59         9.97 o                         
   4   5   5        474.10        464.01        10.94 o                         
   5   5   5         15.23          7.19         3.93 o                         
   6   5   5         37.65         33.86         7.26 o                         
  -5   6   5        342.70        336.22        13.85 o                         
  -4   6   5        589.52        595.79        27.01 o                         
  -3   6   5        360.30        345.51         9.83 o                         
  -2   6   5        230.98        250.01        10.17 o                         
  -1   6   5       1191.53       1208.94        31.83 o                         
   0   6   5       1423.31       1531.09        39.70 o                         
   1   6   5       1177.74       1163.22        24.23 o                         
   2   6   5        269.61        275.84         8.37 o                         
   3   6   5        380.91        387.27        11.34 o                         
   4   6   5        572.51        576.64        19.63 o                         
   5   6   5        343.13        349.11        15.78 o                         
  -5   7   5         18.81         15.90         4.76 o                         
  -4   7   5        113.30        122.26         7.89 o                         
  -3   7   5        446.12        421.75        10.28 o                         
  -2   7   5        470.48        477.42        24.05 o                         
  -1   7   5       1121.92       1080.75        28.31 o                         
   0   7   5          9.80          9.83         3.01 o                         
   1   7   5       1011.66        961.92        22.62 o                         
   2   7   5        441.99        444.08        16.40 o                         
   3   7   5        384.83        355.02        10.31 o                         
   4   7   5        117.52        126.14         6.23 o                         
   5   7   5         16.64         13.48         5.55 o                         
  -5   8   5         11.69          8.65         4.28 o                         
  -4   8   5        434.09        411.46        12.66 o                         
  -3   8   5        243.18        245.47         7.88 o                         
  -2   8   5        188.67        186.25         5.53 o                         
  -1   8   5        401.67        403.54        16.37 o                         
   0   8   5        816.43        838.90        23.62 o                         
   1   8   5        426.75        425.70        13.86 o                         
   2   8   5        211.97        216.93         6.39 o                         
   3   8   5        202.96        213.68         6.76 o                         
   4   8   5        431.30        417.88        11.23 o                         
   5   8   5          3.47          7.88         5.21 o                         
  -5   9   5        184.98        174.89         6.77 o                         
  -4   9   5        752.53        754.95        19.57 o                         
  -3   9   5         47.50         53.44         4.36 o                         
  -2   9   5        438.61        469.24        11.50 o                         
  -1   9   5        482.83        455.49         9.80 o                         
   0   9   5          3.33          4.31         2.77 o                         
   1   9   5        444.58        435.63        10.48 o                         
   2   9   5        404.97        413.06        10.99 o                         
   3   9   5         71.40         75.81         4.22 o                         
   4   9   5        745.46        757.89        16.49 o                         
   5   9   5        194.56        184.75         7.98 o                         
  -4  10   5         35.41         40.96         4.67 o                         
  -3  10   5         39.55         42.83         4.42 o                         
  -2  10   5        228.00        245.40         8.45 o                         
  -1  10   5        913.04        911.47        18.15 o                         
   0  10   5        150.59        147.71         6.02 o                         
   1  10   5        868.85        856.44        16.96 o                         
   2  10   5        228.73        236.52         8.51 o                         
   3  10   5         24.31         25.41         3.30 o                         
   4  10   5         31.11         24.67         3.82 o                         
  -4  11   5         75.28         84.08         5.34 o                         
  -3  11   5        464.20        477.32        13.40 o                         
  -2  11   5         47.95         51.59         4.34 o                         
  -1  11   5        494.69        479.58        11.16 o                         
   0  11   5        151.79        172.04        11.83 o                         
   1  11   5        490.01        456.55        10.10 o                         
   2  11   5         53.70         63.11         4.31 o                         
   3  11   5        422.07        460.58        13.32 o                         
   4  11   5         76.45         71.58         4.54 o                         
  -3  12   5        389.80        390.50        12.72 o                         
  -2  12   5        105.75        112.13         6.20 o                         
  -1  12   5        410.29        432.86        11.68 o                         
   0  12   5         84.27         72.46         5.54 o                         
   1  12   5        438.70        459.93        10.47 o                         
   2  12   5        106.06        116.31         5.73 o                         
   3  12   5        374.54        378.07        11.44 o                         
  -3  13   5        118.12        113.39        11.49 o                         
  -2  13   5        323.84        305.83        10.34 o                         
  -1  13   5        357.54        355.22         9.03 o                         
   0  13   5         16.77         15.19         3.96 o                         
   1  13   5        301.60        301.49         8.99 o                         
   2  13   5        327.91        315.44         9.45 o                         
   3  13   5        115.86        105.83         7.80 o                         
  -2  14   5        131.89        120.11         6.56 o                         
  -1  14   5         60.26         62.73         5.24 o                         
   0  14   5         50.71         68.04         4.73 o                         
   1  14   5         51.58         52.14         4.51 o                         
   2  14   5        131.49        127.89         5.75 o                         
   0   0   6       1101.78       1086.14        50.25 o                         
   1   0   6       1345.05       1266.57        28.59 o                         
   2   0   6       1185.00       1181.31        35.68 o                         
   3   0   6          2.44         -0.08         4.30 o                         
   4   0   6         24.32         21.45         3.22 o                         
   5   0   6       2320.68       2465.17        44.46 o                         
   6   0   6         49.78         56.53         4.93 o                         
  -6   1   6        335.12        338.43        11.36 o                         
  -5   1   6        173.37        187.22         7.00 o                         
  -4   1   6        640.36        627.61        12.56 o                         
  -3   1   6        505.91        532.09        14.11 o                         
  -2   1   6       2880.49       2987.71        74.24 o                         
  -1   1   6       1989.12       1987.82        54.49 o                         
   0   1   6        722.37        729.04        25.01 o                         
   1   1   6       1851.14       1809.16        46.82 o                         
   2   1   6       2759.62       3022.06        85.46 o                         
   3   1   6        543.18        519.48        15.15 o                         
   4   1   6        693.32        704.89        13.34 o                         
   5   1   6        172.11        175.17         7.23 o                         
   6   1   6        323.93        320.35        12.27 o                         
  -6   2   6        103.68         96.87         5.71 o                         
  -5   2   6        261.90        276.53        10.33 o                         
  -4   2   6        346.20        328.34         7.97 o                         
  -3   2   6        191.26        168.37         7.74 o                         
  -2   2   6       1370.11       1408.69        45.65 o                         
  -1   2   6       4074.73       4283.75       117.45 o                         
   0   2   6       1588.45       1632.57        56.98 o                         
   1   2   6       3975.12       4098.91       100.84 o                         
   2   2   6       1544.82       1579.19        43.61 o                         
   3   2   6        215.27        187.79         9.56 o                         
   4   2   6        388.19        373.71         8.51 o                         
   5   2   6        302.16        323.47         9.62 o                         
   6   2   6        104.75         96.91         5.70 o                         
  -6   3   6        233.40        242.67        10.56 o                         
  -5   3   6        593.50        599.27        14.22 o                         
  -4   3   6        519.77        515.51        12.68 o                         
  -3   3   6        450.51        444.22        13.37 o                         
  -2   3   6       1756.02       1809.75        54.71 o                         
  -1   3   6       1249.69       1342.73        31.30 o                         
   0   3   6       2124.20       2408.37        67.79 o                         
   1   3   6       1379.73       1398.01        30.91 o                         
   2   3   6       1780.63       1804.37        45.81 o                         
   3   3   6        420.42        377.91        17.15 o                         
   4   3   6        491.08        478.81        10.56 o                         
   5   3   6        559.29        554.37        14.92 o                         
   6   3   6        279.85        294.82        10.80 o                         
  -6   4   6         38.26         36.80         4.29 o                         
  -5   4   6        386.20        365.62         9.54 o                         
  -4   4   6        686.84        651.72        20.76 o                         
  -3   4   6        202.81        192.25         8.69 o                         
  -2   4   6       1593.27       1640.45        39.69 o                         
  -1   4   6       3347.85       3378.34        73.63 o                         
   0   4   6       1218.81       1275.92        29.43 o                         
   1   4   6       3344.54       3328.90        66.94 o                         
   2   4   6       1693.69       1697.00        45.82 o                         
   3   4   6        161.86        148.17         9.21 o                         
   4   4   6        655.63        619.93        12.90 o                         
   5   4   6        392.94        384.54        11.69 o                         
   6   4   6         34.93         30.34         5.29 o                         
  -6   5   6        140.37        137.81         8.64 o                         
  -5   5   6        147.55        152.84         6.62 o                         
  -4   5   6       1467.33       1389.34        31.42 o                         
  -3   5   6        212.63        173.67        13.08 o                         
  -2   5   6       2016.12       2074.24        47.78 o                         
  -1   5   6        172.75        166.75         6.41 o                         
   0   5   6        183.35        182.10         6.39 o                         
   1   5   6        126.53        118.04         5.46 o                         
   2   5   6       1893.45       2000.27        39.55 o                         
   3   5   6        193.64        177.62        11.31 o                         
   4   5   6       1490.77       1421.21        30.85 o                         
   5   5   6        121.11        114.15         6.43 o                         
   6   5   6        133.68        142.11        12.40 o                         
  -5   6   6        192.60        195.57         9.10 o                         
  -4   6   6        429.53        396.71        13.81 o                         
  -3   6   6        608.23        562.35        12.86 o                         
  -2   6   6        103.73        124.36         7.61 o                         
  -1   6   6        506.92        581.11        17.52 o                         
   0   6   6       1322.56       1333.75        35.26 o                         
   1   6   6        480.15        558.01        13.77 o                         
   2   6   6        127.90        149.35         8.59 o                         
   3   6   6        661.65        631.30        14.06 o                         
   4   6   6        484.85        458.67        13.74 o                         
   5   6   6        201.05        213.79        10.92 o                         
  -5   7   6         29.50         40.90         5.17 o                         
  -4   7   6         60.86         64.73         5.71 o                         
  -3   7   6        262.62        260.95         8.94 o                         
  -2   7   6        232.80        242.65        13.38 o                         
  -1   7   6        106.42         90.01        10.91 o                         
   0   7   6        994.07        963.55        28.02 o                         
   1   7   6        108.34        100.66         5.34 o                         
   2   7   6        274.96        295.35        11.55 o                         
   3   7   6        232.70        235.22         8.08 o                         
   4   7   6         45.51         51.55         5.16 o                         
   5   7   6         16.96         14.81         5.66 o                         
  -5   8   6         73.54         74.13         4.58 o                         
  -4   8   6         56.16         62.36         5.10 o                         
  -3   8   6        191.74        196.83         7.36 o                         
  -2   8   6        296.51        281.24         6.69 o                         
  -1   8   6       1232.33       1167.48        31.48 o                         
   0   8   6        318.69        310.86        13.39 o                         
   1   8   6       1253.45       1233.63        32.43 o                         
   2   8   6        273.51        266.89         7.58 o                         
   3   8   6        151.27        176.09         6.22 o                         
   4   8   6         53.92         59.20         4.43 o                         
   5   8   6         59.92         58.11         5.11 o                         
  -5   9   6         49.85         45.24         3.62 o                         
  -4   9   6        195.30        203.54         8.28 o                         
  -3   9   6        735.52        742.34        18.34 o                         
  -2   9   6        369.54        384.07         9.99 o                         
  -1   9   6        240.28        244.67         6.34 o                         
   0   9   6          1.56          0.19         2.64 o                         
   1   9   6        215.08        226.38         6.50 o                         
   2   9   6        363.74        368.99        10.05 o                         
   3   9   6        816.68        807.05        15.97 o                         
   4   9   6        199.65        208.54         6.98 o                         
   5   9   6         41.68         37.95         4.18 o                         
  -4  10   6          1.01         -3.29         3.80 o                         
  -3  10   6        411.87        421.10        13.11 o                         
  -2  10   6          6.69          5.85         3.35 o                         
  -1  10   6        799.19        808.05        15.91 o                         
   0  10   6         75.63         73.69         5.03 o                         
   1  10   6        705.04        688.89        15.84 o                         
   2  10   6          7.93          6.91         3.16 o                         
   3  10   6        459.18        463.49        11.21 o                         
   4  10   6          3.86          3.19         3.30 o                         
  -4  11   6         33.70         41.24         4.22 o                         
  -3  11   6         30.45         33.01         4.13 o                         
  -2  11   6        161.86        163.41         7.06 o                         
  -1  11   6          6.72          3.97         3.14 o                         
   0  11   6        692.61        700.55        18.09 o                         
   1  11   6         10.57          8.32         2.78 o                         
   2  11   6        150.82        170.58         6.65 o                         
   3  11   6         46.31         42.77         3.70 o                         
   4  11   6         39.12         37.23         3.64 o                         
  -3  12   6         84.09         91.04         8.16 o                         
  -2  12   6         46.54         53.46         4.66 o                         
  -1  12   6        200.27        200.58         7.48 o                         
   0  12   6        464.57        462.44        14.66 o                         
   1  12   6        179.71        190.14         7.45 o                         
   2  12   6         53.95         59.21         4.21 o                         
   3  12   6         89.75         82.50         6.05 o                         
  -3  13   6         32.21         36.59         7.26 o                         
  -2  13   6          4.63          3.36         3.28 o                         
  -1  13   6        208.54        205.19         7.33 o                         
   0  13   6        283.83        272.60        10.28 o                         
   1  13   6        193.71        198.14         7.81 o                         
   2  13   6         10.15         12.31         3.00 o                         
   3  13   6         46.97         42.26         6.05 o                         
  -2  14   6         80.62         77.10         7.86 o                         
  -1  14   6        365.76        361.65        12.86 o                         
   0  14   6         10.41         13.95         4.17 o                         
   1  14   6        352.53        339.85        11.14 o                         
   2  14   6         64.78         75.29         7.26 o                         
   1   0   7          4.51          0.51         2.73 o                         
   2   0   7        524.71        546.87        16.73 o                         
   3   0   7       2814.26       2841.57        64.46 o                         
   4   0   7         13.73         15.84         3.08 o                         
   5   0   7        157.59        169.14         7.58 o                         
   6   0   7          0.12         -1.14         3.90 o                         
  -6   1   7        115.16        106.63         6.51 o                         
  -5   1   7        604.24        641.68        17.16 o                         
  -4   1   7         40.03         36.76         3.58 o                         
  -3   1   7        824.91        805.92        23.21 o                         
  -2   1   7       1037.70       1058.38        39.81 o                         
  -1   1   7       3404.15       3475.19        82.33 o                         
   0   1   7        535.66        507.16        16.23 o                         
   1   1   7       3387.45       3310.65        66.94 o                         
   2   1   7        990.35       1043.87        32.70 o                         
   3   1   7        788.84        725.81        19.93 o                         
   4   1   7         39.79         35.10         3.52 o                         
   5   1   7        558.26        594.77        16.33 o                         
   6   1   7        114.17        105.99         6.34 o                         
  -6   2   7         54.14         48.48         4.51 o                         
  -5   2   7         23.64         36.51         5.37 o                         
  -4   2   7        103.00        102.34         4.43 o                         
  -3   2   7       1267.35       1268.80        31.28 o                         
  -2   2   7        288.21        292.38        14.22 o                         
  -1   2   7       1717.65       1802.20        51.80 o                         
   0   2   7       1339.49       1337.68        38.81 o                         
   1   2   7       1653.50       1728.42        40.05 o                         
   2   2   7        302.17        313.35        10.76 o                         
   3   2   7       1193.84       1123.51        32.78 o                         
   4   2   7        116.25        116.04         4.67 o                         
   5   2   7         22.17         26.18         4.95 o                         
   6   2   7         51.12         45.01         6.12 o                         
  -6   3   7         59.84         50.60         4.19 o                         
  -5   3   7        573.66        575.73        14.36 o                         
  -4   3   7        418.74        429.32        11.38 o                         
  -3   3   7        639.66        627.14        20.28 o                         
  -2   3   7        326.15        385.91        16.47 o                         
  -1   3   7        500.04        551.31        16.44 o                         
   0   3   7        546.86        544.74        17.22 o                         
   1   3   7        532.16        570.78        16.20 o                         
   2   3   7        291.29        362.30        12.47 o                         
   3   3   7        586.02        519.83        21.58 o                         
   4   3   7        451.36        446.27        10.43 o                         
   5   3   7        571.01        566.87        13.62 o                         
   6   3   7         59.77         52.46         6.02 o                         
  -6   4   7         68.69         67.35         4.93 o                         
  -5   4   7        382.76        372.59        11.00 o                         
  -4   4   7         11.02         20.16         4.41 o                         
  -3   4   7        120.87        117.75         8.03 o                         
  -2   4   7        313.39        297.15        18.24 o                         
  -1   4   7        154.34        192.07         6.81 o                         
   0   4   7          1.12          3.50         2.71 o                         
   1   4   7         86.68        112.85         7.05 o                         
   2   4   7        290.69        285.31         9.16 o                         
   3   4   7        156.42        158.84        10.64 o                         
   4   4   7          7.74          9.59         3.59 o                         
   5   4   7        390.78        394.98        12.44 o                         
   6   4   7         59.69         57.57         6.52 o                         
  -6   5   7        120.40        129.11        12.09 o                         
  -5   5   7        264.13        268.64         8.95 o                         
  -4   5   7        326.91        301.66         9.98 o                         
  -3   5   7        216.78        197.76         8.49 o                         
  -2   5   7       1421.57       1494.83        36.38 o                         
  -1   5   7         54.88         71.09         4.65 o                         
   0   5   7        429.35        453.87        11.49 o                         
   1   5   7         57.04         60.99         4.28 o                         
   2   5   7       1412.04       1465.74        32.07 o                         
   3   5   7        217.63        215.34         8.88 o                         
   4   5   7        300.49        278.51         9.75 o                         
   5   5   7        234.38        258.34        10.02 o                         
   6   5   7        126.24        134.25        12.09 o                         
  -5   6   7         18.76         19.25         4.62 o                         
  -4   6   7         56.31         58.65         5.62 o                         
  -3   6   7         21.36         38.52         3.80 o                         
  -2   6   7       2073.91       2008.03        53.12 o                         
  -1   6   7       3317.56       3482.82        84.91 o                         
   0   6   7       2513.61       2488.10        62.89 o                         
   1   6   7       3206.43       3342.55        63.36 o                         
   2   6   7       2073.52       2041.50        43.14 o                         
   3   6   7         13.35         23.96         3.14 o                         
   4   6   7         56.40         53.10         5.42 o                         
   5   6   7         14.56         13.85         3.87 o                         
  -5   7   7        703.71        702.65        22.29 o                         
  -4   7   7        211.77        199.36         8.97 o                         
  -3   7   7       1293.22       1282.77        25.68 o                         
  -2   7   7        602.79        597.55        16.52 o                         
  -1   7   7        791.02        785.22        25.29 o                         
   0   7   7        162.25        135.09         7.67 o                         
   1   7   7        772.96        781.02        16.36 o                         
   2   7   7        604.68        627.00        16.72 o                         
   3   7   7       1288.74       1262.52        23.94 o                         
   4   7   7        183.16        170.92        10.64 o                         
   5   7   7        699.72        703.15        27.69 o                         
  -5   8   7        302.75        296.54         9.50 o                         
  -4   8   7        132.30        139.72         7.27 o                         
  -3   8   7        516.32        478.84        12.79 o                         
  -2   8   7       1151.67       1077.94        17.73 o                         
  -1   8   7         74.33         77.31         5.47 o                         
   0   8   7        498.59        436.14        16.40 o                         
   1   8   7         95.55        100.59         6.72 o                         
   2   8   7       1011.64        981.47        18.85 o                         
   3   8   7        527.98        501.43        11.23 o                         
   4   8   7        156.40        164.17         6.20 o                         
   5   8   7        301.91        295.19        11.17 o                         
  -5   9   7          8.57         10.76         4.69 o                         
  -4   9   7        205.08        199.02         8.02 o                         
  -3   9   7        103.31         93.68         5.08 o                         
  -2   9   7        699.34        714.94        16.52 o                         
  -1   9   7         83.09         80.63         3.80 o                         
   0   9   7        239.45        231.53         6.96 o                         
   1   9   7         96.24         86.69         3.84 o                         
   2   9   7        772.56        781.07        18.09 o                         
   3   9   7         90.51         85.20         4.13 o                         
   4   9   7        155.64        156.65         6.25 o                         
   5   9   7          6.10          5.14         6.35 o                         
  -4  10   7        402.67        415.99        13.82 o                         
  -3  10   7        120.14        127.26         6.57 o                         
  -2  10   7        640.82        686.49        16.09 o                         
  -1  10   7        287.78        300.49         8.28 o                         
   0  10   7        267.07        251.04         9.09 o                         
   1  10   7        282.85        290.05         8.15 o                         
   2  10   7        557.62        615.95        16.12 o                         
   3  10   7        116.55        127.80         5.67 o                         
   4  10   7        363.17        378.33        12.06 o                         
  -4  11   7        189.60        186.87         6.79 o                         
  -3  11   7        198.60        186.09         8.27 o                         
  -2  11   7        215.71        228.25        11.34 o                         
  -1  11   7        328.66        328.15         9.83 o                         
   0  11   7        113.35        113.14         6.16 o                         
   1  11   7        341.48        334.02         9.82 o                         
   2  11   7        222.58        237.52         7.79 o                         
   3  11   7        184.99        174.06         6.89 o                         
   4  11   7        168.94        161.54         6.81 o                         
  -3  12   7         36.65         38.93         7.26 o                         
  -2  12   7       1487.13       1476.88        34.31 o                         
  -1  12   7         99.98        104.07         5.22 o                         
   0  12   7        513.07        523.68        16.09 o                         
   1  12   7        106.25        115.30         7.50 o                         
   2  12   7       1414.92       1438.20        33.25 o                         
   3  12   7         31.94         34.05         4.36 o                         
  -3  13   7        102.77         81.94         9.68 o                         
  -2  13   7        451.02        452.87        13.41 o                         
  -1  13   7        111.25        130.23         6.60 o                         
   0  13   7         58.40         59.15         4.93 o                         
   1  13   7        109.53        140.09        10.04 o                         
   2  13   7        469.82        457.34        13.56 o                         
   3  13   7        108.93         97.39         7.69 o                         
  -1  14   7          1.72          5.12         3.83 o                         
   0  14   7         60.24         71.16         5.37 o                         
   1  14   7          2.84          5.30         3.42 o                         
   0   0   8        569.23        556.67        21.91 o                         
   1   0   8        378.85        330.42        11.91 o                         
   2   0   8       4478.23       4895.29       119.97 o                         
   3   0   8        325.68        312.54        12.17 o                         
   4   0   8         24.17         26.33         3.65 o                         
   5   0   8        197.72        200.58         9.72 o                         
   6   0   8          2.59          1.95         3.88 o                         
  -6   1   8        285.62        288.19        11.11 o                         
  -5   1   8        181.39        196.43         9.04 o                         
  -4   1   8        223.18        235.37         7.28 o                         
  -3   1   8        718.49        756.84        24.81 o                         
  -2   1   8       2475.97       2609.38        77.25 o                         
  -1   1   8        781.27        692.15        19.20 o                         
   0   1   8        443.97        440.89        18.06 o                         
   1   1   8        753.82        675.43        30.29 o                         
   2   1   8       2439.29       2659.37        76.26 o                         
   3   1   8        825.52        819.99        20.94 o                         
   4   1   8        252.65        257.62         7.73 o                         
   5   1   8        185.60        190.98         8.55 o                         
   6   1   8        288.16        304.75        16.28 o                         
  -6   2   8        368.52        339.28        10.69 o                         
  -5   2   8        691.36        728.57        19.81 o                         
  -4   2   8       1040.30       1051.89        23.44 o                         
  -3   2   8       1134.75       1131.09        43.17 o                         
  -2   2   8        512.40        533.25        25.55 o                         
  -1   2   8       8312.29       8766.04       241.18 o                         
   0   2   8       1871.69       1921.59        54.93 o                         
   1   2   8       8251.52       8617.72       185.68 o                         
   2   2   8        544.27        549.48        16.35 o                         
   3   2   8       1150.84       1094.04        31.01 o                         
   4   2   8       1066.61       1063.13        22.19 o                         
   5   2   8        663.62        731.93        18.55 o                         
   6   2   8        363.35        346.43        10.72 o                         
  -6   3   8         89.26        100.62         5.86 o                         
  -5   3   8        101.87         88.55         4.89 o                         
  -4   3   8         67.20         70.21         4.98 o                         
  -3   3   8        634.34        653.38        28.54 o                         
  -2   3   8         84.85         81.58         8.64 o                         
  -1   3   8       4587.94       4897.41       116.28 o                         
   0   3   8       9703.83      10365.49       247.67 o                         
   1   3   8       4460.16       4633.49       115.46 o                         
   2   3   8        103.84         95.48         5.09 o                         
   3   3   8        661.49        642.59        32.81 o                         
   4   3   8         54.37         52.79         3.91 o                         
   5   3   8         94.75         90.43         4.76 o                         
   6   3   8         86.98         84.36         7.10 o                         
  -6   4   8         57.93         50.98         4.41 o                         
  -5   4   8        121.87        132.12         6.67 o                         
  -4   4   8         55.51         68.66         6.20 o                         
  -3   4   8       1763.90       1684.55        63.47 o                         
  -2   4   8        260.91        254.36        17.17 o                         
  -1   4   8        221.56        212.02         9.03 o                         
   0   4   8        133.16        142.29         7.26 o                         
   1   4   8        211.93        202.03         8.80 o                         
   2   4   8        228.85        216.68         8.16 o                         
   3   4   8       1764.56       1694.97        45.19 o                         
   4   4   8         42.47         50.16         4.74 o                         
   5   4   8         93.38        102.86         5.88 o                         
   6   4   8         51.80         48.38         9.07 o                         
  -5   5   8        131.56        135.39         6.27 o                         
  -4   5   8        673.33        649.40        20.20 o                         
  -3   5   8        632.71        588.67        16.05 o                         
  -2   5   8        652.20        602.61        25.40 o                         
  -1   5   8         33.95         33.68         3.91 o                         
   0   5   8          1.91          3.91         2.85 o                         
   1   5   8         65.24         68.89         5.15 o                         
   2   5   8        661.02        606.21        15.62 o                         
   3   5   8        691.07        679.59        14.34 o                         
   4   5   8        722.05        703.14        17.18 o                         
   5   5   8        117.71        120.85         7.46 o                         
  -5   6   8         74.84         77.75         7.50 o                         
  -4   6   8        495.98        499.27        16.06 o                         
  -3   6   8         94.66         98.45         5.26 o                         
  -2   6   8        921.89        868.92        30.91 o                         
  -1   6   8       1366.54       1367.98        36.18 o                         
   0   6   8        290.70        327.82        10.56 o                         
   1   6   8       1309.74       1305.86        31.55 o                         
   2   6   8        936.29        918.41        26.38 o                         
   3   6   8        111.13        114.67         5.25 o                         
   4   6   8        473.93        498.34        13.43 o                         
   5   6   8        103.22         99.15         5.84 o                         
  -5   7   8         88.45         84.41         5.35 o                         
  -4   7   8        149.48        153.01         6.95 o                         
  -3   7   8        131.28        141.66         5.94 o                         
  -2   7   8        251.89        231.36         6.51 o                         
  -1   7   8        228.36        260.46        13.26 o                         
   0   7   8       1874.80       1778.18        52.37 o                         
   1   7   8        187.36        213.33         8.33 o                         
   2   7   8        254.95        238.10         6.23 o                         
   3   7   8        143.50        153.82         6.67 o                         
   4   7   8        123.45        120.87         6.17 o                         
   5   7   8        102.71         99.76         8.54 o                         
  -5   8   8         57.04         65.01         4.26 o                         
  -4   8   8        264.14        266.72         9.89 o                         
  -3   8   8        160.33        177.05         7.66 o                         
  -2   8   8       2134.38       2114.04        34.42 o                         
  -1   8   8        257.16        246.71         7.32 o                         
   0   8   8          0.29          2.00         3.21 o                         
   1   8   8        268.57        259.85         7.21 o                         
   2   8   8       2182.25       2200.90        38.89 o                         
   3   8   8        156.65        165.84         6.09 o                         
   4   8   8        283.23        268.92         8.11 o                         
   5   8   8         47.05         48.91         4.76 o                         
  -5   9   8        310.17        287.25        17.23 o                         
  -4   9   8         48.50         60.65         4.89 o                         
  -3   9   8         64.06         74.17         4.66 o                         
  -2   9   8       3104.64       3124.93        63.86 o                         
  -1   9   8        380.88        383.08         8.60 o                         
   0   9   8       1601.57       1548.95        28.57 o                         
   1   9   8        380.89        383.95         8.88 o                         
   2   9   8       3137.31       3163.74        64.22 o                         
   3   9   8         66.74         70.43         3.93 o                         
   4   9   8         57.67         63.61         4.11 o                         
   5   9   8        287.52        243.71        17.54 o                         
  -4  10   8        210.83        206.51         9.10 o                         
  -3  10   8        246.65        236.20         8.59 o                         
  -2  10   8        351.97        380.06        11.80 o                         
  -1  10   8         82.52         90.03         4.49 o                         
   0  10   8         28.39         30.45         4.04 o                         
   1  10   8         65.18         66.10         4.21 o                         
   2  10   8        308.93        334.68        10.95 o                         
   3  10   8        237.01        232.08         7.58 o                         
   4  10   8        206.71        204.18         8.03 o                         
  -4  11   8         53.47         50.57         4.76 o                         
  -3  11   8         64.97         70.47         4.87 o                         
  -2  11   8         25.60         32.76         4.30 o                         
  -1  11   8        205.43        213.82         7.89 o                         
   0  11   8        290.85        303.14        11.30 o                         
   1  11   8        207.84        210.82         7.82 o                         
   2  11   8         17.58         24.22         3.74 o                         
   3  11   8         73.86         69.60         4.21 o                         
   4  11   8         50.75         40.00         4.59 o                         
  -3  12   8         98.56        103.58         7.70 o                         
  -2  12   8        146.62        152.58         6.86 o                         
  -1  12   8        201.01        210.26         7.60 o                         
   0  12   8          1.14          6.38         3.83 o                         
   1  12   8        193.17        197.25         7.33 o                         
   2  12   8        175.72        178.28         7.44 o                         
   3  12   8         87.61         83.48         6.76 o                         
  -2  13   8        101.00        116.83         8.21 o                         
  -1  13   8         66.63         71.07         7.34 o                         
   0  13   8        142.88        153.57         8.47 o                         
   1  13   8         64.95         66.12         5.22 o                         
   2  13   8        126.09        132.26         6.28 o                         
  -1  14   8         60.72         67.29         5.06 o                         
   0  14   8        156.38        153.31         7.90 o                         
   1  14   8         47.78         58.04         6.27 o                         
   1   0   9       3072.21       3021.50        83.05 o                         
   2   0   9        789.73        786.68        26.27 o                         
   3   0   9         70.61         52.06         7.25 o                         
   4   0   9        468.32        472.16        15.97 o                         
   5   0   9        919.34        999.56        27.58 o                         
   6   0   9        258.17        253.70        10.18 o                         
  -6   1   9         46.73         51.30         4.76 o                         
  -5   1   9        139.02        134.67         7.46 o                         
  -4   1   9        632.66        630.71        15.87 o                         
  -3   1   9        307.93        303.25        14.18 o                         
  -2   1   9        289.38        258.30        19.05 o                         
  -1   1   9        347.43        327.18        11.34 o                         
   0   1   9        234.50        243.76        10.29 o                         
   1   1   9        369.87        330.84        10.88 o                         
   2   1   9        295.00        264.22        12.39 o                         
   3   1   9        308.56        279.61        12.49 o                         
   4   1   9        577.69        558.61        15.19 o                         
   5   1   9        130.72        136.91         6.84 o                         
   6   1   9         45.61         47.57         4.31 o                         
  -6   2   9          0.84          3.04         3.54 o                         
  -5   2   9         24.67         21.20         4.08 o                         
  -4   2   9         74.51         85.69         5.35 o                         
  -3   2   9         91.27         94.47        10.37 o                         
  -2   2   9        496.23        546.02        27.20 o                         
  -1   2   9        282.36        308.81        11.73 o                         
   0   2   9        238.42        268.41        10.76 o                         
   1   2   9        344.52        371.21        11.62 o                         
   2   2   9        555.54        604.39        17.57 o                         
   3   2   9         78.38         79.91         6.96 o                         
   4   2   9         54.83         52.98         4.87 o                         
   5   2   9         19.56         21.82         3.80 o                         
   6   2   9          4.44          4.88         3.33 o                         
  -6   3   9         61.64         70.47         4.83 o                         
  -5   3   9        354.85        329.40         9.43 o                         
  -4   3   9        663.18        668.54        16.10 o                         
  -3   3   9        301.32        312.48        18.71 o                         
  -2   3   9       1470.69       1472.87        54.18 o                         
  -1   3   9        156.92        148.93         7.89 o                         
   0   3   9         98.67        129.53         6.44 o                         
   1   3   9        185.15        163.33         7.91 o                         
   2   3   9       1446.49       1520.39        39.26 o                         
   3   3   9        339.66        335.17        20.68 o                         
   4   3   9        711.21        696.26        15.48 o                         
   5   3   9        400.36        367.60         9.69 o                         
   6   3   9         60.14         49.54         6.02 o                         
  -6   4   9        590.70        560.00        22.16 o                         
  -5   4   9        392.56        425.27        11.64 o                         
  -4   4   9         75.83         90.84         5.36 o                         
  -3   4   9        138.68        155.21         9.87 o                         
  -2   4   9        647.90        615.45        32.35 o                         
  -1   4   9        988.07       1086.15        28.78 o                         
   0   4   9         45.90         33.13         3.72 o                         
   1   4   9        935.10        999.48        28.01 o                         
   2   4   9        636.29        644.46        17.16 o                         
   3   4   9        109.04        116.78         8.17 o                         
   4   4   9         88.49        102.62         5.26 o                         
   5   4   9        391.27        425.59        12.49 o                         
  -5   5   9        197.85        206.56         7.93 o                         
  -4   5   9         77.24         98.21         5.45 o                         
  -3   5   9        502.19        468.45        12.84 o                         
  -2   5   9        631.78        576.61        39.31 o                         
  -1   5   9        971.94       1014.06        27.76 o                         
   0   5   9         21.62         13.60         3.89 o                         
   1   5   9        919.64        958.62        24.03 o                         
   2   5   9        675.79        637.78        17.44 o                         
   3   5   9        484.08        460.01        11.34 o                         
   4   5   9         95.68        106.75         5.21 o                         
   5   5   9        172.79        202.14        14.31 o                         
  -5   6   9        310.59        326.25        11.27 o                         
  -4   6   9        547.05        600.32        17.76 o                         
  -3   6   9        122.41        107.82         5.15 o                         
  -1   6   9        727.77        717.90        24.35 o                         
   0   6   9        414.74        389.01        12.07 o                         
   1   6   9        764.64        767.39        19.61 o                         
   2   6   9       1152.45       1150.79        31.97 o                         
   3   6   9        156.83        135.89         5.33 o                         
   4   6   9        505.19        551.87        14.79 o                         
   5   6   9        277.76        295.95        10.82 o                         
  -5   7   9          2.59          4.26         3.51 o                         
  -4   7   9         43.38         51.12         4.82 o                         
  -3   7   9        961.28        917.75        21.51 o                         
  -2   7   9        269.02        278.44         7.24 o                         
  -1   7   9        451.91        455.82        17.69 o                         
   0   7   9        520.22        497.45        17.91 o                         
   1   7   9        511.02        490.89        14.69 o                         
   2   7   9        225.65        234.99         6.10 o                         
   3   7   9        973.15        936.81        18.43 o                         
   4   7   9         59.66         60.39         5.03 o                         
   5   7   9          0.93          0.19         3.91 o                         
  -5   8   9        884.08        851.36        22.03 o                         
  -4   8   9         81.45         88.18         5.81 o                         
  -3   8   9        134.11        131.14         5.63 o                         
  -2   8   9        628.53        628.38        16.33 o                         
  -1   8   9        364.43        352.80         8.52 o                         
   0   8   9          8.03         11.21         2.95 o                         
   1   8   9        366.79        352.42         8.28 o                         
   2   8   9        630.97        636.28        12.71 o                         
   3   8   9        100.99         87.76         4.57 o                         
   4   8   9         94.14         95.09         4.94 o                         
   5   8   9        905.76        869.15        25.59 o                         
  -4   9   9        101.28        118.71         5.55 o                         
  -3   9   9        175.22        186.71         8.01 o                         
  -2   9   9        336.23        355.52        11.44 o                         
  -1   9   9       1117.24       1085.75        20.35 o                         
   0   9   9        223.50        205.91         7.34 o                         
   1   9   9       1085.97       1066.34        20.69 o                         
   2   9   9        325.08        336.37        10.83 o                         
   3   9   9        154.68        169.41         6.97 o                         
   4   9   9        102.93        102.97         5.39 o                         
  -4  10   9        279.41        263.68         9.10 o                         
  -3  10   9        130.17        137.42         6.82 o                         
  -2  10   9       1355.38       1399.88        34.43 o                         
  -1  10   9         89.42         87.65         4.62 o                         
   0  10   9         78.80         67.07         5.14 o                         
   1  10   9         96.87         91.97         4.66 o                         
   2  10   9       1445.17       1489.30        33.65 o                         
   3  10   9        138.92        144.73         5.93 o                         
   4  10   9        281.91        272.48         9.24 o                         
  -4  11   9         21.07         19.65         6.05 o                         
  -3  11   9        279.55        271.40        10.34 o                         
  -2  11   9          6.99          1.79         3.85 o                         
  -1  11   9        434.35        424.09        11.95 o                         
   0  11   9        109.76         91.04         5.65 o                         
   1  11   9        508.86        495.00        12.21 o                         
   2  11   9         10.95          7.46         3.30 o                         
   3  11   9        284.37        285.41         8.66 o                         
   4  11   9         28.73         23.58         5.44 o                         
  -3  12   9        284.14        262.03        11.92 o                         
  -2  12   9        398.66        386.91        12.73 o                         
  -1  12   9         96.41         98.65         5.42 o                         
   0  12   9        484.54        468.81        13.24 o                         
   1  12   9         92.65         98.66         4.99 o                         
   2  12   9        411.85        416.11        14.55 o                         
   3  12   9        242.59        230.70         9.64 o                         
  -2  13   9        255.39        255.88         8.62 o                         
  -1  13   9        804.31        828.58        25.37 o                         
   0  13   9         25.83         21.43         4.61 o                         
   1  13   9        769.23        800.61        22.14 o                         
   2  13   9        236.69        236.89         8.74 o                         
  -1  14   9        210.88        208.44         8.99 o                         
   0  14   9        149.43        149.11         7.37 o                         
   1  14   9        225.78        215.29        11.37 o                         
   0   0  10       1392.69       1312.45        47.68 o                         
   1   0  10          5.72          5.18         2.97 o                         
   2   0  10        439.55        453.27        17.74 o                         
   3   0  10         38.55         29.82         6.88 o                         
   4   0  10          9.00          4.42         3.51 o                         
   5   0  10        486.00        501.83        16.30 o                         
   6   0  10         24.39         25.32         4.07 o                         
  -6   1  10         42.53         40.33         4.54 o                         
  -5   1  10        300.04        306.01        10.17 o                         
  -4   1  10        621.64        614.77        15.09 o                         
  -3   1  10        314.55        316.77        15.08 o                         
  -2   1  10        306.55        315.37        24.79 o                         
  -1   1  10        338.55        371.52        12.74 o                         
   0   1  10       2029.94       2122.34        61.04 o                         
   1   1  10        352.66        387.46        14.82 o                         
   2   1  10        329.09        348.31        14.71 o                         
   3   1  10        327.03        329.81        13.60 o                         
   4   1  10        656.92        641.55        14.55 o                         
   5   1  10        294.92        293.45         9.67 o                         
   6   1  10         51.07         45.28         4.02 o                         
  -6   2  10          9.57         10.64         3.55 o                         
  -5   2  10        108.29        103.51         5.31 o                         
  -4   2  10        530.66        528.90        12.18 o                         
  -3   2  10        197.81        212.07        16.02 o                         
  -2   2  10        907.66        864.93        42.63 o                         
  -1   2  10       2114.66       2159.92        55.72 o                         
   0   2  10       6875.60       7004.01       194.65 o                         
   1   2  10       2156.29       2237.12        55.20 o                         
   2   2  10        792.99        756.63        22.41 o                         
   3   2  10        212.49        210.41        10.95 o                         
   4   2  10        472.91        451.03        10.49 o                         
   5   2  10        111.93        106.96         5.39 o                         
   6   2  10          9.51         11.04         3.28 o                         
  -6   3  10        180.94        184.66         9.30 o                         
  -5   3  10         96.61         84.08         4.93 o                         
  -4   3  10       1927.58       1910.76        38.13 o                         
  -3   3  10         58.99         68.01         7.33 o                         
  -2   3  10       1363.43       1323.89        42.09 o                         
  -1   3  10         62.36         72.61         5.00 o                         
   0   3  10       3219.63       3421.53        83.60 o                         
   1   3  10         54.00         62.09         5.31 o                         
   2   3  10       1368.88       1353.01        35.66 o                         
   3   3  10         73.75         74.24         6.70 o                         
   4   3  10       1813.47       1776.75        33.35 o                         
   5   3  10        113.30        111.37         5.57 o                         
   6   3  10        149.22        154.51        14.82 o                         
  -5   4  10         95.66         92.89         5.42 o                         
  -4   4  10         80.80         82.36         5.23 o                         
  -3   4  10        325.50        337.62         9.02 o                         
  -2   4  10        423.78        362.91        27.06 o                         
  -1   4  10       2486.38       2647.85        68.56 o                         
   0   4  10       1107.71       1144.59        27.70 o                         
   1   4  10       2645.04       2790.58        68.01 o                         
   2   4  10        450.71        400.49        12.32 o                         
   3   4  10        361.85        377.74         8.89 o                         
   4   4  10         75.98         75.95         4.29 o                         
   5   4  10         95.08         80.00         5.82 o                         
  -5   5  10        304.52        307.24        10.25 o                         
  -4   5  10        131.76        120.67         5.93 o                         
  -3   5  10        319.88        308.94         8.29 o                         
  -2   5  10        281.61        232.52        22.68 o                         
  -1   5  10         65.69         63.65         5.75 o                         
   0   5  10          1.79          3.77         3.19 o                         
   1   5  10         76.36         76.81         5.24 o                         
   2   5  10        291.73        261.74        10.24 o                         
   3   5  10        295.60        298.24        11.43 o                         
   4   5  10        136.95        120.97         5.79 o                         
   5   5  10        347.08        366.87        13.48 o                         
  -5   6  10        186.74        183.39         7.18 o                         
  -4   6  10        128.46        156.96         6.90 o                         
  -3   6  10        217.70        211.26         7.06 o                         
  -2   6  10        870.77        837.14        20.09 o                         
  -1   6  10        701.97        664.79        28.28 o                         
   0   6  10        438.73        401.36        13.59 o                         
   1   6  10        724.27        691.61        18.49 o                         
   2   6  10        793.56        774.16        20.48 o                         
   3   6  10        182.78        183.71         6.61 o                         
   4   6  10        129.07        162.13         8.00 o                         
   5   6  10        180.36        171.39         7.03 o                         
  -5   7  10         80.24         85.33         4.91 o                         
  -4   7  10        229.54        242.49         8.02 o                         
  -3   7  10        230.58        250.55         7.46 o                         
  -2   7  10        789.03        770.60        16.33 o                         
  -1   7  10        958.97        942.91        30.02 o                         
   0   7  10        530.82        539.20        19.93 o                         
   1   7  10        983.46        998.79        32.10 o                         
   2   7  10        837.71        804.25        13.69 o                         
   3   7  10        226.01        246.03         7.55 o                         
   4   7  10        211.80        217.58         7.71 o                         
   5   7  10         70.95         73.84         5.52 o                         
  -5   8  10        269.11        272.60        12.94 o                         
  -4   8  10          7.12         13.78         3.58 o                         
  -3   8  10        584.08        569.54        13.18 o                         
  -2   8  10        203.80        198.98         7.03 o                         
  -1   8  10        460.76        451.33        11.21 o                         
   0   8  10        129.29        116.26         5.45 o                         
   1   8  10        540.12        508.99        10.38 o                         
   2   8  10        171.04        159.79         6.10 o                         
   3   8  10        634.97        616.62        13.44 o                         
   4   8  10         10.74         14.44         3.33 o                         
   5   8  10        280.91        276.84        10.31 o                         
  -4   9  10        102.35        105.95         5.75 o                         
  -3   9  10        208.70        216.88         7.94 o                         
  -2   9  10        141.68        162.41         7.70 o                         
  -1   9  10         35.28         36.81         4.34 o                         
   0   9  10         65.18         62.76         4.72 o                         
   1   9  10         29.64         33.18         3.37 o                         
   2   9  10        153.26        162.10         7.77 o                         
   3   9  10        201.73        204.32         7.02 o                         
   4   9  10         98.97        101.14         5.90 o                         
  -4  10  10          7.87          3.41         3.31 o                         
  -3  10  10        283.95        277.13         9.73 o                         
  -2  10  10         46.63         51.49         5.05 o                         
  -1  10  10        943.47        919.53        21.61 o                         
   0  10  10        695.57        685.98        17.97 o                         
   1  10  10        852.54        831.87        18.08 o                         
   2  10  10         46.53         50.21         4.53 o                         
   3  10  10        286.68        292.80         8.45 o                         
   4  10  10          8.49          8.77         3.50 o                         
  -3  11  10         66.91         70.65         6.93 o                         
  -2  11  10        142.64        154.04         7.36 o                         
  -1  11  10        190.13        205.96         8.61 o                         
   0  11  10        113.40        112.73         8.28 o                         
   1  11  10        185.21        203.32         7.59 o                         
   2  11  10        148.37        151.79         7.55 o                         
   3  11  10         54.06         55.67         5.31 o                         
  -3  12  10         27.10         31.27         5.29 o                         
  -2  12  10         26.66         30.96         4.14 o                         
  -1  12  10        496.43        504.18        14.02 o                         
   0  12  10         61.73         63.85         5.49 o                         
   1  12  10        533.28        544.55        12.96 o                         
   2  12  10         29.08         32.02         4.22 o                         
   3  12  10         46.11         44.40         5.55 o                         
  -2  13  10         73.14         71.19         4.27 o                         
  -1  13  10        385.49        373.37        14.07 o                         
   0  13  10         61.42         66.37         7.23 o                         
   1  13  10        398.72        395.13        12.45 o                         
   2  13  10         72.49         70.35         4.44 o                         
  -1  14  10        109.91         94.64         9.68 o                         
   0  14  10         13.08         14.51         6.35 o                         
   1  14  10        122.92        159.35        13.91 o                         
   1   0  11        570.96        536.77        15.45 o                         
   2   0  11        782.94        818.41        27.86 o                         
   3   0  11          2.68          4.74         7.67 o                         
   4   0  11          5.18          0.89         3.57 o                         
   5   0  11        137.16        162.55         6.48 o                         
   6   0  11        352.56        343.07        15.72 o                         
  -6   1  11         50.47         49.76         5.45 o                         
  -5   1  11        364.56        377.19        10.59 o                         
  -4   1  11        462.96        451.99        12.32 o                         
  -3   1  11        750.67        737.92        28.30 o                         
  -2   1  11       2044.54       2141.08        78.01 o                         
  -1   1  11       1375.08       1432.72        38.83 o                         
   0   1  11       2925.59       2981.74        84.96 o                         
   1   1  11       1415.31       1555.16        44.69 o                         
   2   1  11       2100.15       2101.35        77.73 o                         
   3   1  11        765.88        701.40        24.55 o                         
   4   1  11        504.89        485.83        11.03 o                         
   5   1  11        372.79        401.19        10.98 o                         
   6   1  11         47.14         43.84         6.27 o                         
  -6   2  11        169.92        185.79        10.11 o                         
  -5   2  11         17.30         17.15         3.81 o                         
  -4   2  11        955.10        924.01        19.35 o                         
  -3   2  11        476.39        443.41        16.61 o                         
  -2   2  11        353.97        344.09        25.40 o                         
  -1   2  11        437.87        427.41        15.02 o                         
   0   2  11       1565.24       1656.96        48.82 o                         
   1   2  11        474.49        483.85        14.85 o                         
   2   2  11        327.00        323.52        12.24 o                         
   3   2  11        473.63        455.64        19.96 o                         
   4   2  11        985.77        938.84        17.52 o                         
   5   2  11         16.66         13.18         3.73 o                         
  -5   3  11         35.14         33.65         4.40 o                         
  -4   3  11         69.35         86.64         5.77 o                         
  -3   3  11         80.36         88.56         4.49 o                         
  -2   3  11        802.27        792.49        32.64 o                         
  -1   3  11        671.34        722.08        19.08 o                         
   0   3  11        419.24        393.07        12.63 o                         
   1   3  11        651.17        734.63        21.18 o                         
   2   3  11        847.07        859.23        24.06 o                         
   3   3  11         69.15         68.72         4.36 o                         
   4   3  11         61.84         70.70         4.93 o                         
   5   3  11         54.15         62.47         4.78 o                         
  -5   4  11        529.22        559.48        14.62 o                         
  -4   4  11        108.76        108.12         5.84 o                         
  -3   4  11         25.96         26.91         2.97 o                         
  -2   4  11        735.52        656.13        44.45 o                         
  -1   4  11        957.69        960.88        25.20 o                         
   0   4  11         22.40         23.26         3.88 o                         
   1   4  11       1042.80       1082.17        28.26 o                         
   2   4  11        808.03        761.45        19.85 o                         
   3   4  11         39.65         38.56         3.40 o                         
   4   4  11        145.92        136.63         5.46 o                         
   5   4  11        490.15        522.76        14.52 o                         
  -5   5  11        910.47        898.11        19.47 o                         
  -4   5  11          2.04          0.29         3.39 o                         
  -3   5  11        263.30        238.79         7.30 o                         
  -2   5  11        124.78        120.34        12.70 o                         
  -1   5  11        870.26        828.27        22.35 o                         
   0   5  11       1366.05       1326.38        32.15 o                         
   1   5  11        894.17        873.06        21.86 o                         
   2   5  11        103.27         88.28         7.13 o                         
   3   5  11        268.74        247.11         7.43 o                         
   4   5  11          6.18          4.15         3.26 o                         
   5   5  11        928.30        888.53        34.22 o                         
  -5   6  11        232.91        239.69         8.75 o                         
  -4   6  11        547.73        559.93        13.38 o                         
  -3   6  11        296.54        278.15         8.41 o                         
  -2   6  11        113.13        119.13         5.03 o                         
  -1   6  11        500.01        471.51        22.61 o                         
   0   6  11        260.49        226.65        11.49 o                         
   1   6  11        508.35        506.95        16.61 o                         
   2   6  11        140.95        133.82         4.64 o                         
   3   6  11        347.50        340.31         8.71 o                         
   4   6  11        502.06        489.84        12.97 o                         
   5   6  11        232.73        240.93         8.07 o                         
  -5   7  11         37.44         30.27         3.68 o                         
  -4   7  11        426.97        429.40        11.59 o                         
  -3   7  11        673.19        686.44        15.35 o                         
  -2   7  11        527.14        514.34        12.07 o                         
  -1   7  11        330.01        303.72         8.54 o                         
   0   7  11        437.98        456.12        20.73 o                         
   1   7  11        273.13        253.76         7.07 o                         
   2   7  11        598.11        557.87        12.93 o                         
   3   7  11        736.13        747.11        15.57 o                         
   4   7  11        450.71        455.76        11.44 o                         
   5   7  11         36.81         32.81         4.27 o                         
  -5   8  11          3.01          5.14         5.74 o                         
  -4   8  11         67.66         73.77         4.59 o                         
  -3   8  11         57.12         57.68         4.07 o                         
  -2   8  11        387.54        392.05        10.88 o                         
  -1   8  11        272.78        270.39         8.08 o                         
   0   8  11         74.80         69.64         4.60 o                         
   1   8  11        244.70        245.76         7.03 o                         
   2   8  11        421.18        431.35        10.22 o                         
   3   8  11         66.98         62.79         4.09 o                         
   4   8  11         62.05         55.12         4.07 o                         
   5   8  11          0.54         -4.23         6.35 o                         
  -4   9  11         44.63         52.21         4.55 o                         
  -3   9  11        134.14        129.00         6.14 o                         
  -2   9  11        132.20        146.47         7.55 o                         
  -1   9  11        425.84        433.78        12.02 o                         
   0   9  11         77.21         66.31         4.84 o                         
   1   9  11        481.83        490.63        10.90 o                         
   2   9  11        122.28        127.69         6.57 o                         
   3   9  11        158.52        150.11         5.76 o                         
   4   9  11         47.73         52.45         4.89 o                         
  -4  10  11        296.66        281.43        10.93 o                         
  -3  10  11        108.49        106.04         5.38 o                         
  -2  10  11        151.54        157.76         7.85 o                         
  -1  10  11         15.51         18.73         4.30 o                         
   0  10  11       1006.27       1016.35        27.95 o                         
   1  10  11         14.90         17.61         3.70 o                         
   2  10  11        183.72        180.40         7.57 o                         
   3  10  11        139.53        128.17         5.87 o                         
   4  10  11        326.79        314.69        10.83 o                         
  -3  11  11        921.60        834.31        32.59 o                         
  -2  11  11         21.13         24.57         4.27 o                         
  -1  11  11         98.13        102.66         5.89 o                         
   0  11  11        546.46        511.67        16.33 o                         
   1  11  11        121.41        123.71         5.78 o                         
   2  11  11         28.30         25.71         3.95 o                         
   3  11  11        983.59        916.03        26.94 o                         
  -3  12  11        183.12        161.46        14.82 o                         
  -2  12  11        494.97        511.79        14.87 o                         
  -1  12  11        311.50        323.35        11.12 o                         
   0  12  11         18.91         14.43         4.22 o                         
   1  12  11        299.39        302.24         9.91 o                         
   2  12  11        504.61        514.30        15.26 o                         
   3  12  11        182.04        178.27         9.86 o                         
  -2  13  11        143.58        146.95        10.28 o                         
  -1  13  11         43.73         38.05         4.63 o                         
   0  13  11          0.97          4.07         4.04 o                         
   1  13  11         24.89         26.59         4.04 o                         
   2  13  11        142.07        134.41        15.01 o                         
   0   0  12       5332.71       5527.83       267.90 o                         
   1   0  12         73.09         83.67         6.38 o                         
   2   0  12        537.03        556.79        21.18 o                         
   3   0  12        802.12        774.76        21.68 o                         
   4   0  12         42.43         36.81         3.60 o                         
   5   0  12       1419.77       1424.64        27.76 o                         
   6   0  12          1.79         -2.72         5.44 o                         
  -6   1  12        167.69        141.81        11.79 o                         
  -5   1  12        142.26        140.34         5.25 o                         
  -4   1  12        144.09        145.10         5.60 o                         
  -3   1  12       1503.50       1465.59        28.71 o                         
  -2   1  12        434.00        426.54        22.46 o                         
  -1   1  12       1890.74       1847.05        47.83 o                         
   0   1  12        743.29        729.38        23.91 o                         
   1   1  12       1828.39       1842.27        54.64 o                         
   2   1  12        455.14        418.37        17.39 o                         
   3   1  12       1527.27       1418.17        33.24 o                         
   4   1  12        134.12        137.14         5.99 o                         
   5   1  12        130.52        129.99         5.59 o                         
  -5   2  12        733.79        726.32        14.52 o                         
  -4   2  12        257.06        257.69         7.91 o                         
  -3   2  12        533.17        518.38        11.13 o                         
  -2   2  12         84.34         74.08        13.00 o                         
  -1   2  12        681.92        677.12        24.55 o                         
   0   2  12        315.87        346.51        13.98 o                         
   1   2  12        691.57        728.54        20.74 o                         
   2   2  12         92.48         97.17         8.91 o                         
   3   2  12        476.10        464.26        12.63 o                         
   4   2  12        279.24        277.17         8.18 o                         
   5   2  12        715.13        717.36        16.64 o                         
  -5   3  12        320.84        320.07         9.34 o                         
  -4   3  12        316.15        312.13        10.66 o                         
  -3   3  12        160.49        153.13         5.30 o                         
  -2   3  12        426.68        428.37        24.92 o                         
  -1   3  12        187.89        163.17         7.86 o                         
   0   3  12        489.60        487.24        15.09 o                         
   1   3  12        196.23        176.22         9.10 o                         
   2   3  12        470.98        483.76        15.88 o                         
   3   3  12        120.83        114.92         5.05 o                         
   4   3  12        332.00        333.99         9.12 o                         
   5   3  12        335.06        339.86         9.41 o                         
  -5   4  12        136.59        141.61         5.90 o                         
  -4   4  12        539.04        514.48        12.36 o                         
  -3   4  12       1009.70        964.20        17.43 o                         
  -2   4  12        706.47        627.41        42.03 o                         
  -1   4  12         31.75         30.39         4.42 o                         
   0   4  12        807.85        791.36        20.87 o                         
   1   4  12         25.42         31.47         5.06 o                         
   2   4  12        739.09        679.91        20.73 o                         
   3   4  12       1011.80        998.69        18.57 o                         
   4   4  12        555.06        536.93        11.44 o                         
   5   4  12        112.87        126.60         6.12 o                         
  -5   5  12          0.14         -2.37         3.40 o                         
  -4   5  12        123.22        136.31         5.87 o                         
  -3   5  12       1071.82       1010.83        19.75 o                         
  -2   5  12        791.49        778.55        16.17 o                         
  -1   5  12       1222.65       1101.82        33.43 o                         
   0   5  12        150.61        161.48         9.87 o                         
   1   5  12       1174.70       1136.42        27.77 o                         
   2   5  12        797.06        769.71        15.60 o                         
   3   5  12       1109.07       1079.33        22.83 o                         
   4   5  12        120.58        131.09         7.55 o                         
   5   5  12          0.04          2.24         4.63 o                         
  -5   6  12        337.51        338.96        10.50 o                         
  -4   6  12         66.83         69.67         4.92 o                         
  -3   6  12         95.40        100.11         4.64 o                         
  -2   6  12        120.64        126.90         5.23 o                         
  -1   6  12        543.52        480.18        16.62 o                         
   0   6  12         71.85         48.09         8.76 o                         
   1   6  12        576.16        564.24        24.88 o                         
   2   6  12        147.54        151.12         6.04 o                         
   3   6  12         89.39         84.63         4.52 o                         
   4   6  12         45.45         44.21         4.13 o                         
   5   6  12        334.11        330.40        11.06 o                         
  -5   7  12         37.90         33.23         4.98 o                         
  -4   7  12        851.65        838.95        19.16 o                         
  -3   7  12        302.86        305.39         8.29 o                         
  -2   7  12         19.30         23.93         3.69 o                         
  -1   7  12        384.21        365.86         9.61 o                         
   0   7  12        324.99        319.88        10.70 o                         
   1   7  12        371.93        366.30         8.71 o                         
   2   7  12          6.67          5.82         2.99 o                         
   3   7  12        265.43        263.64         8.17 o                         
   4   7  12        912.23        870.68        19.07 o                         
   5   7  12         38.32         32.51         4.07 o                         
  -4   8  12         55.48         65.36         4.37 o                         
  -3   8  12        231.88        219.37         7.11 o                         
  -2   8  12        194.05        185.95         7.64 o                         
  -1   8  12          3.11          5.85         3.40 o                         
   0   8  12        161.43        144.35         7.27 o                         
   1   8  12          3.13          4.61         2.93 o                         
   2   8  12        224.51        224.25         8.25 o                         
   3   8  12        210.04        217.10         7.73 o                         
   4   8  12         52.02         50.29         3.90 o                         
  -4   9  12         14.08         11.21         4.29 o                         
  -3   9  12        143.65        151.59         6.58 o                         
  -2   9  12        280.89        301.01        11.26 o                         
  -1   9  12        262.01        263.87         9.14 o                         
   0   9  12        404.93        449.26        14.17 o                         
   1   9  12        297.67        303.15         8.20 o                         
   2   9  12        289.52        321.38        10.45 o                         
   3   9  12        154.04        162.02         6.01 o                         
   4   9  12          9.46          8.71         3.83 o                         
  -4  10  12        117.70        113.38         8.77 o                         
  -3  10  12        138.00        133.59         5.99 o                         
  -2  10  12         48.46         52.81         5.11 o                         
  -1  10  12         25.60         28.80         4.54 o                         
   0  10  12         92.32         91.58         6.75 o                         
   1  10  12         25.03         31.35         3.96 o                         
   2  10  12         59.76         53.50         4.64 o                         
   3  10  12        123.57        119.76         5.85 o                         
   4  10  12        113.44        110.20         7.37 o                         
  -3  11  12          6.30          6.80         5.08 o                         
  -2  11  12        117.76        132.50         7.90 o                         
  -1  11  12         13.50          7.45         3.87 o                         
   0  11  12       1193.98       1212.53        32.22 o                         
   1  11  12         14.73         11.57         3.42 o                         
   2  11  12        124.08        126.56         6.78 o                         
   3  11  12          8.03          9.58         3.62 o                         
  -2  12  12        146.43        138.72         6.65 o                         
  -1  12  12        133.13        144.09         7.02 o                         
   0  12  12         12.41          7.51         3.88 o                         
   1  12  12        129.06        137.91         7.21 o                         
   2  12  12        150.55        151.32         7.05 o                         
  -1  13  12         93.06         87.65         8.70 o                         
   0  13  12        265.05        253.13         9.34 o                         
   1  13  12         91.87         91.18         6.58 o                         
   1   0  13        478.50        410.04        19.88 o                         
   2   0  13        834.45        863.77        38.70 o                         
   3   0  13         29.57         45.60         4.19 o                         
   4   0  13          1.47          0.74         3.09 o                         
   5   0  13          8.27         12.24         2.95 o                         
  -5   1  13         17.98         25.81         3.21 o                         
  -4   1  13       1048.46       1063.72        20.40 o                         
  -3   1  13         66.31         65.39         4.61 o                         
  -2   1  13        798.50        839.91        36.09 o                         
  -1   1  13         94.64         86.06         9.81 o                         
   0   1  13         37.61         51.09         5.89 o                         
   1   1  13         86.27         82.38         7.60 o                         
   2   1  13        818.66        824.62        28.56 o                         
   3   1  13         99.54         99.09         5.02 o                         
   4   1  13       1077.93       1078.73        20.39 o                         
   5   1  13         14.83         18.88         3.11 o                         
  -5   2  13         37.08         33.80         3.28 o                         
  -4   2  13        197.47        200.92         6.65 o                         
  -3   2  13       1019.32        934.50        18.75 o                         
  -2   2  13        412.39        377.65        29.03 o                         
  -1   2  13       1957.73       1830.89        55.78 o                         
   0   2  13        289.07        277.09        12.70 o                         
   1   2  13       1850.99       1824.71        47.15 o                         
   2   2  13        418.45        379.48        17.13 o                         
   3   2  13       1022.26        977.36        21.10 o                         
   4   2  13        191.76        198.80         6.48 o                         
   5   2  13         38.14         36.30         3.41 o                         
  -5   3  13        809.49        843.42        16.87 o                         
  -4   3  13         40.08         38.68         4.06 o                         
  -3   3  13        199.47        199.10         7.00 o                         
  -2   3  13        409.78        354.53        18.77 o                         
  -1   3  13        774.21        747.71        20.22 o                         
   0   3  13        824.33        818.77        21.46 o                         
   1   3  13        739.31        767.00        22.47 o                         
   2   3  13        422.78        396.62        17.66 o                         
   3   3  13        232.12        223.85         7.03 o                         
   4   3  13         38.21         38.38         3.59 o                         
   5   3  13        778.66        791.27        18.05 o                         
  -5   4  13        119.79        127.31         5.26 o                         
  -4   4  13        211.56        193.00         7.11 o                         
  -3   4  13        549.08        549.81        11.93 o                         
  -2   4  13         36.52         43.75         4.29 o                         
  -1   4  13        932.43        877.32        24.67 o                         
   0   4  13        870.95        828.54        22.08 o                         
   1   4  13        888.09        859.01        25.34 o                         
   2   4  13         22.11         25.89         3.44 o                         
   3   4  13        588.93        577.26        11.94 o                         
   4   4  13        212.85        197.96         6.50 o                         
   5   4  13        113.58        120.57         5.73 o                         
  -5   5  13         43.99         50.47         4.31 o                         
  -4   5  13          7.96         11.88         4.05 o                         
  -3   5  13        364.79        362.35         9.52 o                         
  -2   5  13        173.12        161.74         5.97 o                         
  -1   5  13        339.06        322.51        14.74 o                         
   0   5  13        166.23        147.05         9.96 o                         
   1   5  13        349.57        357.15        13.51 o                         
   2   5  13        190.64        181.96         5.61 o                         
   3   5  13        362.15        367.00        10.31 o                         
   4   5  13          2.19          1.20         3.45 o                         
   5   5  13         42.56         41.64         4.23 o                         
  -5   6  13         33.73         39.49         3.80 o                         
  -4   6  13        311.33        317.99         9.72 o                         
  -3   6  13        632.52        603.56        13.57 o                         
  -2   6  13        640.20        629.85        13.82 o                         
  -1   6  13          9.12          6.25         3.28 o                         
   0   6  13         14.74         12.36         6.19 o                         
   1   6  13         26.30         25.79         3.26 o                         
   2   6  13        646.12        644.00        14.39 o                         
   3   6  13        611.53        608.69        13.75 o                         
   4   6  13        348.30        344.47         9.64 o                         
   5   6  13         32.97         33.32         3.51 o                         
  -5   7  13        128.69        138.91         8.33 o                         
  -4   7  13        700.87        724.74        18.09 o                         
  -3   7  13        173.06        168.59         6.37 o                         
  -2   7  13       1098.67       1092.24        23.71 o                         
  -1   7  13          3.94          6.64         3.44 o                         
   0   7  13        394.45        365.86        12.98 o                         
   1   7  13          8.26         11.37         3.19 o                         
   2   7  13       1105.86       1112.88        21.26 o                         
   3   7  13        182.77        175.02         6.59 o                         
   4   7  13        722.75        699.50        16.29 o                         
   5   7  13        130.75        145.01         8.99 o                         
  -4   8  13          6.31          4.14         3.95 o                         
  -3   8  13        606.03        601.25        15.02 o                         
  -2   8  13        551.10        579.71        15.17 o                         
  -1   8  13         92.08         85.76         4.96 o                         
   0   8  13       2154.79       2117.63        48.88 o                         
   1   8  13        120.57        111.56         4.77 o                         
   2   8  13        554.13        570.44        15.73 o                         
   3   8  13        664.06        664.66        15.28 o                         
   4   8  13          2.41          3.44         3.64 o                         
  -4   9  13         92.93         94.06         5.81 o                         
  -3   9  13         32.53         37.42         3.64 o                         
  -2   9  13        289.64        312.63        11.60 o                         
  -1   9  13         30.88         38.24         4.85 o                         
   0   9  13       1434.91       1347.53        32.72 o                         
   1   9  13         44.19         52.78         4.44 o                         
   2   9  13        308.49        335.11        10.74 o                         
   3   9  13         22.89         29.22         3.20 o                         
   4   9  13         68.93         67.19         5.06 o                         
  -3  10  13        324.86        323.05        12.77 o                         
  -2  10  13        664.47        659.74        18.08 o                         
  -1  10  13        120.00        122.33         6.23 o                         
   0  10  13        294.75        315.85        12.34 o                         
   1  10  13        113.90         97.81         5.31 o                         
   2  10  13        625.17        608.38        16.38 o                         
   3  10  13        332.77        338.68        12.68 o                         
  -3  11  13        301.23        283.61        13.39 o                         
  -2  11  13        124.06        130.12         7.72 o                         
  -1  11  13        194.28        206.59        11.13 o                         
   0  11  13          0.08          2.93         4.23 o                         
   1  11  13        183.38        187.60         7.84 o                         
   2  11  13        127.71        129.73         8.19 o                         
   3  11  13        315.86        296.09        15.30 o                         
  -2  12  13          1.81          6.85         3.34 o                         
  -1  12  13         20.29         25.77         4.69 o                         
   0  12  13        112.28         97.48         6.63 o                         
   1  12  13         20.58         20.96         4.29 o                         
   2  12  13          2.71          0.86         3.54 o                         
  -1  13  13        130.69        112.85         6.31 o                         
   0  13  13         59.15         50.89         3.94 o                         
   1  13  13        149.11        144.23        14.97 o                         
   0   0  14        439.34        400.33        26.91 o                         
   1   0  14          2.03          4.43         6.19 o                         
   2   0  14       2238.34       2110.20       110.36 o                         
   3   0  14        474.60        481.24        15.93 o                         
   4   0  14         14.41         16.47         3.49 o                         
   5   0  14         13.46         11.01         2.92 o                         
  -5   1  14         38.91         41.64         3.34 o                         
  -4   1  14        410.41        445.39        10.27 o                         
  -3   1  14         88.06         78.42         5.57 o                         
  -2   1  14        516.55        505.64        25.78 o                         
  -1   1  14       2088.74       2056.25        78.03 o                         
   0   1  14       2291.34       2263.84        66.21 o                         
   1   1  14       2233.79       2211.24        63.72 o                         
   2   1  14        492.72        484.60        39.01 o                         
   3   1  14        108.00         95.67         5.27 o                         
   4   1  14        391.96        418.39        10.18 o                         
   5   1  14         42.20         40.40         3.70 o                         
  -5   2  14        136.36        130.16         5.99 o                         
  -4   2  14        710.34        727.18        14.64 o                         
  -3   2  14        271.05        272.85         8.61 o                         
  -2   2  14        198.48        167.81        25.10 o                         
  -1   2  14        183.67        173.91        13.91 o                         
   0   2  14        397.92        319.50        14.05 o                         
   1   2  14        190.24        199.06         9.77 o                         
   2   2  14        268.74        246.12        25.10 o                         
   3   2  14        242.19        253.66         8.74 o                         
   4   2  14        681.82        698.45        14.51 o                         
   5   2  14        160.95        163.19         5.52 o                         
  -5   3  14        552.11        573.18        12.34 o                         
  -4   3  14        163.43        145.85         6.31 o                         
  -3   3  14         35.19         49.77         3.93 o                         
  -2   3  14        182.28        183.66         6.72 o                         
  -1   3  14        440.19        417.93        28.67 o                         
   0   3  14        777.77        748.18        20.23 o                         
   1   3  14        447.92        447.86        15.27 o                         
   2   3  14        146.56        150.37         6.79 o                         
   3   3  14         25.22         30.53         3.61 o                         
   4   3  14        193.64        173.46         6.02 o                         
   5   3  14        554.44        554.53        13.18 o                         
  -5   4  14        149.39        156.07         5.89 o                         
  -4   4  14        232.14        246.74         8.01 o                         
  -3   4  14         80.40         86.70         4.28 o                         
  -2   4  14       2434.98       2378.42        44.19 o                         
  -1   4  14          9.11         11.58         4.52 o                         
   0   4  14        804.00        833.51        28.01 o                         
   1   4  14         20.44         21.48         6.08 o                         
   2   4  14       2414.67       2347.54        37.73 o                         
   3   4  14        104.29         99.01         4.39 o                         
   4   4  14        261.43        265.58         7.51 o                         
   5   4  14        169.71        175.26         7.61 o                         
  -5   5  14        114.40        101.00         5.74 o                         
  -4   5  14          3.94          1.63         3.91 o                         
  -3   5  14         59.07         57.84         4.18 o                         
  -2   5  14        151.22        159.31         6.04 o                         
  -1   5  14        341.29        308.29        12.26 o                         
   0   5  14       1540.28       1392.99        72.87 o                         
   1   5  14        384.90        363.56         9.40 o                         
   2   5  14        156.44        159.33         6.38 o                         
   3   5  14         53.50         48.93         4.31 o                         
   4   5  14          0.12          4.62         3.44 o                         
   5   5  14        113.95         98.85         5.53 o                         
  -5   6  14          4.52          2.19         3.36 o                         
  -4   6  14        418.30        428.20        12.42 o                         
  -3   6  14        885.02        872.39        18.29 o                         
  -2   6  14        403.41        410.57        10.47 o                         
  -1   6  14        160.09        153.68         6.32 o                         
   0   6  14         30.76         38.28         4.65 o                         
   1   6  14        166.45        168.02         6.24 o                         
   2   6  14        450.84        447.62        10.34 o                         
   3   6  14        889.76        880.38        18.90 o                         
   4   6  14        409.44        409.52        11.06 o                         
   5   6  14          4.47          1.06         3.29 o                         
  -4   7  14        185.18        184.77         7.51 o                         
  -3   7  14         32.56         34.11         3.56 o                         
  -2   7  14        380.51        409.71        10.89 o                         
  -1   7  14       1703.93       1635.25        34.63 o                         
   0   7  14         90.26         86.96         5.90 o                         
   1   7  14       1661.10       1667.96        32.59 o                         
   2   7  14        363.67        386.46        10.09 o                         
   3   7  14         36.44         31.52         3.88 o                         
   4   7  14        155.21        163.79         6.45 o                         
  -4   8  14         80.97         84.61         6.10 o                         
  -3   8  14        521.19        536.28        13.35 o                         
  -2   8  14        501.28        507.77        13.90 o                         
  -1   8  14        258.33        250.80         8.19 o                         
   0   8  14        669.01        668.10        18.64 o                         
   1   8  14        219.12        213.45         8.43 o                         
   2   8  14        472.91        502.96        14.40 o                         
   3   8  14        541.49        558.22        13.49 o                         
   4   8  14         95.86         91.99         5.58 o                         
  -4   9  14        239.60        229.56         9.53 o                         
  -3   9  14        436.22        433.09        12.44 o                         
  -2   9  14         33.85         46.48         5.11 o                         
  -1   9  14         20.51         23.47         4.14 o                         
   0   9  14        119.90        121.60        10.91 o                         
   1   9  14         21.64         25.52         3.93 o                         
   2   9  14         28.33         25.82         4.28 o                         
   3   9  14        430.20        423.33        10.32 o                         
   4   9  14        256.91        248.29        16.83 o                         
  -3  10  14         66.33         87.12         6.18 o                         
  -2  10  14        181.90        182.27         8.68 o                         
  -1  10  14        327.55        331.34        11.27 o                         
   0  10  14        501.34        487.81        15.88 o                         
   1  10  14        400.29        402.18        10.59 o                         
   2  10  14        190.99        192.76         8.23 o                         
   3  10  14         77.55         81.18         5.75 o                         
  -3  11  14          2.59          9.68         7.86 o                         
  -2  11  14        197.52        199.98         8.47 o                         
  -1  11  14         74.44         72.53         5.25 o                         
   0  11  14        378.81        349.89        12.35 o                         
   1  11  14         78.38         71.04         4.78 o                         
   2  11  14        197.43        205.63         9.42 o                         
   3  11  14          0.05         -2.19         4.00 o                         
  -2  12  14         25.72         29.02         3.39 o                         
  -1  12  14        378.41        383.22        14.01 o                         
   0  12  14          4.76          6.22         3.33 o                         
   1  12  14        402.85        399.85        13.11 o                         
   2  12  14         26.32         28.01         3.39 o                         
  -1  13  14          9.38         12.09         6.35 o                         
   0  13  14         88.04         85.87         9.37 o                         
   1  13  14         12.75         11.19         9.07 o                         
   1   0  15         11.92         20.56         9.98 o                         
   2   0  15        379.26        363.63        11.35 o                         
   3   0  15        126.49        126.72         6.87 o                         
   4   0  15         46.12         47.22         3.97 o                         
   5   0  15          2.74          5.47         2.83 o                         
  -5   1  15        122.80        117.85         4.60 o                         
  -4   1  15        115.69        108.95         4.64 o                         
  -3   1  15        101.71        110.52         6.23 o                         
  -2   1  15       1111.26       1053.75        20.40 o                         
  -1   1  15         57.13         55.64        12.09 o                         
   0   1  15         77.87         68.51         8.31 o                         
   1   1  15         55.53         52.09         8.78 o                         
   2   1  15        955.47        935.95        20.34 o                         
   3   1  15         93.00         89.02         6.36 o                         
   4   1  15        109.34         99.70         4.98 o                         
   5   1  15        118.07        112.27         4.63 o                         
  -5   2  15        167.34        167.42         5.91 o                         
  -4   2  15        200.44        219.87         7.30 o                         
  -3   2  15        442.16        458.93        12.42 o                         
  -2   2  15        241.72        238.62         7.39 o                         
  -1   2  15        754.33        695.74        44.75 o                         
   0   2  15        326.71        306.77        13.01 o                         
   1   2  15        783.10        774.31        22.67 o                         
   2   2  15        275.07        275.76         7.75 o                         
   3   2  15        459.10        472.60        13.75 o                         
   4   2  15        194.82        211.94         6.84 o                         
   5   2  15        168.34        168.23         5.63 o                         
  -5   3  15        223.68        218.73         6.83 o                         
  -4   3  15        104.84        107.19         5.32 o                         
  -3   3  15        737.56        743.18        16.22 o                         
  -2   3  15       1143.78       1052.48        19.23 o                         
  -1   3  15       1000.02        976.30        38.87 o                         
   0   3  15       1744.42       1664.11        50.54 o                         
   1   3  15       1000.64        996.21        32.74 o                         
   2   3  15       1136.22       1068.91        21.59 o                         
   3   3  15        743.54        743.67        16.01 o                         
   4   3  15         83.25         81.80         4.48 o                         
   5   3  15        233.32        224.74         6.79 o                         
  -5   4  15         34.86         41.88         3.41 o                         
  -4   4  15        750.44        774.91        17.50 o                         
  -3   4  15        118.42        130.04         5.79 o                         
  -2   4  15        363.99        357.35         8.80 o                         
  -1   4  15        205.24        191.33        11.03 o                         
   0   4  15        133.93        126.58        11.33 o                         
   1   4  15        212.41        214.83        11.24 o                         
   2   4  15        346.70        338.61         8.47 o                         
   3   4  15        115.55        116.06         5.75 o                         
   4   4  15        728.77        723.79        16.03 o                         
   5   4  15         29.08         39.92         3.64 o                         
  -5   5  15        208.29        202.77         8.41 o                         
  -4   5  15        105.09        117.41         6.02 o                         
  -3   5  15        302.82        285.47         8.18 o                         
  -2   5  15        302.17        283.53         9.42 o                         
  -1   5  15        248.92        227.63         7.38 o                         
   0   5  15       4358.85       3981.85        93.40 o                         
   1   5  15        190.78        188.43         6.17 o                         
   2   5  15        250.74        234.87         7.15 o                         
   3   5  15        264.48        252.29         8.78 o                         
   4   5  15         93.26         85.39         4.95 o                         
   5   5  15        197.57        190.75         7.59 o                         
  -5   6  15        305.83        290.78        13.94 o                         
  -4   6  15        128.30        145.71         6.87 o                         
  -3   6  15        133.36        142.46         5.57 o                         
  -2   6  15        220.10        227.30         7.99 o                         
  -1   6  15         10.67         11.30         3.54 o                         
   0   6  15        858.74        779.08        20.12 o                         
   1   6  15         13.54         13.07         3.34 o                         
   2   6  15        234.01        231.68         7.37 o                         
   3   6  15        104.92         96.35         5.52 o                         
   4   6  15        119.12        127.83         5.73 o                         
   5   6  15        340.41        334.98        16.48 o                         
  -4   7  15        127.93        133.11         6.34 o                         
  -3   7  15         66.87         65.36         4.32 o                         
  -2   7  15         90.83         87.53         5.39 o                         
  -1   7  15        534.20        512.81        12.78 o                         
   0   7  15          0.83          0.24         4.62 o                         
   1   7  15        598.09        570.77        13.99 o                         
   2   7  15         73.93         69.44         4.67 o                         
   3   7  15         57.52         61.35         4.47 o                         
   4   7  15        112.95        117.55         6.42 o                         
  -4   8  15          5.64          3.14         4.18 o                         
  -3   8  15        603.00        624.54        14.44 o                         
  -2   8  15         43.33         53.84         5.41 o                         
  -1   8  15        204.96        213.99         8.50 o                         
   0   8  15          0.28         -0.22         4.59 o                         
   1   8  15        220.46        220.07         9.08 o                         
   2   8  15         55.37         57.75         4.96 o                         
   3   8  15        580.20        600.97        14.50 o                         
   4   8  15         10.84         10.82         3.57 o                         
  -4   9  15        209.94        195.97        11.49 o                         
  -3   9  15        335.83        319.71        11.26 o                         
  -2   9  15         99.37        109.52         6.25 o                         
  -1   9  15       1463.92       1450.62        38.11 o                         
   0   9  15        398.51        349.45        13.29 o                         
   1   9  15       1407.03       1390.20        33.36 o                         
   2   9  15         82.87         79.63         5.23 o                         
   3   9  15        298.58        271.91        10.40 o                         
   4   9  15        222.00        202.34        16.48 o                         
  -3  10  15        396.78        380.79        13.06 o                         
  -2  10  15        122.36        120.58         7.19 o                         
  -1  10  15        325.18        333.97        11.64 o                         
   0  10  15          4.32          7.28         4.59 o                         
   1  10  15        319.49        317.92        11.39 o                         
   2  10  15        124.03        102.48         7.03 o                         
   3  10  15        355.86        344.64        12.60 o                         
  -2  11  15        174.17        175.37         8.60 o                         
  -1  11  15        163.49        158.87         8.51 o                         
   0  11  15        141.06        122.99        10.30 o                         
   1  11  15        112.22        112.93         9.03 o                         
   2  11  15        176.90        180.64         7.91 o                         
  -1  12  15         74.79         75.72         7.88 o                         
   0  12  15          9.23          6.64         3.29 o                         
   1  12  15         86.05         90.12        10.91 o                         
   2  12  15         81.25         51.10         8.77 o                         
   0   0  16       4722.08       4489.81       221.33 o                         
   1   0  16        176.31        161.16        19.65 o                         
   2   0  16       2996.14       2954.37        55.22 o                         
   3   0  16        103.51        112.73         6.74 o                         
   4   0  16         46.92         54.89         4.11 o                         
   5   0  16        176.52        181.38         5.79 o                         
  -5   1  16         56.96         52.56         3.32 o                         
  -4   1  16        569.82        578.70        12.01 o                         
  -3   1  16        334.98        355.67        11.57 o                         
  -2   1  16       1210.49       1222.93        24.39 o                         
  -1   1  16        751.39        639.80        42.63 o                         
   0   1  16         56.98         52.81         8.44 o                         
   1   1  16        818.40        725.37        43.24 o                         
   2   1  16       1187.82       1218.59        24.46 o                         
   3   1  16        289.48        319.43        12.32 o                         
   4   1  16        589.08        588.57        13.16 o                         
   5   1  16         50.83         51.43         3.27 o                         
  -5   2  16         67.12         66.75         3.82 o                         
  -4   2  16        196.87        214.72         7.38 o                         
  -3   2  16         66.35         72.41         5.19 o                         
  -2   2  16        462.66        461.69        10.97 o                         
  -1   2  16        361.00        286.64        34.77 o                         
   0   2  16       1123.16        992.36        56.84 o                         
   1   2  16        358.08        351.02        20.26 o                         
   2   2  16        504.89        504.06        12.24 o                         
   3   2  16         95.61         94.88         5.91 o                         
   4   2  16        172.25        177.41         6.31 o                         
   5   2  16         71.54         65.46         3.70 o                         
  -5   3  16         40.07         44.71         3.71 o                         
  -4   3  16        105.39        110.70         5.16 o                         
  -3   3  16        491.75        484.38        11.68 o                         
  -2   3  16        441.02        433.80        10.27 o                         
  -1   3  16        786.01        725.65        21.23 o                         
   0   3  16        105.67         98.57        11.79 o                         
   1   3  16        759.05        736.30        16.81 o                         
   2   3  16        421.55        417.80         9.86 o                         
   3   3  16        450.01        443.61        12.08 o                         
   4   3  16        100.37         98.02         4.95 o                         
   5   3  16         32.79         33.70         3.04 o                         
  -5   4  16         51.82         52.14         3.78 o                         
  -4   4  16         10.15         13.90         3.77 o                         
  -3   4  16        106.13        102.37         4.53 o                         
  -2   4  16          2.86         -0.18         3.11 o                         
  -1   4  16         97.68        101.28         5.01 o                         
   0   4  16        186.93        166.71         8.43 o                         
   1   4  16         82.44         82.70         4.87 o                         
   2   4  16         10.17          5.77         3.12 o                         
   3   4  16         88.43         86.85         4.69 o                         
   4   4  16         10.49          8.35         3.27 o                         
   5   4  16         72.73         65.55         6.28 o                         
  -5   5  16        227.56        222.94         9.15 o                         
  -4   5  16         95.74         90.86         5.66 o                         
  -3   5  16        220.48        239.62         7.76 o                         
  -2   5  16        281.44        288.26         8.36 o                         
  -1   5  16        494.70        476.28        12.23 o                         
   0   5  16          0.59          1.52         3.61 o                         
   1   5  16        574.32        544.94        11.64 o                         
   2   5  16        329.99        318.15         8.56 o                         
   3   5  16        260.13        263.03         7.91 o                         
   4   5  16        113.31        103.98         5.20 o                         
   5   5  16        213.07        212.79        10.75 o                         
  -4   6  16        241.40        252.12         8.75 o                         
  -3   6  16         24.17         30.58         3.52 o                         
  -2   6  16        960.08        920.21        20.21 o                         
  -1   6  16       1388.02       1343.40        28.57 o                         
   0   6  16        500.18        441.75        15.08 o                         
   1   6  16       1320.17       1291.83        26.55 o                         
   2   6  16        937.26        898.60        19.23 o                         
   3   6  16         32.11         27.35         3.83 o                         
   4   6  16        228.17        233.30         8.48 o                         
  -4   7  16        585.82        580.68        22.34 o                         
  -3   7  16        244.07        253.09         8.26 o                         
  -2   7  16        734.07        750.37        18.50 o                         
  -1   7  16        936.59        925.05        20.87 o                         
   0   7  16        516.79        496.43        15.35 o                         
   1   7  16        932.86        897.93        19.98 o                         
   2   7  16        678.22        721.91        17.27 o                         
   3   7  16        253.06        266.62         8.32 o                         
   4   7  16        567.71        558.70        15.89 o                         
  -4   8  16        254.41        274.07        12.29 o                         
  -3   8  16        118.78        130.98         6.56 o                         
  -2   8  16         33.47         34.02         5.02 o                         
  -1   8  16        236.29        215.81         8.20 o                         
   0   8  16        303.21        306.09        12.41 o                         
   1   8  16        189.96        178.82        11.27 o                         
   2   8  16         30.63         39.54         4.47 o                         
   3   8  16        138.71        140.74         8.12 o                         
   4   8  16        251.48        254.12         8.88 o                         
  -3   9  16         67.21         61.61         5.80 o                         
  -2   9  16        108.56        111.63         7.46 o                         
  -1   9  16        124.26        114.68         5.83 o                         
   0   9  16        114.53        103.07         7.03 o                         
   1   9  16        116.29        104.17         6.61 o                         
   2   9  16        141.90        138.79         7.26 o                         
   3   9  16         84.11         68.93         5.27 o                         
  -3  10  16         56.56         57.99         7.48 o                         
  -2  10  16         69.02         75.02         5.91 o                         
  -1  10  16        207.86        199.44         9.69 o                         
   0  10  16         43.71         36.11         5.08 o                         
   1  10  16        210.90        206.94         9.12 o                         
   2  10  16         66.53         58.14         5.56 o                         
   3  10  16         41.36         35.07         5.52 o                         
  -2  11  16         28.58         30.79         3.77 o                         
  -1  11  16         82.31         80.21         5.92 o                         
   0  11  16        718.29        700.84        19.02 o                         
   1  11  16         82.25         75.56        13.46 o                         
   2  11  16         36.89         35.37         4.41 o                         
  -1  12  16         80.22         76.10         6.11 o                         
   0  12  16          6.32          7.09         2.77 o                         
   1  12  16         67.40         64.96         9.18 o                         
   1   0  17       1092.32       1055.74        64.68 o                         
   2   0  17         14.17         14.42         3.73 o                         
   3   0  17       1258.07       1365.36        35.78 o                         
   4   0  17        142.98        143.89         6.38 o                         
   5   0  17         23.54         23.45         3.00 o                         
  -5   1  17        237.16        247.91         7.84 o                         
  -4   1  17        195.44        209.78         6.81 o                         
  -3   1  17        506.53        531.73        14.82 o                         
  -2   1  17         17.01         24.09         3.70 o                         
  -1   1  17        296.09        319.91        25.73 o                         
   0   1  17        192.18        189.28        20.56 o                         
   1   1  17        293.18        301.08        23.14 o                         
   2   1  17         19.02         21.55         3.66 o                         
   3   1  17        434.44        472.62        15.88 o                         
   4   1  17        202.51        211.85         7.71 o                         
   5   1  17        245.62        253.28         7.15 o                         
  -5   2  17         64.05         64.44         3.90 o                         
  -4   2  17         28.27         33.32         3.98 o                         
  -3   2  17        497.56        514.46        14.03 o                         
  -2   2  17        260.51        257.77         7.74 o                         
  -1   2  17        892.64        830.93        22.26 o                         
   0   2  17        192.77        218.31        22.98 o                         
   1   2  17        784.55        766.91        17.12 o                         
   2   2  17        265.53        280.29         8.82 o                         
   3   2  17        548.50        581.91        15.74 o                         
   4   2  17         34.11         38.82         3.63 o                         
   5   2  17         72.44         74.46         3.58 o                         
  -5   3  17        332.76        313.44         8.39 o                         
  -4   3  17         59.54         61.34         4.24 o                         
  -3   3  17        602.17        621.48        14.76 o                         
  -2   3  17       1339.29       1373.47        25.29 o                         
  -1   3  17        363.95        348.24         9.64 o                         
   0   3  17          2.87          3.47         4.02 o                         
   1   3  17        335.56        333.15         9.07 o                         
   2   3  17       1360.45       1367.16        25.29 o                         
   3   3  17        678.35        693.58        19.89 o                         
   4   3  17         63.71         61.61         4.17 o                         
   5   3  17        299.54        280.34         8.47 o                         
  -5   4  17          2.65          3.47         3.46 o                         
  -4   4  17        138.97        153.14         5.83 o                         
  -3   4  17        224.67        241.74         7.69 o                         
  -2   4  17        915.92        916.32        17.38 o                         
  -1   4  17       2076.75       1908.48        37.76 o                         
   0   4  17         85.66         74.59         5.57 o                         
   1   4  17       2122.54       2015.94        37.99 o                         
   2   4  17        832.53        849.11        17.69 o                         
   3   4  17        178.07        182.72         8.01 o                         
   4   4  17        136.94        136.56         5.80 o                         
   5   4  17          2.60         -3.53         3.97 o                         
  -4   5  17        188.80        172.81         7.25 o                         
  -3   5  17        570.63        589.96        14.13 o                         
  -2   5  17        192.31        200.10         7.49 o                         
  -1   5  17        225.48        223.67         9.61 o                         
   0   5  17        810.15        787.31        18.79 o                         
   1   5  17        244.32        232.40         7.33 o                         
   2   5  17        219.53        212.12         7.19 o                         
   3   5  17        539.35        524.46        12.56 o                         
   4   5  17        156.75        139.89         7.41 o                         
  -4   6  17        165.41        173.22         7.74 o                         
  -3   6  17         52.38         55.96         5.23 o                         
  -2   6  17        476.34        458.66        11.92 o                         
  -1   6  17        774.49        741.52        17.96 o                         
   0   6  17        206.99        210.40        10.57 o                         
   1   6  17        748.81        722.30        18.02 o                         
   2   6  17        414.87        424.27        11.63 o                         
   3   6  17         42.77         40.22         4.25 o                         
   4   6  17        182.48        187.00         7.82 o                         
  -4   7  17         53.99         59.91         5.30 o                         
  -3   7  17         80.90         85.27         5.68 o                         
  -2   7  17        196.25        191.58         8.22 o                         
  -1   7  17         75.80         80.71         5.31 o                         
   0   7  17        217.58        238.89        11.14 o                         
   1   7  17         84.95         81.68         5.33 o                         
   2   7  17        222.07        211.00         8.81 o                         
   3   7  17         73.64         64.95         5.05 o                         
   4   7  17         56.10         62.07         4.29 o                         
  -4   8  17         77.76         84.36        10.28 o                         
  -3   8  17        554.62        554.29        14.31 o                         
  -2   8  17         43.86         52.88         5.71 o                         
  -1   8  17        358.53        329.59        10.66 o                         
   0   8  17         53.97         53.78         6.09 o                         
   1   8  17        394.86        373.03        11.68 o                         
   2   8  17         26.56         28.90         4.08 o                         
   3   8  17        514.52        487.70        20.16 o                         
   4   8  17         66.63         54.19         6.52 o                         
  -3   9  17         85.83        100.63         6.24 o                         
  -2   9  17        141.10        164.17         8.45 o                         
  -1   9  17        125.93        119.81         8.61 o                         
   0   9  17        232.50        231.20        10.55 o                         
   1   9  17        136.81        128.65         7.57 o                         
   2   9  17        128.17        126.21         7.81 o                         
   3   9  17         78.69         76.37         5.78 o                         
  -3  10  17         40.67         21.77         8.77 o                         
  -2  10  17        269.81        243.60        12.80 o                         
  -1  10  17         69.21         79.01         5.21 o                         
   0  10  17         91.16        105.26         5.80 o                         
   1  10  17         62.29         53.41         5.02 o                         
   2  10  17        254.62        249.20        10.44 o                         
   3  10  17         47.19         37.19         6.35 o                         
  -2  11  17        116.87        120.42         6.89 o                         
  -1  11  17        287.50        301.19        15.03 o                         
   0  11  17         54.67         48.67         4.26 o                         
   1  11  17        286.67        314.92        17.23 o                         
   2  11  17        101.28        101.81         8.62 o                         
   0  12  17        232.31        234.94        17.23 o                         
   0   0  18       2433.65       2223.34       102.00 o                         
   1   0  18         77.85         84.49         6.13 o                         
   2   0  18        126.13        126.31         5.77 o                         
   3   0  18       1313.15       1454.99        37.89 o                         
   4   0  18        147.28        165.81         6.12 o                         
   5   0  18        598.52        606.66        14.51 o                         
  -5   1  18         43.19         41.39         3.29 o                         
  -4   1  18        280.88        298.43         8.80 o                         
  -3   1  18        428.94        480.69        12.54 o                         
  -2   1  18        446.23        464.99        11.80 o                         
  -1   1  18       2072.16       2092.84        53.80 o                         
   0   1  18         58.71         55.61         5.15 o                         
   1   1  18       2202.17       2121.72        43.87 o                         
   2   1  18        482.30        504.61        12.00 o                         
   3   1  18        369.95        404.61        13.51 o                         
   4   1  18        301.76        324.55         9.25 o                         
   5   1  18         38.16         34.95         3.15 o                         
  -5   2  18         73.88         67.10         4.03 o                         
  -4   2  18         95.48         99.86         4.74 o                         
  -3   2  18        249.17        262.01         8.26 o                         
  -2   2  18        106.83        110.05         5.22 o                         
  -1   2  18        711.64        708.98        21.46 o                         
   0   2  18       1947.23       1737.71        41.67 o                         
   1   2  18        693.03        712.35        17.43 o                         
   2   2  18         88.08         83.39         5.16 o                         
   3   2  18        206.97        215.17         9.55 o                         
   4   2  18         99.98         91.46         4.65 o                         
   5   2  18         85.79         79.81         4.64 o                         
  -5   3  18         10.65          3.33        10.28 o                         
  -4   3  18         14.59         13.06         3.40 o                         
  -3   3  18        133.35        148.15         6.18 o                         
  -2   3  18        179.88        177.27         6.31 o                         
  -1   3  18        249.78        233.89         8.74 o                         
   0   3  18       1015.42        970.33        27.35 o                         
   1   3  18        214.46        194.74         8.31 o                         
   2   3  18        181.90        165.84         6.27 o                         
   3   3  18        148.48        165.97         8.01 o                         
   4   3  18          9.22          6.84         3.23 o                         
   5   3  18          9.26          0.60         7.56 o                         
  -4   4  18         61.77         71.54         4.40 o                         
  -3   4  18        232.00        249.71         7.93 o                         
  -2   4  18        574.87        583.17        13.20 o                         
  -1   4  18       1343.81       1349.00        31.73 o                         
   0   4  18          4.70          0.84         4.86 o                         
   1   4  18       1338.69       1316.22        32.03 o                         
   2   4  18        538.79        538.06        12.80 o                         
   3   4  18        200.31        213.80         8.29 o                         
   4   4  18         77.13         78.85         4.13 o                         
  -4   5  18         12.36         14.11         3.66 o                         
  -3   5  18       1275.03       1311.04        27.46 o                         
  -2   5  18        723.22        718.72        15.93 o                         
  -1   5  18        159.20        154.62         7.62 o                         
   0   5  18        240.08        236.94         9.49 o                         
   1   5  18        145.29        131.45         6.72 o                         
   2   5  18        767.46        747.17        16.13 o                         
   3   5  18       1260.12       1228.16        29.86 o                         
   4   5  18         19.54         20.25         3.53 o                         
  -4   6  18         47.24         52.95         5.28 o                         
  -3   6  18        134.94        147.97         7.22 o                         
  -2   6  18        630.03        593.69        15.95 o                         
  -1   6  18        473.21        447.30        12.25 o                         
   0   6  18       1212.33       1121.57        28.03 o                         
   1   6  18        422.14        421.93        14.14 o                         
   2   6  18        648.14        628.81        14.82 o                         
   3   6  18        141.10        144.55         7.90 o                         
   4   6  18         43.09         49.77         4.19 o                         
  -4   7  18         79.24         76.37         5.54 o                         
  -3   7  18         12.48         11.37         4.18 o                         
  -2   7  18        296.75        293.74        11.43 o                         
  -1   7  18        225.20        224.10         8.70 o                         
   0   7  18          7.37          6.99         5.01 o                         
   1   7  18        204.98        199.41         8.94 o                         
   2   7  18        288.93        304.02        10.96 o                         
   3   7  18         19.37         11.08         4.31 o                         
   4   7  18         92.94         94.19         6.46 o                         
  -3   8  18         32.99         37.14         5.32 o                         
  -2   8  18        138.60        154.82         8.58 o                         
  -1   8  18         66.03         73.99         6.04 o                         
   0   8  18          0.53          1.97         4.43 o                         
   1   8  18         49.68         50.55         5.89 o                         
   2   8  18        134.21        131.48         9.73 o                         
   3   8  18         22.73         15.88         4.31 o                         
  -3   9  18         54.14         61.59         6.46 o                         
  -2   9  18        693.51        703.44        19.18 o                         
  -1   9  18         83.11         88.76         6.03 o                         
   0   9  18        606.31        647.86        17.07 o                         
   1   9  18        102.22        101.55         6.29 o                         
   2   9  18        640.12        638.09        21.82 o                         
   3   9  18         67.48         67.14        12.40 o                         
  -2  10  18        197.56        193.53         7.93 o                         
  -1  10  18         59.17         58.17         4.60 o                         
   0  10  18         28.01         26.59         3.81 o                         
   1  10  18         71.32         62.31         4.69 o                         
   2  10  18        225.93        220.66        11.35 o                         
  -1  11  18         43.37         39.85         4.30 o                         
   0  11  18          5.35          7.48         2.91 o                         
   1  11  18         43.12         27.83         4.85 o                         
   1   0  19         43.48         46.41         6.40 o                         
   2   0  19        223.30        241.85         8.14 o                         
   3   0  19          3.25          2.22         4.73 o                         
   4   0  19         73.51         82.69         4.29 o                         
  -4   1  19        161.02        180.81         7.05 o                         
  -3   1  19        214.39        221.57         8.53 o                         
  -2   1  19        682.80        696.82        15.36 o                         
  -1   1  19        415.73        428.18        17.51 o                         
   0   1  19        191.56        152.12         8.50 o                         
   1   1  19        418.24        425.52        12.91 o                         
   2   1  19        646.91        671.15        15.33 o                         
   3   1  19        243.12        249.98         9.88 o                         
   4   1  19        173.33        185.26         6.82 o                         
  -4   2  19        250.04        267.23         7.70 o                         
  -3   2  19         44.69         53.90         4.55 o                         
  -2   2  19       1029.09       1063.49        21.42 o                         
  -1   2  19        103.14         92.50         7.78 o                         
   0   2  19        109.99        115.30         6.62 o                         
   1   2  19         87.13         86.68         6.28 o                         
   2   2  19        989.80       1010.96        22.84 o                         
   3   2  19         53.40         55.13         5.41 o                         
   4   2  19        244.81        242.07         7.92 o                         
  -4   3  19         28.38         26.61         3.47 o                         
  -3   3  19        353.02        396.60        10.36 o                         
  -2   3  19        668.18        655.01        15.49 o                         
  -1   3  19        305.98        288.58        11.07 o                         
   0   3  19       1712.03       1581.73        33.89 o                         
   1   3  19        290.26        277.34        11.64 o                         
   2   3  19        760.41        739.61        16.20 o                         
   3   3  19        334.23        372.67        12.20 o                         
   4   3  19         26.40         27.19         3.46 o                         
  -4   4  19        157.41        168.15         6.30 o                         
  -3   4  19          5.58          4.19         3.49 o                         
  -2   4  19         43.58         51.96         4.40 o                         
  -1   4  19        283.03        306.80        11.62 o                         
   0   4  19         58.52         55.09         5.45 o                         
   1   4  19        306.69        331.92        10.26 o                         
   2   4  19         31.79         28.79         3.99 o                         
   3   4  19          5.10          2.86         3.68 o                         
   4   4  19        191.59        200.14         7.02 o                         
  -4   5  19         31.64         28.08         4.42 o                         
  -3   5  19         62.78         78.11         5.70 o                         
  -2   5  19        199.12        213.74         8.02 o                         
  -1   5  19         95.01         96.90         7.42 o                         
   0   5  19          5.04          7.12         3.83 o                         
   1   5  19         93.31         95.99         6.27 o                         
   2   5  19        177.41        180.78         7.15 o                         
   3   5  19         77.64         78.72         5.24 o                         
   4   5  19         42.22         39.22         4.91 o                         
  -4   6  19          0.29         -2.88         3.95 o                         
  -3   6  19         72.03         79.75         5.43 o                         
  -2   6  19        274.00        268.73         8.72 o                         
  -1   6  19         94.68         99.38         6.90 o                         
   0   6  19        294.99        300.24        11.05 o                         
   1   6  19        110.44        103.85         6.03 o                         
   2   6  19        262.03        267.36         9.79 o                         
   3   6  19         61.70         64.20         5.53 o                         
   4   6  19          1.50          0.98         3.34 o                         
  -3   7  19        278.01        277.09         9.25 o                         
  -2   7  19        408.89        411.54        15.38 o                         
  -1   7  19        818.21        832.72        21.10 o                         
   0   7  19        343.82        356.04        11.94 o                         
   1   7  19        852.71        840.67        24.94 o                         
   2   7  19        427.85        408.06        14.04 o                         
   3   7  19        256.22        236.61        12.38 o                         
  -3   8  19        105.55        120.69        11.19 o                         
  -2   8  19        606.45        594.81        19.61 o                         
  -1   8  19        152.04        161.46         7.10 o                         
   0   8  19        286.72        295.19        10.34 o                         
   1   8  19        134.06        139.16         8.21 o                         
   2   8  19        630.15        588.57        20.34 o                         
   3   8  19        105.03        104.80         8.70 o                         
  -2   9  19        279.13        270.93        10.72 o                         
  -1   9  19         12.07         14.84         3.80 o                         
   0   9  19         96.60         81.71         4.92 o                         
   1   9  19          5.43          7.09         4.01 o                         
   2   9  19        260.74        246.93        10.70 o                         
  -2  10  19        344.71        356.02        14.55 o                         
  -1  10  19         12.87          8.54         4.01 o                         
   0  10  19        278.49        271.43         8.14 o                         
   1  10  19         14.71          7.76         4.84 o                         
   2  10  19        362.26        374.74        15.61 o                         
  -1  11  19        282.59        270.02        12.18 o                         
   0  11  19        134.75        124.64        14.24 o                         
   1  11  19        300.11        297.61        14.43 o                         
   0   0  20         81.90         95.32         8.74 o                         
   1   0  20         17.86         34.02         6.46 o                         
   2   0  20        401.35        415.96        10.82 o                         
   3   0  20        175.69        186.37         8.02 o                         
   4   0  20        345.51        367.27         8.99 o                         
  -4   1  20        167.06        165.80         6.19 o                         
  -3   1  20         86.37        105.74         5.93 o                         
  -2   1  20         31.88         33.33         4.14 o                         
  -1   1  20        904.67        916.75        30.08 o                         
   0   1  20        271.18        276.43        10.09 o                         
   1   1  20        914.95        887.81        26.43 o                         
   2   1  20         44.92         51.03         4.84 o                         
   3   1  20         89.81         93.84         6.10 o                         
   4   1  20        152.30        157.67         5.61 o                         
  -4   2  20         97.64        103.10         4.59 o                         
  -3   2  20         49.09         60.18         4.47 o                         
  -2   2  20        733.82        770.61        17.06 o                         
  -1   2  20        601.64        605.29        19.14 o                         
   0   2  20        113.75        106.39         6.27 o                         
   1   2  20        607.42        620.83        19.95 o                         
   2   2  20        781.20        805.20        19.69 o                         
   3   2  20         54.24         51.36         4.66 o                         
   4   2  20         82.64         87.49         4.46 o                         
  -4   3  20        358.78        365.25         9.36 o                         
  -3   3  20        215.69        234.44         7.67 o                         
  -2   3  20        244.44        245.17         8.07 o                         
  -1   3  20        206.81        205.53        10.28 o                         
   0   3  20       1382.22       1313.19        35.71 o                         
   1   3  20        195.71        192.09        16.01 o                         
   2   3  20        216.21        222.51         9.73 o                         
   3   3  20        220.01        230.01        10.67 o                         
   4   3  20        368.76        364.26        10.24 o                         
  -4   4  20        554.81        571.52        16.01 o                         
  -3   4  20        216.78        228.91         8.16 o                         
  -2   4  20        300.01        301.68         8.63 o                         
  -1   4  20        289.17        299.89        12.54 o                         
   0   4  20        822.71        805.28        18.26 o                         
   1   4  20        298.06        305.33        11.99 o                         
   2   4  20        241.11        229.46         8.51 o                         
   3   4  20        218.37        234.20         9.00 o                         
   4   4  20        558.23        567.52        14.01 o                         
  -4   5  20        534.75        551.52        19.39 o                         
  -3   5  20        173.84        171.74         7.59 o                         
  -2   5  20        402.33        417.22        12.50 o                         
  -1   5  20        946.73        924.30        21.13 o                         
   0   5  20          7.03          6.21         3.85 o                         
   1   5  20        931.95        939.89        26.56 o                         
   2   5  20        400.55        403.67        10.95 o                         
   3   5  20        147.19        142.63         6.68 o                         
   4   5  20        510.82        510.00        14.55 o                         
  -3   6  20         59.39         61.67         4.97 o                         
  -2   6  20         23.18         35.26         5.18 o                         
  -1   6  20        273.10        275.89        10.63 o                         
   0   6  20        110.86        116.30         6.21 o                         
   1   6  20        335.20        328.62        11.36 o                         
   2   6  20         19.63         23.06         5.09 o                         
   3   6  20         51.45         49.49         6.53 o                         
  -3   7  20        183.42        201.14        12.35 o                         
  -2   7  20         29.05         26.08         5.24 o                         
  -1   7  20        243.46        261.66         9.67 o                         
   0   7  20          5.76          4.33         3.93 o                         
   1   7  20        252.89        257.19        11.13 o                         
   2   7  20         23.23         19.49         4.67 o                         
   3   7  20        190.26        176.19        14.21 o                         
  -3   8  20        329.36        375.09        31.75 o                         
  -2   8  20        302.41        289.87        10.47 o                         
  -1   8  20        670.71        668.28        17.11 o                         
   0   8  20        359.98        356.61        10.36 o                         
   1   8  20        648.22        672.57        19.62 o                         
   2   8  20        263.99        252.85        15.13 o                         
   3   8  20        338.24        330.18        20.56 o                         
  -2   9  20         65.28         59.25         4.29 o                         
  -1   9  20        124.53        121.48         6.43 o                         
   0   9  20         99.74         98.98         5.09 o                         
   1   9  20        111.39        121.22         7.77 o                         
   2   9  20         68.13         58.55         5.39 o                         
  -1  10  20        607.45        561.84        17.86 o                         
   0  10  20         22.01         21.39         3.06 o                         
   1  10  20        622.94        580.96        19.06 o                         
   1   0  21         67.56         66.21         7.11 o                         
   2   0  21        924.90        996.21        24.75 o                         
   3   0  21        197.85        210.36         7.90 o                         
   4   0  21        595.62        596.03        13.51 o                         
  -4   1  21         52.39         58.70         3.70 o                         
  -3   1  21        187.46        190.42         7.20 o                         
  -2   1  21       1122.65       1180.31        27.91 o                         
  -1   1  21        532.24        557.06        21.25 o                         
   0   1  21        799.21        783.87        19.15 o                         
   1   1  21        568.40        570.22        18.87 o                         
   2   1  21       1048.39       1112.64        30.48 o                         
   3   1  21        177.03        181.79         7.28 o                         
   4   1  21         56.48         59.69         3.42 o                         
  -4   2  21        219.45        224.78         6.77 o                         
  -3   2  21        210.58        220.25         7.21 o                         
  -2   2  21        116.89        126.14         6.39 o                         
  -1   2  21        389.37        377.31        14.26 o                         
   0   2  21          1.45          1.79         4.56 o                         
   1   2  21        384.51        384.35        14.98 o                         
   2   2  21        127.41        133.56         5.94 o                         
   3   2  21        170.90        180.65         8.78 o                         
   4   2  21        220.99        220.40         8.09 o                         
  -4   3  21         29.66         28.79         3.49 o                         
  -3   3  21        297.74        317.19         9.93 o                         
  -2   3  21        230.26        235.56         8.51 o                         
  -1   3  21        185.80        185.76         9.58 o                         
   0   3  21        142.24        135.52         7.48 o                         
   1   3  21        162.68        165.35        11.01 o                         
   2   3  21        193.12        206.09         9.59 o                         
   3   3  21        320.14        350.55        10.78 o                         
   4   3  21         37.06         38.47         4.45 o                         
  -4   4  21        124.70        132.69         7.48 o                         
  -3   4  21        216.13        218.34         8.97 o                         
  -2   4  21        341.41        365.52        11.89 o                         
  -1   4  21        278.54        270.35        11.02 o                         
   0   4  21          2.39          2.70         4.66 o                         
   1   4  21        300.89        317.59        11.88 o                         
   2   4  21        385.58        401.93        12.85 o                         
   3   4  21        256.96        249.13         8.67 o                         
   4   4  21        121.62        127.64         6.69 o                         
  -3   5  21        257.68        280.38         9.48 o                         
  -2   5  21        190.38        203.45         8.19 o                         
  -1   5  21        625.80        588.94        17.80 o                         
   0   5  21        607.52        590.61        13.98 o                         
   1   5  21        572.02        568.77        18.26 o                         
   2   5  21        188.73        198.12         9.59 o                         
   3   5  21        264.28        258.89         9.49 o                         
  -3   6  21        129.19        145.49        17.39 o                         
  -2   6  21         28.51         17.67         4.68 o                         
  -1   6  21         87.69         93.08         5.75 o                         
   0   6  21       1347.92       1321.98        28.58 o                         
   1   6  21         84.35         89.22         6.44 o                         
   2   6  21         25.55         23.88         4.94 o                         
   3   6  21        154.53        159.35        13.91 o                         
  -3   7  21         49.33         38.70         6.54 o                         
  -2   7  21          9.72          8.89         4.58 o                         
  -1   7  21        447.57        463.70        12.83 o                         
   0   7  21        135.12        131.68         6.20 o                         
   1   7  21        416.37        423.76        14.65 o                         
   2   7  21         10.07         13.53         4.50 o                         
   3   7  21         67.45         61.68         7.86 o                         
  -2   8  21        325.94        330.23        12.07 o                         
  -1   8  21        126.12        112.20         6.48 o                         
   0   8  21       1058.35       1041.53        24.76 o                         
   1   8  21        134.87        121.95         6.79 o                         
   2   8  21        325.06        319.66        12.18 o                         
  -2   9  21         15.21         11.49         7.56 o                         
  -1   9  21        249.27        239.03        10.25 o                         
   0   9  21          9.21          8.65         3.38 o                         
   1   9  21        285.60        284.57        11.85 o                         
   2   9  21         15.90         26.31         9.37 o                         
  -1  10  21          6.99          4.15         4.26 o                         
   0  10  21        195.27        191.69         8.52 o                         
   1  10  21          5.69         11.01         8.16 o                         
   0   0  22        315.83        320.08        15.48 o                         
   1   0  22        154.45        136.91         8.87 o                         
   2   0  22         19.16         21.94         4.89 o                         
   3   0  22          0.85         -2.51         3.72 o                         
   4   0  22          9.54         10.89         2.98 o                         
  -4   1  22         12.12         15.84         3.65 o                         
  -3   1  22        181.29        184.82         7.92 o                         
  -2   1  22         64.33         63.42         4.88 o                         
  -1   1  22        152.57        161.78         9.12 o                         
   0   1  22       1351.34       1317.45        29.27 o                         
   1   1  22        153.54        155.15         9.57 o                         
   2   1  22         68.10         61.33         5.50 o                         
   3   1  22        224.52        231.67         8.43 o                         
   4   1  22         11.46         11.08         3.01 o                         
  -4   2  22        147.52        143.07         8.21 o                         
  -3   2  22        827.76        883.01        21.83 o                         
  -2   2  22        256.20        271.43         9.13 o                         
  -1   2  22         90.96         89.95         7.02 o                         
   0   2  22        149.80        139.68         7.05 o                         
   1   2  22         84.36         79.84         8.41 o                         
   2   2  22        267.30        281.62        11.73 o                         
   3   2  22        863.00        918.13        21.86 o                         
   4   2  22        145.84        131.21        11.83 o                         
  -4   3  22         74.79         81.02         7.80 o                         
  -3   3  22        660.13        695.21        17.94 o                         
  -2   3  22        160.28        153.05         6.62 o                         
  -1   3  22        222.97        254.70        11.49 o                         
   0   3  22         17.41         23.35         5.18 o                         
   1   3  22        217.23        248.95        13.41 o                         
   2   3  22        137.53        118.36         6.83 o                         
   3   3  22        660.40        689.60        22.18 o                         
   4   3  22         81.74         76.20         8.16 o                         
  -3   4  22         22.00         22.90         5.20 o                         
  -2   4  22        330.39        346.75        10.89 o                         
  -1   4  22         99.61         91.19         5.71 o                         
   0   4  22         73.14         75.90         5.41 o                         
   1   4  22        101.33         89.28         6.06 o                         
   2   4  22        352.12        358.33        13.40 o                         
   3   4  22         13.50          7.17         4.45 o                         
  -3   5  22        185.54        187.31         9.52 o                         
  -2   5  22        109.86        113.02         9.78 o                         
  -1   5  22          2.61          4.49         4.19 o                         
   0   5  22        324.20        343.10        11.95 o                         
   1   5  22         13.73         20.83         4.79 o                         
   2   5  22         86.46         75.32         6.18 o                         
   3   5  22        169.99        162.00        10.26 o                         
  -3   6  22        414.99        452.94        19.31 o                         
  -2   6  22         42.23         36.28         4.53 o                         
  -1   6  22        113.67        113.51         6.00 o                         
   0   6  22          0.04         -4.26         4.26 o                         
   1   6  22        126.97        126.24         7.45 o                         
   2   6  22         57.20         49.92         5.62 o                         
   3   6  22        428.51        445.99        25.40 o                         
  -2   7  22        433.09        430.20        14.45 o                         
  -1   7  22         87.30         83.89         5.97 o                         
   0   7  22         12.07         11.43         4.31 o                         
   1   7  22         93.12         87.16         5.94 o                         
   2   7  22        425.36        400.00        18.17 o                         
  -2   8  22         57.13         53.23         4.79 o                         
  -1   8  22         45.90         48.67         3.90 o                         
   0   8  22          3.99          5.70         3.80 o                         
   1   8  22         48.35         43.47         6.27 o                         
   2   8  22         55.18         41.50         5.08 o                         
  -1   9  22         11.45          9.20         5.14 o                         
   0   9  22        572.57        548.40        15.67 o                         
   1   9  22         12.55         15.46         4.51 o                         
   1   0  23        640.89        711.65        21.76 o                         
   2   0  23         56.66         58.83         5.21 o                         
   3   0  23        911.10        941.64        24.96 o                         
  -3   1  23        668.36        670.20        18.45 o                         
  -2   1  23         64.75         66.83         4.56 o                         
  -1   1  23        267.01        283.05        11.95 o                         
   0   1  23        139.58        139.68         7.08 o                         
   1   1  23        250.23        276.32        12.60 o                         
   2   1  23         51.91         48.08         6.16 o                         
   3   1  23        622.75        637.10        21.47 o                         
  -3   2  23        191.19        194.55         8.48 o                         
  -2   2  23        132.74        141.77         6.95 o                         
  -1   2  23        269.78        271.26        11.62 o                         
   0   2  23        200.93        177.98         8.31 o                         
   1   2  23        262.58        258.39        13.51 o                         
   2   2  23        153.68        160.04         8.95 o                         
   3   2  23        169.18        192.69         9.96 o                         
  -3   3  23          8.45         12.13         3.85 o                         
  -2   3  23         23.52         17.49         3.79 o                         
  -1   3  23        310.57        318.57        11.08 o                         
   0   3  23         22.01         23.35         5.14 o                         
   1   3  23        327.71        335.55        12.19 o                         
   2   3  23         36.14         23.57         5.54 o                         
   3   3  23         16.91         12.87         4.56 o                         
  -3   4  23        234.05        241.76        10.45 o                         
  -2   4  23         67.67         71.70         5.23 o                         
  -1   4  23         28.97         22.65         4.05 o                         
   0   4  23        651.04        632.09        15.62 o                         
   1   4  23         24.71         21.57         4.93 o                         
   2   4  23         68.46         61.07         6.08 o                         
   3   4  23        213.22        214.08        11.55 o                         
  -3   5  23        205.81        210.59        12.25 o                         
  -2   5  23        319.60        316.43        10.15 o                         
  -1   5  23        141.55        133.05         6.55 o                         
   0   5  23         79.21         72.58         5.77 o                         
   1   5  23        149.21        154.47         7.35 o                         
   2   5  23        299.59        301.53        19.33 o                         
   3   5  23        198.14        199.86        14.82 o                         
  -2   6  23        107.33        115.68        13.29 o                         
  -1   6  23        289.93        288.55         9.50 o                         
   0   6  23        120.41        131.36         6.86 o                         
   1   6  23        287.78        289.27        13.57 o                         
   2   6  23        115.93        121.19         7.40 o                         
  -2   7  23         43.03         45.74         4.53 o                         
  -1   7  23        325.38        314.72         9.82 o                         
   0   7  23          2.15          6.79         3.88 o                         
   1   7  23        286.21        283.11        10.58 o                         
   2   7  23         57.11         52.40         5.35 o                         
  -1   8  23         21.13         25.12         3.93 o                         
   0   8  23        131.16        120.36         5.93 o                         
   1   8  23         28.87         25.89         5.04 o                         
   0   0  24        631.22        600.69        22.10 o                         
   1   0  24         21.09         35.57         5.64 o                         
   2   0  24        160.88        175.62         8.61 o                         
   3   0  24         30.23         32.38         4.19 o                         
  -3   1  24         24.27         24.20         3.95 o                         
  -2   1  24        111.64        103.33         6.40 o                         
  -1   1  24        194.08        190.74         9.31 o                         
   0   1  24        146.40        134.60         6.68 o                         
   1   1  24        210.30        215.27        11.90 o                         
   2   1  24        113.91        120.11        12.56 o                         
   3   1  24         22.04         24.73         4.24 o                         
  -3   2  24        297.35        306.80        10.08 o                         
  -2   2  24        395.09        424.96        14.30 o                         
  -1   2  24         76.43         80.77         5.58 o                         
   0   2  24        219.05        233.88         9.75 o                         
   1   2  24         72.99         68.42         7.17 o                         
   2   2  24        428.13        431.64        15.81 o                         
   3   2  24        288.48        299.16        10.15 o                         
  -3   3  24          8.47          6.54         4.46 o                         
  -2   3  24        366.43        372.61        11.50 o                         
  -1   3  24        285.64        292.22         9.32 o                         
   0   3  24         12.96         16.11         4.79 o                         
   1   3  24        312.31        317.05         9.66 o                         
   2   3  24        344.31        337.80        17.26 o                         
   3   3  24         14.17         11.69         4.59 o                         
  -3   4  24         60.71         50.49         7.86 o                         
  -2   4  24        186.31        195.66         9.27 o                         
  -1   4  24         13.56         14.68         3.67 o                         
   0   4  24          4.06         -3.70         3.70 o                         
   1   4  24          7.31          9.97         4.41 o                         
   2   4  24        206.23        209.69        30.24 o                         
   3   4  24         45.57         35.98         7.56 o                         
  -2   5  24        234.66        245.02        17.15 o                         
  -1   5  24        512.03        526.07        15.95 o                         
   0   5  24         45.89         50.18         5.06 o                         
   1   5  24        529.79        542.31        16.23 o                         
   2   5  24        253.15        284.22        16.63 o                         
  -2   6  24        188.64        195.63        14.82 o                         
  -1   6  24        158.72        159.19         6.85 o                         
   0   6  24          2.48         -3.78         3.78 o                         
   1   6  24        188.71        190.85        12.00 o                         
   2   6  24        190.53        171.80        14.97 o                         
  -1   7  24        110.82        104.35         7.52 o                         
   0   7  24         54.42         50.73         5.98 o                         
   1   7  24        106.52         96.54         6.95 o                         
   0   8  24         10.18         15.44         3.82 o                         
   1   0  25         14.47          8.76         5.24 o                         
   2   0  25         47.03         43.11         5.65 o                         
   3   0  25        115.18        108.30         7.05 o                         
  -3   1  25        166.57        166.70         9.25 o                         
  -2   1  25         53.40         61.68         9.68 o                         
  -1   1  25        126.41        127.74         6.48 o                         
   0   1  25         76.40         80.37         5.95 o                         
   1   1  25        130.80        117.37         6.88 o                         
   2   1  25         68.43         60.84         6.50 o                         
   3   1  25        166.21        161.59         9.71 o                         
  -2   2  25         48.99         51.66         6.10 o                         
  -1   2  25        127.19        127.20         6.66 o                         
   0   2  25          7.08         12.77         5.41 o                         
   1   2  25        143.24        138.30         6.80 o                         
   2   2  25         45.50         35.07         6.95 o                         
   3   2  25         32.73         41.73         6.65 o                         
  -2   3  25        217.16        191.89        11.64 o                         
  -1   3  25        143.20        127.47         5.66 o                         
   0   3  25       1423.14       1447.91        30.54 o                         
   1   3  25        163.24        154.86         7.45 o                         
   2   3  25        204.09        189.28        13.61 o                         
  -2   4  25          4.88          7.86         7.26 o                         
  -1   4  25          7.93          6.64         3.77 o                         
   0   4  25         11.59          9.13         4.35 o                         
   1   4  25          5.36         -0.71         4.26 o                         
   2   4  25          8.66          6.95         4.84 o                         
  -2   5  25         24.57         16.93         6.95 o                         
  -1   5  25        115.33        133.62         8.31 o                         
   0   5  25        436.87        404.03        11.84 o                         
   1   5  25        103.17        113.83         6.34 o                         
  -1   6  25          1.55          2.19         3.21 o                         
   0   6  25          0.76          1.60         3.46 o                         
   1   6  25          2.30          0.45         4.70 o                         
   0   7  25        780.36        764.01        23.87 o                         
   1   7  25        402.47        421.80        27.52 o                         
   0   0  26       1599.03       1681.37        60.27 o                         
   1   0  26        185.33        197.67         8.61 o                         
   2   0  26          2.18          1.51         7.56 o                         
  -2   1  26         46.31         39.64         5.37 o                         
  -1   1  26        162.60        149.95         7.22 o                         
   0   1  26        148.78        166.43         7.59 o                         
   1   1  26        163.80        158.61         6.65 o                         
   2   1  26         35.73         32.05         8.47 o                         
  -2   2  26        150.51        154.19         8.99 o                         
  -1   2  26        143.25        140.42         6.36 o                         
   0   2  26        704.77        713.32        16.44 o                         
   1   2  26        128.39        123.09         7.04 o                         
   2   2  26        122.27        117.32        11.79 o                         
  -2   3  26        426.83        452.04        26.00 o                         
  -1   3  26        230.73        221.10         7.40 o                         
   0   3  26        100.34         99.76         4.96 o                         
   1   3  26        205.13        194.25         8.80 o                         
   2   3  26        449.56        462.01        27.52 o                         
  -1   4  26        210.79        224.15         7.60 o                         
   0   4  26        245.26        269.15         9.10 o                         
   1   4  26        216.86        219.46         8.59 o                         
  -1   5  26        296.24        300.31        13.55 o                         
   0   5  26        472.63        494.49        12.93 o                         
   1   5  26        311.92        317.55        12.30 o                         
   0   6  26        453.19        476.96        19.60 o                         
   1   0  27        400.01        394.36        10.68 o                         
   2   0  27          0.63          6.95         5.44 o                         
  -1   1  27         46.37         47.48         4.76 o                         
   0   1  27         98.93        120.31         6.17 o                         
   1   1  27         56.45         49.90         3.64 o                         
   2   1  27        174.12        188.98        13.30 o                         
  -1   2  27        335.89        358.14        10.61 o                         
   0   2  27         55.10         58.49         4.17 o                         
   1   2  27        333.51        346.05        15.59 o                         
  -1   3  27         20.02         12.08         3.49 o                         
   0   3  27         21.25         19.08         3.81 o                         
   1   3  27         15.42         12.95         3.31 o                         
  -1   4  27        356.95        337.05        45.20 o                         
   0   4  27          9.78          8.59         3.34 o                         
   1   4  27        351.47        346.51        19.96 o                         
   0   5  27          0.05        -11.79        11.79 o                         
   0   0  28        573.73        604.28        23.49 o                         
   1   0  28          1.94         10.58         6.05 o                         
   0   1  28         43.23         37.51         3.53 o                         
   1   1  28        487.94        471.99        26.00 o                         
   0   2  28        220.91        243.69         8.68 o                         
   0   3  28         11.01         11.62         6.53 o                         
                                                                                
